# Supplementary material for: Genome mining identifies a diversity of natural product biosynthetic capacity in human respiratory Corynebacterium strains
Source: mSphere. 2025 May 21;10(6):e00258-25. doi: 10.1128/msphere.00258-25 (PMC12188740; doi:10.1128/msphere.00258-25)
Supplement: Table S2 — Protcores of BGCs from non-diphtheriae Corynebacterium genomes used in this study. [file msphere.00258-25-s0007.xlsx]

## Sheet: Respiratory protocores
Supplemental Table 2. Protocores from the BGCs identified in this study by antiSMASH6 from the genomes of respiratory strains of non-diphtheriae Corynebacterium species and their reference genomes.
final species	protoCore product	translation	contig edge	biorepository id	strain id	deposit id	lab	location	country	specimen source cat	specimen source	closest relative	ANIb	set	ave coverage	completeness	contamination	comments	seq id	start protoCore	end protoCore	strand protoCore	type protoCore	feat id protoCore	introns protoCore	neighbourhood protoCore	detection rule protoCore	cutoff protoCore	a stool protoCore	protocluster number protoCore	tool protoCore	start CDS	end CDS	strand CDS	type CDS	feat id CDS	introns CDS	parent ids CDS	phase CDS	name CDS	product CDS	locus tag CDS	protein id CDS	inference CDS	transl table CDS	ec number CDS	gene functions CDS	sec met domain CDS	gene kind CDS
accolens	NAPAA	MDEPEECSRPSVPQQYLLRDLAPRPRTLWDIITATAEIHPEAAALDDGEIITYAELVHEVQLWATELHVNGVRRGDRIGIRMTSGKRDLYLAILSTLAAGAAYVPVDADDPDERAEMVFGEADIDGLFSDEGFRFLREHPHHAAEGVEAPRPEDTAWIIFTSGSTGKPKGVAVSHRSAAAFVDAEASLFLIDHPHGPLGPEDRVLAGLSVAFDASCEEMWLAWGHGGCLVPAPRSLVRSGMDLGPWLIRRDITVVSTVPTLAGLWPAEALDNIRLLIVGGEACSQELVDRLATEDREMWNTYGPTEATVVACAQRMIPGRAVSIGLPLNGWDLVVIDKQGRPVALGETGELVIGGVGLASYLDPEKDAEKYAPLESMDWQRAYRTGDHVRLEEDGLYFV…	FALSE	2617	C_accolens_KPL2617	C_accolens_KPL2617	Lemon	KPL	US	Respiratory	Nasal	accolens	96.54	3	89	99.78	0.22	NA	EEHJJCHK_11	15001	18909	+	proto_core	proto_core-EEHJJCHK_11_2	NULL	15000	(AMP-binding and PP-binding andTIGR02353)	5000	rule-based-clusters	1	antismash	15001	18909	+	CDS	cds-EEHJJCHK_01932	NULL	gene-EEHJJCHK_01932	0	lgrD	Linear gramicidin synthase subunit D	EEHJJCHK_01932	X_EEHJJCHK_01932	ab initio prediction:Prodigal:2.6,similar to AA sequence:UniProtKB:Q70LM4	11	NA	biosynthetic (rule-based-clusters) NAPAA:TIGR02353,biosynthetic (rule-based-clusters) NAPAA:PP-binding,biosynthetic (rule-based-clusters) NAPAA:AMP-binding,biosynthetic-additional (smcogs)SMCOG1002:AMP-dependent synthetase and ligase (Score:252.8%3b E-value: 9e-77)	AMP-binding (E-value: 2e-73, bitscore:239.9, seeds: 400, tool: rule-based-clusters),PP-binding (E-value: 8.7e-14, bitscore:44.5, seeds: 164, tool: rule-based-clusters),TIGR02353 (E-value: 6.9e-234, bitscore:770.7, seeds: 6, tool: rule-based-clusters)	biosynthetic
accolens	NAPAA	MDEPEECSRPSVPQQYLLRDLAPRPRTLWDIITTTAEIHPEAAALDDGEIITYAELVHEAQLWATELHVNGVRRGDRIGIRMTSGKRDLYLAILSTLAAGAAYVPVDADDPEERAEMVFGEADIDGLFSDDGFRFLRKSPRHAAEGVEAPRPEDTAWIIFTSGSTGKPKGVAVSHRSAAAFVDAEASLFLIDHPHGPLGPEDRVLAGLSVAFDASCEEMWLAWGHGGCLVPAPRSLVRSGMDLGPWLIRRDITVVSTVPTLAGLWPAEALDNIRLLIVGGEACSQELVDRLATEEREMWNTYGPTEATVVACAQRMIPGRAVSIGLPLNGWDLVVIDKQGQPVALGETGELVIGGVGLASYLDPQKDAEKYAPLESMGWQRAYRTGDHVRLEEDGLYFV…	FALSE	3802	C_accolens_KPL3802	C_accolens_KPL3802	Lemon	KPL	US	Respiratory	Nasal	accolens	96.51	3	81	99.78	0	NA	ONANKIBF_1	15001	18909	-	proto_core	proto_core-ONANKIBF_1_2	NULL	15000	(AMP-binding and PP-binding andTIGR02353)	5000	rule-based-clusters	1	antismash	15001	18909	-	CDS	cds-ONANKIBF_00192	NULL	gene-ONANKIBF_00192	0	lgrD	Linear gramicidin synthase subunit D	ONANKIBF_00192	X_ONANKIBF_00192	ab initio prediction:Prodigal:2.6,similar to AA sequence:UniProtKB:Q70LM4	11	NA	biosynthetic (rule-based-clusters) NAPAA:AMP-binding,biosynthetic (rule-based-clusters) NAPAA:TIGR02353,biosynthetic (rule-based-clusters) NAPAA:PP-binding,biosynthetic-additional (smcogs)SMCOG1002:AMP-dependent synthetase and ligase (Score:251.5%3b E-value: 2.2e-76)	AMP-binding (E-value: 3.6e-73, bitscore:240.6, seeds: 400, tool: rule-based-clusters),PP-binding (E-value: 3.1e-13, bitscore:44.3, seeds: 164, tool: rule-based-clusters),TIGR02353 (E-value: 8.5e-232, bitscore:765.4, seeds: 6, tool: rule-based-clusters)	biosynthetic
accolens	NAPAA	MDEPEECSRPSVPQQYLLRDLAPRPRTLWDIITTTAEIHPEAAALDDGEIITYAELVHEAQLWATELHVNGVRRGDRIGIRMTSGKRDLYLAILSTLAAGAAYVPVDADDPEERAEMVFGEADIDGLFSDDGFRFLRKSPRHAAEGVEAPRPEDTAWIIFTSGSTGKPKGVAVSHRSAAAFVDAEASLFLIDHPHGPLGPEDRVLAGLSVAFDASCEEMWLAWGHGGCLVPAPRSLVRSGMDLGPWLIRRDITVVSTVPTLAGLWPAEALDNIRLLIVGGEACSQELVDRLATEEREMWNTYGPTEATVVACAQRMIPGRAVSIGLPLNGWDLVVIDKQGQPVALGETGELVIGGVGLASYLDPQKDAEKYAPLESMGWQRAYRTGDHVRLEEDGLYFV…	FALSE	2783	C_accolens_KPL2783	C_accolens_KPL2783	Lemon	KPL	US	Respiratory	Nasal	accolens	96.63	3	84	99.78	0	NA	KDLPKCBJ_3	15001	18909	+	proto_core	proto_core-KDLPKCBJ_3_2	NULL	15000	(AMP-binding and PP-binding andTIGR02353)	5000	rule-based-clusters	1	antismash	15001	18909	+	CDS	cds-KDLPKCBJ_00574	NULL	gene-KDLPKCBJ_00574	0	lgrD	Linear gramicidin synthase subunit D	KDLPKCBJ_00574	X_KDLPKCBJ_00574	ab initio prediction:Prodigal:2.6,similar to AA sequence:UniProtKB:Q70LM4	11	NA	biosynthetic (rule-based-clusters) NAPAA:TIGR02353,biosynthetic (rule-based-clusters) NAPAA:PP-binding,biosynthetic (rule-based-clusters) NAPAA:AMP-binding,biosynthetic-additional (smcogs)SMCOG1002:AMP-dependent synthetase and ligase (Score:251.5%3b E-value: 2.2e-76)	AMP-binding (E-value: 2e-73, bitscore:240.6, seeds: 400, tool: rule-based-clusters),PP-binding (E-value: 1.7e-13, bitscore:44.3, seeds: 164, tool: rule-based-clusters),TIGR02353 (E-value: 4.6e-232, bitscore:765.4, seeds: 6, tool: rule-based-clusters)	biosynthetic
accolens	NAPAA	MDEPEECSRPSVPQQYLLRDLAPRPRTLWDIITTTAEIHPEAAALDDGEIITYAELVHEAQLWATELHVNGVRRGDRIGIRMTSGKRDLYLAILSTLAAGAAYVPVDADDPEERAEMVFGEADIDGLFSDDGFRFLRKSPRHAAEGVEAPRPEDTAWIIFTSGSTGKPKGVAVSHRSAAAFVDAEASLFLIDHPHGPLGPEDRVLAGLSVAFDASCEEMWLAWGHGGCLVPAPRSLVRSGMDLGPWLIRRDITVVSTVPTLAGLWPAEALDNIRLLIVGGEACSQELVDRLATEEREMWNTYGPTEATVVACAQRMIPGRAVSIGLPLNGWDLVVIDKQGQPVALGETGELVIGGVGLASYLDPQKDAEKYAPLESMGWQRAYRTGDHVRLEEDGLYFV…	TRUE	2660	C_accolens_KPL2660	C_accolens_KPL2660	Lemon	KPL	US	Respiratory	Nasal	accolens	96.56	3	83	99.78	0	NA	ODNCECGF_8	492	4400	-	proto_core	proto_core-ODNCECGF_8_2	NULL	15000	(AMP-binding and PP-binding andTIGR02353)	5000	rule-based-clusters	1	antismash	492	4400	-	CDS	cds-ODNCECGF_01468	NULL	gene-ODNCECGF_01468	0	lgrD	Linear gramicidin synthase subunit D	ODNCECGF_01468	X_ODNCECGF_01468	ab initio prediction:Prodigal:2.6,similar to AA sequence:UniProtKB:Q70LM4	11	NA	biosynthetic (rule-based-clusters) NAPAA:TIGR02353,biosynthetic (rule-based-clusters) NAPAA:PP-binding,biosynthetic (rule-based-clusters) NAPAA:AMP-binding,biosynthetic-additional (smcogs)SMCOG1002:AMP-dependent synthetase and ligase (Score:251.5%3b E-value: 2.2e-76)	AMP-binding (E-value: 1.3e-73, bitscore:240.6, seeds: 400, tool: rule-based-clusters),PP-binding (E-value: 1.1e-13, bitscore:44.3, seeds: 164, tool: rule-based-clusters),TIGR02353 (E-value: 3e-232, bitscore:765.4, seeds: 6, tool: rule-based-clusters)	biosynthetic
accolens	NAPAA	MDEPEECSRPSVPQQYLLRDLAPRPRTLWDIITTTAEIHPEAAALDDGEIITYAELVHEVQLWAAELHVNGVRRGDRIGIRMTSGKRDLYLAILSTLAAGAAYVPVDADDPDERAEMVFGEADIDGLFSDDGFRFLREHPRHAAEGVETPRPEDTAWIIFTSGSTGKPKGVAVSHRSAAAFVDAEASLFLIDHPHGPLGPEDRVLAGLSVAFDASCEEMWLAWGHGGCLVPAPRSLVRSGMDLGPWLIRRDITVVSTVPTLAGLWPAEALDNIRLLIVGGEACSQDLVDRLATEDREMWNTYGPTEATVVACAQRMIPGRAVSIGLPLNGWDLVVIDKQGRPVALGETGELVIGGVGLASYLDPEKDAEKYAPLESMGWQRAYRTGDHVRLEEDGLYFV…	FALSE	1996	C_accolens_KPL1996	C_accolens_KPL1996	Lemon	KPL	US	Respiratory	Nasal	accolens	96.74	3	141	99.78	0	NA	GCOJGADJ_3	15001	18909	+	proto_core	proto_core-GCOJGADJ_3_2	NULL	15000	(AMP-binding and PP-binding andTIGR02353)	5000	rule-based-clusters	1	antismash	15001	18909	+	CDS	cds-GCOJGADJ_02228	NULL	gene-GCOJGADJ_02228	0	lgrD	Linear gramicidin synthase subunit D	GCOJGADJ_02228	X_GCOJGADJ_02228	ab initio prediction:Prodigal:2.6,similar to AA sequence:UniProtKB:Q70LM4	11	NA	biosynthetic (rule-based-clusters) NAPAA:PP-binding,biosynthetic (rule-based-clusters) NAPAA:TIGR02353,biosynthetic (rule-based-clusters) NAPAA:AMP-binding,biosynthetic-additional (smcogs)SMCOG1002:AMP-dependent synthetase and ligase (Score:252.4%3b E-value: 1.2e-76)	AMP-binding (E-value: 9.6e-63, bitscore:206.5, seeds: 400, tool: rule-based-clusters),PP-binding (E-value: 2.8e-13, bitscore:44.6, seeds: 164, tool: rule-based-clusters),TIGR02353 (E-value: 1.6e-229, bitscore:758.1, seeds: 6, tool: rule-based-clusters)	biosynthetic
accolens	NAPAA	MDEPEECSRPSVPQQYLLRDLAPRPRTLWDIITTTAEIHPEAAALDDGEIITYAELVHEVQLWAAELHVNGVRRGDRIGIRMTSGKRDLYLAILSTLAAGAAYVPVDADDPDERAEMVFGEADIDGLFSDDGFRFLREHPRHAAEGVETPRPEDTAWIIFTSGSTGKPKGVAVSHRSAAAFVDAEASLFLIDHPHGPLGPEDRVLAGLSVAFDASCEEMWLAWGHGGCLVPAPRSLVRSGMDLGPWLIRRDITVVSTVPTLAGLWPAEALDNIRLLIVGGEACSQELVDRLATEDREMWNTYGPTEATVVACAQRMIPGHAVSIGLPLNGWDLVVIDKQGQPVGLGETGELVIGGVGLASYLDPQKDAEKYAPLESMGWQRAYRTGDHVRLEEDGLYFV…	FALSE	3703	C_accolens_KPL3703	C_accolens_KPL3703	Lemon	KPL	US	Respiratory	Nasal	accolens	96.7	3	83	99.78	0	NA	GMOBAKPO_3	15001	18909	+	proto_core	proto_core-GMOBAKPO_3_2	NULL	15000	(AMP-binding and PP-binding andTIGR02353)	5000	rule-based-clusters	1	antismash	15001	18909	+	CDS	cds-GMOBAKPO_00386	NULL	gene-GMOBAKPO_00386	0	lgrD	Linear gramicidin synthase subunit D	GMOBAKPO_00386	X_GMOBAKPO_00386	ab initio prediction:Prodigal:2.6,similar to AA sequence:UniProtKB:Q70LM4	11	NA	biosynthetic (rule-based-clusters) NAPAA:TIGR02353,biosynthetic (rule-based-clusters) NAPAA:PP-binding,biosynthetic (rule-based-clusters) NAPAA:AMP-binding,biosynthetic-additional (smcogs)SMCOG1002:AMP-dependent synthetase and ligase (Score: 252%3bE-value: 1.5e-76)	AMP-binding (E-value: 1.5e-73, bitscore:240.6, seeds: 400, tool: rule-based-clusters),PP-binding (E-value: 1.3e-13, bitscore:44.3, seeds: 164, tool: rule-based-clusters),TIGR02353 (E-value: 3.8e-233, bitscore:768.6, seeds: 6, tool: rule-based-clusters)	biosynthetic
accolens	NAPAA	MDEPEECSRPSVPQQYLLRDLAPRPRTLWDIITTTAEIHPEAAALDDGEIITYAELVHEVQLWAAELHVNGVRRGDRIGIRMTSGKRDLYLAILSTLAAGAAYVPVDADDPDERAEMVFGEADIDGLFSDDGFRFLREHPRHAAEGVETPRPEDTAWIIFTSGSTGKPKGVAVSHRSAAAFVDAEASLFLIDHPHGPLGPEDRVLAGLSVAFDASCEEMWLAWGHGGCLVPAPRSLVRSGMDLGPWLIRRDITVVSTVPTLAGLWPAEALDNIRLLIVGGEACSQELVDRLATEDREMWNTYGPTEATVVACAQRMIPGRAVSIGLPLNGWDLVVIDKQGRPVALGETGELVIGGVGLASYLDPEKDAEKYAPLESMGWQRAYRTGDHVRLEEDGLYFV…	FALSE	05-096	C_accolens_BWA096	C_accolens_MSK096	Kelly	BWA	BWA	Respiratory	Nasopharyngeal	accolens	96.8	2	101.27	99.78	0	NA	LJPMDMGL_5	15001	18909	-	proto_core	proto_core-LJPMDMGL_5_2	NULL	15000	(AMP-binding and PP-binding andTIGR02353)	5000	rule-based-clusters	1	antismash	15001	18909	-	CDS	cds-LJPMDMGL_01250	NULL	gene-LJPMDMGL_01250	0	lgrD	Linear gramicidin synthase subunit D	LJPMDMGL_01250	X_LJPMDMGL_01250	ab initio prediction:Prodigal:2.6,similar to AA sequence:UniProtKB:Q70LM4	11	NA	biosynthetic (rule-based-clusters) NAPAA:AMP-binding,biosynthetic (rule-based-clusters) NAPAA:PP-binding,biosynthetic (rule-based-clusters) NAPAA:TIGR02353,biosynthetic-additional (smcogs)SMCOG1002:AMP-dependent synthetase and ligase (Score:254.3%3b E-value: 3.1e-77)	AMP-binding (E-value: 2.5e-63, bitscore:207.2, seeds: 400, tool: rule-based-clusters),PP-binding (E-value: 1.2e-13, bitscore:44.6, seeds: 164, tool: rule-based-clusters),TIGR02353 (E-value: 9.7e-230, bitscore:757.5, seeds: 6, tool: rule-based-clusters)	biosynthetic
accolens	NAPAA	MDEPEECSRPSVPQQYLLRDLAPRPRTLWDIITTTAEIHPEAAALDDGEIITYAELVHEVQLWAAELHVNGVRRGDRIGIRMTSGKRDLYLAILSTLAAGAAYVPVDADDPDERAEMVFGEADIDGLFSDEGFRFLREHPRHAAEGVEAPRPEDTAWIIFTSGSTGKPKGVAVSHRSAAAFVDAEASLFLIDHPHGPLGPEDRVLAGLSVAFDASCEEMWLAWGHGGCLVPAPRSLVRSGMDLGPWLIRRDITVVSTVPTLAGLWPAEALDNIRLLIVGGEACSQELVDRLATEDREMWNTYGPTEATVVACAQRMIPGRTVSIGLPLNGWDLVVIDKQGQPVGLGETGELVIGGVGLASYLDPQKDAEKYAPLESMGWQRAYRTGDHVRLEEDGLYFV…	FALSE	2618	C_accolens_KPL2618	C_accolens_KPL2618	Lemon	KPL	US	Respiratory	Nasal	accolens	96.53	3	81	99.56	0.44	NA	DAFKHDKH_4	15001	18909	+	proto_core	proto_core-DAFKHDKH_4_2	NULL	15000	(AMP-binding and PP-binding andTIGR02353)	5000	rule-based-clusters	1	antismash	15001	18909	+	CDS	cds-DAFKHDKH_00831	NULL	gene-DAFKHDKH_00831	0	lgrD	Linear gramicidin synthase subunit D	DAFKHDKH_00831	X_DAFKHDKH_00831	ab initio prediction:Prodigal:2.6,similar to AA sequence:UniProtKB:Q70LM4	11	NA	biosynthetic (rule-based-clusters) NAPAA:TIGR02353,biosynthetic (rule-based-clusters) NAPAA:AMP-binding,biosynthetic (rule-based-clusters) NAPAA:PP-binding,biosynthetic-additional (smcogs)SMCOG1002:AMP-dependent synthetase and ligase (Score: 252%3bE-value: 1.5e-76)	AMP-binding (E-value: 2.4e-73, bitscore:240.5, seeds: 400, tool: rule-based-clusters),PP-binding (E-value: 1.9e-13, bitscore:44.3, seeds: 164, tool: rule-based-clusters),TIGR02353 (E-value: 1.5e-230, bitscore:760.6, seeds: 6, tool: rule-based-clusters)	biosynthetic
accolens	NAPAA	MDEPEECSRPSVPQQYLLRDLAPRPRTLWDIITTTAEIHPEAAALDDGEIITYAELVHEVQLWAAELHVNGVRRGDRIGIRMTSGKRDLYLAILSTLAAGAAYVPVDADDPDERAEMVFGEADIDGLFSDEGFRFLRKSPRREAHGDKDHAFEAPRPEDTAWIIFTSGSTGKPKGVAVSHRSAAAFVDAEASLFLIDHPHGPLGPEDRVLAGLSVAFDASCEEMWLAWGHGGCLVPAPRSLVRSGMDLGPWLIRRDITVVSTVPTLAGLWPAEALDNIRLLIVGGEACSQELVDRLATEEREMWNTYGPTEATVVACAQRMIPGHAVSIGLPLNGWDLVVIDKQGQPVALGETGELVIGGVGLASYLDPQKDAEKYAPLESMGWQRAYRTGDHVRLEED…	FALSE	GCF_023520795.1	DSM 44278	C_accolens_GCA023520795.1	NA	NA	NCBI Reference	Respiratory	NCBI Reference	accolens	100	NA	NA	NA	NA	NA	NZ_CP046605	15001	18924	+	proto_core	proto_core-NZ_CP046605_2	NULL	15000	(AMP-binding and PP-binding andTIGR02353)	5000	rule-based-clusters	1	antismash	15001	18924	+	CDS	cds-CACC_RS10180	NULL	gene-CACC_RS10180	0	NA	Pls/PosA family non-ribosomal peptide synthetase	CACC_RS10180	WP_005279476.1	COORDINATES: similar to AAsequence:RefSeq:WP_005284895.1	11	NA	biosynthetic (rule-based-clusters) NAPAA:AMP-binding,biosynthetic (rule-based-clusters) NAPAA:PP-binding,biosynthetic (rule-based-clusters) NAPAA:TIGR02353,biosynthetic-additional (smcogs)SMCOG1002:AMP-dependent synthetase and ligase (Score:257.7%3b E-value: 2.9e-78)	AMP-binding (E-value: 7.7e-75, bitscore:249.1, seeds: 400, tool: rule-based-clusters),PP-binding (E-value: 2.4e-12, bitscore:44.3, seeds: 164, tool: rule-based-clusters),TIGR02353 (E-value: 2.6e-229, bitscore:760.1, seeds: 6, tool: rule-based-clusters)	biosynthetic
accolens	NAPAA	MDEPEECSRPSVPQQYLLRDLAPRPRTLWDIITTTAEIHPEAAALDDGEIITYAELVHEVQLWAAELHVNGVRRGDRIGIRMTSGKRDLYLAILSTLAAGAAYVPVDADDPDERAEMVFGEADIDGLFSNDGFRFLRKSPRHAAEGVEAPRPEDTAWIIFTSGSTGKPKGVAVSHRSAAAFVDAEASLFLIDHPHGPLGPEDRVLAGLSVAFDASCEEMWLAWGHGGCLVPAPRSLVRSGMDLGPWLIRRDITVVSTVPTLAGLWPAEALDNIRLLIVGGEACSQELVDRLATEDREMWNTYGPTEATVVACAQRMIPGHAVSIGLPLNGWDLVVIDKQGQPVALGETGELVIGGVGLASYLDPQKDAEKYAPLESMGWQRAYRTGDHVRLEEDGLYFV…	FALSE	3832	C_accolens_KPL3832	C_accolens_KPL3832	Lemon	KPL	US	Respiratory	Nasal	accolens	96.46	3	83	99.78	0	NA	OEBLMOAB_5	15001	18909	-	proto_core	proto_core-OEBLMOAB_5_2	NULL	15000	(AMP-binding and PP-binding andTIGR02353)	5000	rule-based-clusters	1	antismash	15001	18909	-	CDS	cds-OEBLMOAB_00895	NULL	gene-OEBLMOAB_00895	0	lgrD	Linear gramicidin synthase subunit D	OEBLMOAB_00895	X_OEBLMOAB_00895	ab initio prediction:Prodigal:2.6,similar to AA sequence:UniProtKB:Q70LM4	11	NA	biosynthetic (rule-based-clusters) NAPAA:AMP-binding,biosynthetic (rule-based-clusters) NAPAA:TIGR02353,biosynthetic (rule-based-clusters) NAPAA:PP-binding,biosynthetic-additional (smcogs)SMCOG1002:AMP-dependent synthetase and ligase (Score:252.7%3b E-value: 9.3e-77)	AMP-binding (E-value: 2.6e-73, bitscore:240.0, seeds: 400, tool: rule-based-clusters),PP-binding (E-value: 2.9e-13, bitscore:43.3, seeds: 164, tool: rule-based-clusters),TIGR02353 (E-value: 1.5e-229, bitscore:756.8, seeds: 6, tool: rule-based-clusters)	biosynthetic
accolens	NAPAA	MDEPEECSRPSVPQQYLLRDLAPRPRTLWDIITTTAEIHPEAAALDDGEIITYAELVHEVQLWATELHVNGVCRGDRIGIRMTSGKRDLYLAILSTLAAGAAYVPVDADDPDERAEMVFGEADIDGLFSDDGFRFLREHPRHAAEGVEAPRPEDTAWIIFTSGSTGKPKGVAVSHRSAAAFVDAEASLFLIDHPHGPLGPEDRVLAGLSVAFDASCEEMWLAWGHGGCLVPAPRSLVRSGMDLGPWLIRRDITVVSTVPTLAGLWPAEALDNIRLLIVGGEACSQELVDRLATEDREMWNTYGPTEATVVACAQRMIPGRAVSIGLPLNGWDLVVIDKQGQPVGLGETGELVIGGVGLASYLDPQKDAEKYAPLESMGWQRAYRTGDHVRLEEDGLYFV…	FALSE	05-099	C_accolens_BWA099	C_accolens_MSK099	Kelly	BWA	BWA	Respiratory	Nasopharyngeal	accolens	96.6	2	98.87	99.78	0	NA	GLPJECID_5	15001	18909	+	proto_core	proto_core-GLPJECID_5_2	NULL	15000	(AMP-binding and PP-binding andTIGR02353)	5000	rule-based-clusters	1	antismash	15001	18909	+	CDS	cds-GLPJECID_01281	NULL	gene-GLPJECID_01281	0	lgrD	Linear gramicidin synthase subunit D	GLPJECID_01281	X_GLPJECID_01281	ab initio prediction:Prodigal:2.6,similar to AA sequence:UniProtKB:Q70LM4	11	NA	biosynthetic (rule-based-clusters) NAPAA:PP-binding,biosynthetic (rule-based-clusters) NAPAA:TIGR02353,biosynthetic (rule-based-clusters) NAPAA:AMP-binding,biosynthetic-additional (smcogs)SMCOG1002:AMP-dependent synthetase and ligase (Score:248.5%3b E-value: 1.7e-75)	AMP-binding (E-value: 8e-73, bitscore:238.7, seeds: 400, tool: rule-based-clusters),PP-binding (E-value: 1.8e-13, bitscore:44.3, seeds: 164, tool: rule-based-clusters),TIGR02353 (E-value: 5.7e-231, bitscore:761.8, seeds: 6, tool: rule-based-clusters)	biosynthetic
accolens	NAPAA	MDEPEECSRPSVPQQYLLRDLAPRPRTLWDIITTTAEIHPEAAALDDGEIITYAELVHEVQLWATELHVNGVRRGDRIGIRMTSGKRDLYLAILSTLAAGAAYVPVDADDPDERAEMVFGEADIDGLFSDDGFRFLREHPRHAAEGVEAPRPEDTAWIIFTSGSTGKPKGVAVSHRSAAAFVDAEASLFLIDHPHGPLGPEDRVLAGLSVAFDASCEEMWLAWGHGGCLVPAPRSLVRSGMDLGPWLIRRDITVVSTVPTLAGLWPAEALDNIRLLIVGGEACSQELVDRLATEDREMWNTYGPTEATVVACAQRMIPGRAVSIGLPLNGWDLVVIDKQGRPVALGETGELVIGGVGLASYLDPQKDVEKYAPLESMGWQRAYRTGDHVRLEEDGLYFV…	FALSE	05-121	C_accolens_BWA121	C_accolens_MSK121	Kelly	BWA	BWA	Respiratory	Nasopharyngeal	accolens	96.3	2	100.39	99.78	0	NA	OENLAADM_3	15001	18909	-	proto_core	proto_core-OENLAADM_3_2	NULL	15000	(AMP-binding and PP-binding andTIGR02353)	5000	rule-based-clusters	1	antismash	15001	18909	-	CDS	cds-OENLAADM_01150	NULL	gene-OENLAADM_01150	0	lgrD	Linear gramicidin synthase subunit D	OENLAADM_01150	X_OENLAADM_01150	ab initio prediction:Prodigal:2.6,similar to AA sequence:UniProtKB:Q70LM4	11	NA	biosynthetic (rule-based-clusters) NAPAA:TIGR02353,biosynthetic (rule-based-clusters) NAPAA:PP-binding,biosynthetic (rule-based-clusters) NAPAA:AMP-binding,biosynthetic-additional (smcogs)SMCOG1002:AMP-dependent synthetase and ligase (Score:250.5%3b E-value: 4.4e-76)	AMP-binding (E-value: 7.3e-72, bitscore:236.0, seeds: 400, tool: rule-based-clusters),PP-binding (E-value: 5e-13, bitscore:43.3, seeds: 164, tool: rule-based-clusters),TIGR02353 (E-value: 1.5e-231, bitscore:764.2, seeds: 6, tool: rule-based-clusters)	biosynthetic
accolens	NAPAA	MDEPEECSRPSVPQQYLLRDLAPRPRTLWDIITTTAEIHPEAAALDDGEIITYAELVHEVQLWATELHVNGVRRGDRIGIRMTSGKRDLYLAILSTLAAGAAYVPVDADDPDERAEMVFGEADIDGLFSDDGFRFLREHPRHAAEGVEAPRPEDTAWIIFTSGSTGKPKGVAVSHRSAAAFVDAEASLFLIDHPHGPLGPEDRVLAGLSVAFDASCEEMWLAWGHGGCLVPAPRSLVRSGMDLGPWLIRRDITVVSTVPTLAGLWPAEALDNIRLLIVGGEACSQELVDRLATEDREMWNTYGPTEATVVACAQRMIPGRAVSIGLPLNGWDLVVIDKQGRPVALGETGELVIGGVGLASYLDPQKDVEKYAPLESMGWQRAYRTGDHVRLEEDGLYFV…	FALSE	05-075	C_accolens_DU075	C_accolens_MSK075	Kelly	DU	US	Respiratory	Nasal	accolens	96.3	1	100.24	99.78	0	NA	NHPLLAEI_3	15001	18909	+	proto_core	proto_core-NHPLLAEI_3_2	NULL	15000	(AMP-binding and PP-binding andTIGR02353)	5000	rule-based-clusters	1	antismash	15001	18909	+	CDS	cds-NHPLLAEI_01419	NULL	gene-NHPLLAEI_01419	0	lgrD	Linear gramicidin synthase subunit D	NHPLLAEI_01419	X_NHPLLAEI_01419	ab initio prediction:Prodigal:2.6,similar to AA sequence:UniProtKB:Q70LM4	11	NA	biosynthetic (rule-based-clusters) NAPAA:TIGR02353,biosynthetic (rule-based-clusters) NAPAA:AMP-binding,biosynthetic (rule-based-clusters) NAPAA:PP-binding,biosynthetic-additional (smcogs)SMCOG1002:AMP-dependent synthetase and ligase (Score:250.5%3b E-value: 4.4e-76)	AMP-binding (E-value: 9.9e-72, bitscore:236.0, seeds: 400, tool: rule-based-clusters),PP-binding (E-value: 6.8e-13, bitscore:43.3, seeds: 164, tool: rule-based-clusters),TIGR02353 (E-value: 2e-231, bitscore:764.2, seeds: 6, tool: rule-based-clusters)	biosynthetic
accolens	NAPAA	MDEPEECSRPSVPQQYLLRDLAPRPRTLWDIITTTAEIHPEAAALDDGEIITYAELVHEVQLWATELHVNGVRRGDRIGIRMTSGKRDLYLAILSTLAAGAAYVPVDADDPDERAEMVFGEADIDGLFSDDGFRFLREHPRHAAEGVEAPRPEDTAWIIFTSGSTGKPKGVAVSHRSAAAFVDAEASLFLIDHPHGPLGPEDRVLAGLSVAFDASCEEMWLAWGHGGCLVPAPRSLVRSGMDLGPWLIRRDITVVSTVPTLAGLWPAEALDNIRLLIVGGEACSQELVDRLATEDREMWNTYGPTEATVVACAQRMIPGRAVSIGLPLNGWDLVVIDKQGRPVALGETGELVIGGVGLASYLDPQKDVEKYAPLESMGWQRAYRTGDHVRLEEDGLYFV…	FALSE	05-161	C_accolens_BWA161	C_accolens_MSK161	Kelly	BWA	BWA	Respiratory	Nasopharyngeal	accolens	96.4	2	101.37	99.78	0	NA	EIDDCKMH_3	15001	18909	-	proto_core	proto_core-EIDDCKMH_3_2	NULL	15000	(AMP-binding and PP-binding andTIGR02353)	5000	rule-based-clusters	1	antismash	15001	18909	-	CDS	cds-EIDDCKMH_01226	NULL	gene-EIDDCKMH_01226	0	lgrD	Linear gramicidin synthase subunit D	EIDDCKMH_01226	X_EIDDCKMH_01226	ab initio prediction:Prodigal:2.6,similar to AA sequence:UniProtKB:Q70LM4	11	NA	biosynthetic (rule-based-clusters) NAPAA:AMP-binding,biosynthetic (rule-based-clusters) NAPAA:TIGR02353,biosynthetic (rule-based-clusters) NAPAA:PP-binding,biosynthetic-additional (smcogs)SMCOG1002:AMP-dependent synthetase and ligase (Score:250.5%3b E-value: 4.4e-76)	AMP-binding (E-value: 8.2e-72, bitscore:236.0, seeds: 400, tool: rule-based-clusters),PP-binding (E-value: 5.6e-13, bitscore:43.3, seeds: 164, tool: rule-based-clusters),TIGR02353 (E-value: 1.6e-231, bitscore:764.2, seeds: 6, tool: rule-based-clusters)	biosynthetic
accolens	NAPAA	MDEPEECSRPSVPQQYLLRDLAPRPRTLWDIITTTAEIHPEAAALDDGEIITYAELVHEVQLWATELHVNGVRRGDRIGIRMTSGKRDLYLAILSTLAAGAAYVPVDADDPDERAEMVFGEADIDGLFSDDGFRFLREHPRHAAEGVEAPRPEDTAWIIFTSGSTGKPKGVAVSHRSAAAFVDAEASLFLIDHPHGPLGPEDRVLAGLSVAFDASCEEMWLAWGHGGCLVPAPRSLVRSGMDLGPWLIRRDITVVSTVPTLAGLWPAEALDNIRLLIVGGEACSQELVDRLATEDREMWNTYGPTEATVVTCAQRMMPGRAVSIGLPLNGWDLVVIDKQGQPVALGETGELVIGGVGLASYLDPQKDAEKYAPLQSMGWQRAYRTGDHVRLEEDGLYFV…	FALSE	2641	C_accolens_KPL2641	C_accolens_KPL2641	Lemon	KPL	US	Respiratory	Nasal	accolens	96.5	3	87	99.78	0	NA	LBECDHLC_8	15001	18909	+	proto_core	proto_core-LBECDHLC_8_2	NULL	15000	(AMP-binding and PP-binding andTIGR02353)	5000	rule-based-clusters	1	antismash	15001	18909	+	CDS	cds-LBECDHLC_01413	NULL	gene-LBECDHLC_01413	0	lgrD	Linear gramicidin synthase subunit D	LBECDHLC_01413	X_LBECDHLC_01413	ab initio prediction:Prodigal:2.6,similar to AA sequence:UniProtKB:Q70LM4	11	NA	biosynthetic (rule-based-clusters) NAPAA:PP-binding,biosynthetic (rule-based-clusters) NAPAA:TIGR02353,biosynthetic (rule-based-clusters) NAPAA:AMP-binding,biosynthetic-additional (smcogs)SMCOG1002:AMP-dependent synthetase and ligase (Score:252.4%3b E-value: 1.1e-76)	AMP-binding (E-value: 8.5e-74, bitscore:241.5, seeds: 400, tool: rule-based-clusters),PP-binding (E-value: 1.3e-13, bitscore:44.3, seeds: 164, tool: rule-based-clusters),TIGR02353 (E-value: 1e-232, bitscore:767.2, seeds: 6, tool: rule-based-clusters)	biosynthetic
accolens	NAPAA	MDEPEECSRPSVPQQYLLRDLAPRPRTLWDIITTTAEIHPEAAALDDGEIITYAELVHEVQLWATELHVNGVRRGDRIGIRMTSGKRDLYLAILSTLAAGAAYVPVDADDPDERAEMVFGEADIDGLFSDDGFRFLREHPRHAAEGVEAPRPEDTAWIIFTSGSTGKPKGVAVSHRSAAAFVDAEASLFLIDHPHGPLGPEDRVLAGLSVAFDASCEEMWLAWGHGGCLVPAPRSLVRSGMDLGPWLIRRDITVVSTVPTLAGLWPAEALDNIRLLIVGGEACSQELVDRLATEEREMWNTYGPTEATVVACAQRMIPGRAVSIGLPLNGWDLVVIDKQGEPVGLGETGELVIGGVGLASYLDPQKDAEKYAPLESMGWQRAYRTGDHVRLEEDGLYFV…	FALSE	3926	C_accolens_KPL3926	C_accolens_KPL3926	Lemon	KPL	US	Respiratory	Nasal	accolens	96.27	3	86	99.78	1.25	NA	CCBKDMNK_6	15001	18909	+	proto_core	proto_core-CCBKDMNK_6_2	NULL	15000	(AMP-binding and PP-binding andTIGR02353)	5000	rule-based-clusters	1	antismash	15001	18909	+	CDS	cds-CCBKDMNK_01130	NULL	gene-CCBKDMNK_01130	0	lgrD	Linear gramicidin synthase subunit D	CCBKDMNK_01130	X_CCBKDMNK_01130	ab initio prediction:Prodigal:2.6,similar to AA sequence:UniProtKB:Q70LM4	11	NA	biosynthetic (rule-based-clusters) NAPAA:TIGR02353,biosynthetic (rule-based-clusters) NAPAA:AMP-binding,biosynthetic (rule-based-clusters) NAPAA:PP-binding,biosynthetic-additional (smcogs)SMCOG1002:AMP-dependent synthetase and ligase (Score:251.8%3b E-value: 1.7e-76)	AMP-binding (E-value: 4.6e-73, bitscore:239.4, seeds: 400, tool: rule-based-clusters),PP-binding (E-value: 1.7e-13, bitscore:44.3, seeds: 164, tool: rule-based-clusters),TIGR02353 (E-value: 2e-232, bitscore:766.5, seeds: 6, tool: rule-based-clusters)	biosynthetic
accolens	NAPAA	MDEPEECSRPSVPQQYLLRDLAPRPRTLWDIITTTAEIHPEAAALDDGEIITYAELVHEVQLWATELHVNGVRRGDRIGIRMTSGKRDLYLAILSTLAAGAAYVPVDADDPDERAEMVFGEADIDGLFSDDGFRFLREHPRHAAEGVEAPRPEDTAWIIFTSGSTGKPKGVAVSHRSAAAFVDAEASLFLIDHPHGPLGPEDRVLAGLSVAFDASCEEMWLAWGHGGCLVPAPRSLVRSGMDLGPWLIRRDITVVSTVPTLAGLWPAEALDNIRLLIVGGEACSQELVDRLATEEREMWNTYGPTEATVVACAQRMIPGRAVSIGLPLNGWDLVVIDKQGEPVGLGETGELVIGGVGLASYLDPQKDAEKYAPLESMGWQRAYRTGDHVRLEEDGLYFV…	FALSE	1824	C_accolens_KPL1824	C_accolens_KPL1824	Lemon	KPL	US	Respiratory	Nasal	accolens	96.7	3	140	99.78	0	NA	LPONFHDP_2	15001	18909	+	proto_core	proto_core-LPONFHDP_2_2	NULL	15000	(AMP-binding and PP-binding andTIGR02353)	5000	rule-based-clusters	1	antismash	15001	18909	+	CDS	cds-LPONFHDP_02234	NULL	gene-LPONFHDP_02234	0	lgrD	Linear gramicidin synthase subunit D	LPONFHDP_02234	X_LPONFHDP_02234	ab initio prediction:Prodigal:2.6,similar to AA sequence:UniProtKB:Q70LM4	11	NA	biosynthetic (rule-based-clusters) NAPAA:TIGR02353,biosynthetic (rule-based-clusters) NAPAA:PP-binding,biosynthetic (rule-based-clusters) NAPAA:AMP-binding,biosynthetic-additional (smcogs)SMCOG1002:AMP-dependent synthetase and ligase (Score:251.8%3b E-value: 1.7e-76)	AMP-binding (E-value: 3.5e-72, bitscore:239.4, seeds: 400, tool: rule-based-clusters),PP-binding (E-value: 1.3e-12, bitscore:44.3, seeds: 164, tool: rule-based-clusters),TIGR02353 (E-value: 1e-231, bitscore:767.1, seeds: 6, tool: rule-based-clusters)	biosynthetic
accolens	NAPAA	MDEPEECSRPSVPQQYLLRDLAPRPRTLWDIITTTAEIHPEAAALDDGEIITYAELVHEVQLWATELHVNGVRRGDRIGIRMTSGKRDLYLAILSTLAAGAAYVPVDADDPDERAEMVFGEADIDGLFSDDGFRFLREHPRHAAEGVEAPRPEDTAWIIFTSGSTGKPKGVAVSHRSAAAFVDAEASLFLIDHPHGPLGPEDRVLAGLSVAFDASCEEMWLAWGHGGCLVPAPRSLVRSGMDLGPWLIRRDITVVSTVPTLAGLWPAEALDNIRLLIVGGEACSQELVDRLATEEREMWNTYGPTEATVVACAQRMIPGRAVSIGLPLNGWDLVVIDKQGEPVGLGETGELVIGGVGLASYLDPQKDAEKYAPLESMGWQRAYRTGDHVRLEEDGLYFV…	FALSE	05-079	C_accolens_DU079	C_accolens_MSK079	Kelly	DU	US	Respiratory	Nasal	accolens	96.9	2	99.55	99.78	0	NA	IDPIFAIA_2	15001	18909	-	proto_core	proto_core-IDPIFAIA_2_2	NULL	15000	(AMP-binding and PP-binding andTIGR02353)	5000	rule-based-clusters	1	antismash	15001	18909	-	CDS	cds-IDPIFAIA_00437	NULL	gene-IDPIFAIA_00437	0	lgrD	Linear gramicidin synthase subunit D	IDPIFAIA_00437	X_IDPIFAIA_00437	ab initio prediction:Prodigal:2.6,similar to AA sequence:UniProtKB:Q70LM4	11	NA	biosynthetic (rule-based-clusters) NAPAA:PP-binding,biosynthetic (rule-based-clusters) NAPAA:TIGR02353,biosynthetic (rule-based-clusters) NAPAA:AMP-binding,biosynthetic-additional (smcogs)SMCOG1002:AMP-dependent synthetase and ligase (Score:251.8%3b E-value: 1.7e-76)	AMP-binding (E-value: 5.4e-73, bitscore:239.4, seeds: 400, tool: rule-based-clusters),PP-binding (E-value: 2e-13, bitscore:44.3, seeds: 164, tool: rule-based-clusters),TIGR02353 (E-value: 4.8e-232, bitscore:765.5, seeds: 6, tool: rule-based-clusters)	biosynthetic
accolens	NAPAA	MDEPEECSRPSVPQQYLLRDLAPRPRTLWDIITTTAEIHPEAAALDDGEIITYAELVHEVQLWATELHVNGVRRGDRIGIRMTSGKRDLYLAILSTLAAGAAYVPVDADDPDERAEMVFGEADIDGLFSDDGFRFLREHPRHAAEGVEAPRPEDTAWIIFTSGSTGKPKGVAVSHRSAAAFVDAEASLFLIDHPHGPLGPEDRVLAGLSVAFDASCEEMWLAWGHGGCLVPAPRSLVRSGMDLGPWLIRRDITVVSTVPTLAGLWPAEALDNIRLLIVGGEACSQELVDRLATEEREMWNTYGPTEATVVACAQRMIPGRAVSIGLPLNGWDLVVIDKQGQPVGPGETGELVIGGVGLASYLDPQKDVEKYAPLESMGWQRAYRTGDHVRLEEDGLYFV…	FALSE	05-070	C_accolens_BWA070	C_accolens_MSK070	Kelly	BWA	BWA	Respiratory	Nasopharyngeal	accolens	96.4	1	102.65	99.78	0	NA	HCBIBDMG_4	15001	18909	-	proto_core	proto_core-HCBIBDMG_4_2	NULL	15000	(AMP-binding and PP-binding andTIGR02353)	5000	rule-based-clusters	1	antismash	15001	18909	-	CDS	cds-HCBIBDMG_01529	NULL	gene-HCBIBDMG_01529	0	lgrD	Linear gramicidin synthase subunit D	HCBIBDMG_01529	X_HCBIBDMG_01529	ab initio prediction:Prodigal:2.6,similar to AA sequence:UniProtKB:Q70LM4	11	NA	biosynthetic (rule-based-clusters) NAPAA:TIGR02353,biosynthetic (rule-based-clusters) NAPAA:AMP-binding,biosynthetic (rule-based-clusters) NAPAA:PP-binding,biosynthetic-additional (smcogs)SMCOG1002:AMP-dependent synthetase and ligase (Score:253.5%3b E-value: 5.3e-77)	AMP-binding (E-value: 2.6e-73, bitscore:240.4, seeds: 400, tool: rule-based-clusters),PP-binding (E-value: 1.9e-13, bitscore:44.3, seeds: 164, tool: rule-based-clusters),TIGR02353 (E-value: 3.8e-230, bitscore:759.2, seeds: 6, tool: rule-based-clusters)	biosynthetic
accolens	NAPAA	MDEPEECSRPSVPQQYLLRDLAPRPRTLWDIITTTAEIHPEAAALDDGEIITYAELVHEVQLWATELHVNGVRRGDRIGIRMTSGKRDLYLAILSTLAAGAAYVPVDADDPDERAEMVFGEADIDGLFSDDGFRFLREHPRHAAEGVEAPRPEDTAWIIFTSGSTGKPKGVAVSHRSAAAFVDAEASLFLIDHPHGPLGPEDRVLAGLSVAFDASCEEMWLAWGHGGCLVPAPRSLVRSGMDLGPWLIRRDITVVSTVPTLAGLWPAEALDNIRLLIVGGEACSQELVDRLATEEREMWNTYGPTEATVVACAQRMIPGRAVSIGLPLNGWDLVVIDKQGQPVGPGETGELVIGGVGLASYLDPQKDVEKYAPLESMGWQRAYRTGDHVRLEEDGLYFV…	FALSE	3674	C_accolens_KPL3674	C_accolens_KPL3674	Lemon	KPL	US	Respiratory	Nasal	accolens	96.37	3	86	99.78	0	NA	ALILIABB_6	15001	18909	+	proto_core	proto_core-ALILIABB_6_2	NULL	15000	(AMP-binding and PP-binding andTIGR02353)	5000	rule-based-clusters	1	antismash	15001	18909	+	CDS	cds-ALILIABB_01465	NULL	gene-ALILIABB_01465	0	lgrD	Linear gramicidin synthase subunit D	ALILIABB_01465	X_ALILIABB_01465	ab initio prediction:Prodigal:2.6,similar to AA sequence:UniProtKB:Q70LM4	11	NA	biosynthetic (rule-based-clusters) NAPAA:TIGR02353,biosynthetic (rule-based-clusters) NAPAA:PP-binding,biosynthetic (rule-based-clusters) NAPAA:AMP-binding,biosynthetic-additional (smcogs)SMCOG1002:AMP-dependent synthetase and ligase (Score:253.5%3b E-value: 5.3e-77)	AMP-binding (E-value: 2e-73, bitscore:240.4, seeds: 400, tool: rule-based-clusters),PP-binding (E-value: 1.5e-13, bitscore:44.3, seeds: 164, tool: rule-based-clusters),TIGR02353 (E-value: 3e-230, bitscore:759.2, seeds: 6, tool: rule-based-clusters)	biosynthetic
accolens	NAPAA	MDEPEECSRPSVPQQYLLRDLAPRPRTLWDIITTTAEIHPEAAALDDGEIITYAELVHEVQLWATELHVNGVRRGDRIGIRMTSGKRDLYLAILSTLAAGAAYVPVDADDPDERAEMVFGEADIDGLFSDDGFRFLREYPRREAHGDKDHAFEAPRPEDTAWIIFTSGSTGKPKGVAVSHRSAAAFVDAEASLFLIDHPHGPLGPEDRVLAGLSVAFDASCEEMWLAWGHGGCLVPAPRSLVRSGMDLGPWLIRRDITVVSTVPTLAGLWPAEALDNIRLLIVGGEACSQELVDRLATEDREMWNTYGPTEATVVACAQRMIPGRAVSIGLPLNGWDLVVIDKQGQPVGLGETGELVIGGVGLASYLDPQKDAEKYAPLESMGWQRAYRTGDHVRLEED…	FALSE	2859	C_accolens_KPL2859	C_accolens_KPL2859	Lemon	KPL	US	Respiratory	Nasal	accolens	96.66	3	85	99.78	0.66	NA	EJALOLKP_13	15001	18924	-	proto_core	proto_core-EJALOLKP_13_2	NULL	15000	(AMP-binding and PP-binding andTIGR02353)	5000	rule-based-clusters	1	antismash	15001	18924	-	CDS	cds-EJALOLKP_01874	NULL	gene-EJALOLKP_01874	0	lgrD	Linear gramicidin synthase subunit D	EJALOLKP_01874	X_EJALOLKP_01874	ab initio prediction:Prodigal:2.6,similar to AA sequence:UniProtKB:Q70LM4	11	NA	biosynthetic (rule-based-clusters) NAPAA:AMP-binding,biosynthetic (rule-based-clusters) NAPAA:PP-binding,biosynthetic (rule-based-clusters) NAPAA:TIGR02353,biosynthetic-additional (smcogs)SMCOG1002:AMP-dependent synthetase and ligase (Score:254.1%3b E-value: 3.5e-77)	AMP-binding (E-value: 5.6e-76, bitscore:247.5, seeds: 400, tool: rule-based-clusters),PP-binding (E-value: 5.9e-14, bitscore:44.3, seeds: 164, tool: rule-based-clusters),TIGR02353 (E-value: 7.6e-232, bitscore:763.1, seeds: 6, tool: rule-based-clusters)	biosynthetic
accolens	NAPAA	MDEPEECSRPSVPQQYLLRDLAPRPRTLWDIITTTAEIHPEAAALDDGEIITYAELVHEVQLWATELHVNGVRRGDRIGIRMTSGKRDLYLAILSTLAAGAAYVPVDADDPDERAEMVFGEADIDGLFSDEGFRFLRKSPRREAHGDKDHAFEAPRPEDTAWIIFTSGSTGKPKGVAVSHRSAAAFVDAEASLFLIDHPHGPLGPEDRVLAGLSVAFDASCEEMWLAWGHGGCLVPAPRSLVRSGMDLGPWLIRRDITVVSTVPTLAGLWPAEALDNIRLLIVGGEACSQELVDRLATEDREMWNTYGPTEATVVACAQRMIPGRAVSIGLPLNGWDLVVIDKQGRPVALGETGELVIGGVGLASYLDPEKDAEKYAPLESMDWQRAYRTGDHVRLEED…	TRUE	4034	C_accolens_KPL4034	C_accolens_KPL4034	Lemon	KPL	US	Respiratory	Nasal	accolens	96.51	3	84	99.78	0.37	NA	FPJIGAOK_26	15001	18924	-	proto_core	proto_core-FPJIGAOK_26_2	NULL	15000	(AMP-binding and PP-binding andTIGR02353)	5000	rule-based-clusters	1	antismash	15001	18924	-	CDS	cds-FPJIGAOK_02091	NULL	gene-FPJIGAOK_02091	0	lgrD	Linear gramicidin synthase subunit D	FPJIGAOK_02091	X_FPJIGAOK_02091	ab initio prediction:Prodigal:2.6,similar to AA sequence:UniProtKB:Q70LM4	11	NA	biosynthetic (rule-based-clusters) NAPAA:TIGR02353,biosynthetic (rule-based-clusters) NAPAA:PP-binding,biosynthetic (rule-based-clusters) NAPAA:AMP-binding,biosynthetic-additional (smcogs)SMCOG1002:AMP-dependent synthetase and ligase (Score:256.7%3b E-value: 5.6e-78)	AMP-binding (E-value: 1.9e-76, bitscore:248.0, seeds: 400, tool: rule-based-clusters),PP-binding (E-value: 2.9e-14, bitscore:44.3, seeds: 164, tool: rule-based-clusters),TIGR02353 (E-value: 3.2e-232, bitscore:763.3, seeds: 6, tool: rule-based-clusters)	biosynthetic
accolens	NAPAA	MDEPEECSRPSVPQQYLLRDLAPRPRTLWDIITTTAEIHPEAAALDDGEIITYAELVHEVQLWATELHVNGVRRGDRIGIRMTSGKRDLYLAILSTLAAGAAYVPVDADDPDERAGMVFGEADIDGLFSDEGFRFLREHPRHAAEGVEAPRPEDTAWIIFTSGSTGKPKGVAVSHRSAAAFVDAEASLFLIDHPHGPLGPEDRVLAGLSVAFDASCEEMWLAWGHGGCLVPAPRSLVRSGMDLGPWLIRRDITVVSTVPTLAGLWPAEALDNIRLLIVGGEACSQELVDRLATEDREMWNTYGPTEATVVACAQRMIPGRAVSIGLPLNGWDLVVIDKQGQPVGLGETGELVIGGVGLASYLDPQKDAEKYAPLESMGWQRAYRTGDHVRLEEDGLYFV…	FALSE	2652	C_accolens_KPL2652	C_accolens_KPL2652	Lemon	KPL	US	Respiratory	Nasal	accolens	96.65	3	85	99.78	0	NA	GICIELEK_8	15001	18909	+	proto_core	proto_core-GICIELEK_8_2	NULL	15000	(AMP-binding and PP-binding andTIGR02353)	5000	rule-based-clusters	1	antismash	15001	18909	+	CDS	cds-GICIELEK_01421	NULL	gene-GICIELEK_01421	0	lgrD	Linear gramicidin synthase subunit D	GICIELEK_01421	X_GICIELEK_01421	ab initio prediction:Prodigal:2.6,similar to AA sequence:UniProtKB:Q70LM4	11	NA	biosynthetic (rule-based-clusters) NAPAA:AMP-binding,biosynthetic (rule-based-clusters) NAPAA:TIGR02353,biosynthetic (rule-based-clusters) NAPAA:PP-binding,biosynthetic-additional (smcogs)SMCOG1002:AMP-dependent synthetase and ligase (Score:249.3%3b E-value: 1e-75)	AMP-binding (E-value: 1.7e-72, bitscore:237.3, seeds: 400, tool: rule-based-clusters),PP-binding (E-value: 1.4e-13, bitscore:44.3, seeds: 164, tool: rule-based-clusters),TIGR02353 (E-value: 6.4e-230, bitscore:758.0, seeds: 6, tool: rule-based-clusters)	biosynthetic
accolens	NAPAA	MDEPEECSRPSVPQQYLLRDLAPRPRTLWDIITTTAEIHPEAAALDDGEIITYAELVHEVQLWATELHVNGVRRGDRIGIRMTSGKRDLYLAILSTLAAGAAYVPVDADDPDERAGMVFGEADIDGLFSDEGFRFLREHPRHAAEGVEAPRPEDTAWIIFTSGSTGKPKGVAVSHRSAAAFVDAEASLFLIDHPHGPLGPEDRVLAGLSVAFDASCEEMWLAWGHGGCLVPAPRSLVRSGMDLGPWLIRRDITVVSTVPTLAGLWPAEALDNIRLLIVGGEACSQELVDRLATEDREMWNTYGPTEATVVACAQRMIPGRAVSIGLPLNGWDLVVIDKQGQPVGLGETGELVIGGVGLASYLDPQKDAEKYAPLESMGWQRAYRTGDHVRLEEDGLYFV…	FALSE	4065	C_accolens_KPL4065	C_accolens_KPL4065	Lemon	KPL	US	Respiratory	Nasal	accolens	96.74	3	86	99.78	0.15	NA	AMJILKJL_4	15001	18909	-	proto_core	proto_core-AMJILKJL_4_2	NULL	15000	(AMP-binding and PP-binding andTIGR02353)	5000	rule-based-clusters	1	antismash	15001	18909	-	CDS	cds-AMJILKJL_01018	NULL	gene-AMJILKJL_01018	0	lgrD	Linear gramicidin synthase subunit D	AMJILKJL_01018	X_AMJILKJL_01018	ab initio prediction:Prodigal:2.6,similar to AA sequence:UniProtKB:Q70LM4	11	NA	biosynthetic (rule-based-clusters) NAPAA:AMP-binding,biosynthetic (rule-based-clusters) NAPAA:TIGR02353,biosynthetic (rule-based-clusters) NAPAA:PP-binding,biosynthetic-additional (smcogs)SMCOG1002:AMP-dependent synthetase and ligase (Score:249.8%3b E-value: 7.1e-76)	AMP-binding (E-value: 2.4e-72, bitscore:237.3, seeds: 400, tool: rule-based-clusters),PP-binding (E-value: 2e-13, bitscore:44.3, seeds: 164, tool: rule-based-clusters),TIGR02353 (E-value: 5.4e-232, bitscore:765.4, seeds: 6, tool: rule-based-clusters)	biosynthetic
accolens	NAPAA	MDEPEECSRPSVPQQYLLRDLAPRPRTLWDIITTTAEIHPEAAALDDGEIITYAELVHEVQLWATELHVNGVRRGDRIGIRMTSGRRDLYLAILSTLAAGAAYVPVDADDPDERAEMVFGEADIDGLFSDDGFRFLRETPRHAAEEIEAPRPEDTAWIIFTSGSTGKPKGVAVSHRSAAAFVDAEASLFLIDHPHGPLGPEDRVLAGLSVAFDASCEEMWLAWGHGGCLVPAPRSLVRSGMDLGPWLIRRDITVVSTVPTLAGLWPAEALDNIRLLIVGGEACSQELVDRLATEEREMWNTYGPTEATVVACAQRMIPGRAVSIGLPLNGWDLVVIDKQGEPVGLGETGELVIGGVGLASYLDPQKDAEKYAPLESMGWQRAYRTGDHVRLEEDGLYFV…	FALSE	05-273	C_accolens_BWA273	C_accolens_MSK273	Kelly	BWA	BWA	Respiratory	Nasopharyngeal	accolens	96.8	2	101.51	99.78	0	NA	JDBCNOKP_4	15001	18909	+	proto_core	proto_core-JDBCNOKP_4_2	NULL	15000	(AMP-binding and PP-binding andTIGR02353)	5000	rule-based-clusters	1	antismash	15001	18909	+	CDS	cds-JDBCNOKP_01422	NULL	gene-JDBCNOKP_01422	0	lgrD	Linear gramicidin synthase subunit D	JDBCNOKP_01422	X_JDBCNOKP_01422	ab initio prediction:Prodigal:2.6,similar to AA sequence:UniProtKB:Q70LM4	11	NA	biosynthetic (rule-based-clusters) NAPAA:TIGR02353,biosynthetic (rule-based-clusters) NAPAA:PP-binding,biosynthetic (rule-based-clusters) NAPAA:AMP-binding,biosynthetic-additional (smcogs)SMCOG1002:AMP-dependent synthetase and ligase (Score: 253%3bE-value: 7.5e-77)	AMP-binding (E-value: 1.4e-63, bitscore:208.6, seeds: 400, tool: rule-based-clusters),PP-binding (E-value: 2.2e-13, bitscore:44.3, seeds: 164, tool: rule-based-clusters),TIGR02353 (E-value: 1.4e-228, bitscore:754.3, seeds: 6, tool: rule-based-clusters)	biosynthetic
accolens	NAPAA	MDEPEECSRPSVPQQYLLRDLAPRPRTLWDIITTTAEIHPEAAALDDGEIITYAELVHEVQLWATELHVNGVRRGDRIGIRMTSGRRDLYLAILSTLAAGAAYVPVDADDPDERAEMVFGEADIDGLFSDDGFRFLRETPRHAAEEIEAPRPEDTAWIIFTSGSTGKPKGVAVSHRSAAAFVDAEASLFLIDHPHGPLGPEDRVLAGLSVAFDASCEEMWLAWGHGGCLVPAPRSLVRSGMDLGPWLIRRDITVVSTVPTLAGLWPAEALDNIRLLIVGGEACSQELVDRLATEEREMWNTYGPTEATVVACAQRMIPGRAVSIGLPLNGWDLVVIDKQGEPVGLGETGELVIGGVGLASYLDPQKDAEKYAPLESMGWQRAYRTGDHVRLEEDGLYFV…	FALSE	05-270	C_accolens_BWA270	C_accolens_MSK270	Kelly	BWA	BWA	Respiratory	Nasopharyngeal	accolens	96.3	2	100.26	99.78	0	NA	GKCPPPID_5	15001	18909	+	proto_core	proto_core-GKCPPPID_5_2	NULL	15000	(AMP-binding and PP-binding andTIGR02353)	5000	rule-based-clusters	1	antismash	15001	18909	+	CDS	cds-GKCPPPID_02021	NULL	gene-GKCPPPID_02021	0	lgrD	Linear gramicidin synthase subunit D	GKCPPPID_02021	X_GKCPPPID_02021	ab initio prediction:Prodigal:2.6,similar to AA sequence:UniProtKB:Q70LM4	11	NA	biosynthetic (rule-based-clusters) NAPAA:AMP-binding,biosynthetic (rule-based-clusters) NAPAA:TIGR02353,biosynthetic (rule-based-clusters) NAPAA:PP-binding,biosynthetic-additional (smcogs)SMCOG1002:AMP-dependent synthetase and ligase (Score: 253%3bE-value: 7.5e-77)	AMP-binding (E-value: 1.1e-63, bitscore:208.6, seeds: 400, tool: rule-based-clusters),PP-binding (E-value: 1.7e-13, bitscore:44.3, seeds: 164, tool: rule-based-clusters),TIGR02353 (E-value: 7.1e-229, bitscore:754.9, seeds: 6, tool: rule-based-clusters)	biosynthetic
accolens	NAPAA	MDEPEECSRPSVPQQYLLRDLAPRPRTLWDIITTTAEIHPEAAALDDGEIITYAELVQEVQLWAAELHVNGVRRGDRIGIRMTSGKRDLYLAILSTLAAGAAYVPVDADDPDERAEMVFGEADIDGLFSDEGFRFLREYPRREAHGDKDHAFEAPRPEDTAWIIFTSGSTGKPKGVAVSHRSAAAFVDAEASLFLIDHPHGPLGPEDRVLAGLSVAFDASCEEMWLAWGHGGCLVPAPRSLVRSGMDLGPWLIRRDITVVSTVPTLAGLWPAEALDNIRLLIVGGEACSQELVDRLATEEREMWNTYGPTEATVVACAQRMIPGRAVSIGLPLNGWDLVVIDKQGEPVGLGETGELVIGGVGLASYLDPQKDAEKYAPLESMGWQRAYRTGDHVRLEED…	FALSE	05-109	C_accolens_BWA109	C_accolens_MSK109	Kelly	BWA	BWA	Respiratory	Nasopharyngeal	accolens	96.7	1	104.54	99.78	0	NA	DBGLINHJ_4	15001	18924	-	proto_core	proto_core-DBGLINHJ_4_2	NULL	15000	(AMP-binding and PP-binding andTIGR02353)	5000	rule-based-clusters	1	antismash	15001	18924	-	CDS	cds-DBGLINHJ_00900	NULL	gene-DBGLINHJ_00900	0	lgrD	Linear gramicidin synthase subunit D	DBGLINHJ_00900	X_DBGLINHJ_00900	ab initio prediction:Prodigal:2.6,similar to AA sequence:UniProtKB:Q70LM4	11	NA	biosynthetic (rule-based-clusters) NAPAA:PP-binding,biosynthetic (rule-based-clusters) NAPAA:TIGR02353,biosynthetic (rule-based-clusters) NAPAA:AMP-binding,biosynthetic-additional (smcogs)SMCOG1002:AMP-dependent synthetase and ligase (Score:256.7%3b E-value: 5.8e-78)	AMP-binding (E-value: 6e-76, bitscore:249.0, seeds: 400, tool: rule-based-clusters),PP-binding (E-value: 1.9e-13, bitscore:44.3, seeds: 164, tool: rule-based-clusters),TIGR02353 (E-value: 2.6e-231, bitscore:763.0, seeds: 6, tool: rule-based-clusters)	biosynthetic
accolens	NAPAA	MDEPEECSRPSVPQQYLLRDMAPRPRTLWDIITTTAEIHPEAAALDDGEIITYSELIHEVELWAAELHVNGVRRGDRIGIRMTSGKRDLYLAILSTLAAGAAYVPVDADDPDERAEMVFGEADIDGLFSDEGFRFLRKSPRREAHGDKDHAFEAPRPEDTAWIIFTSGSTGKPKGVAVSHRSAAAFVDAEASLFLIDHPHGPLGPEDRVLAGLSVAFDASCEEMWLAWGHGGCLVPAPRSLVRSGMDLGPWLIRRDITVVSTVPTLAGLWPAEALDNIRLLIVGGEACSQELVDRLATEDREMWNTYGPTEATVVACAQRMIPGRAVSIGLPLNGWDLVVIDKQGRPVALGETGELVIGGVGLASYLDPEKDAEKYAPLESMDWQRAYRTGDHVRLEED…	FALSE	3647	C_accolens_KPL3647	C_accolens_KPL3647	Lemon	KPL	US	Respiratory	Nasal	accolens	96.92	3	120	100	0	NA	MOPAFNIO_5	15001	18924	+	proto_core	proto_core-MOPAFNIO_5_2	NULL	15000	(AMP-binding and PP-binding andTIGR02353)	5000	rule-based-clusters	1	antismash	15001	18924	+	CDS	cds-MOPAFNIO_01167	NULL	gene-MOPAFNIO_01167	0	lgrD	Linear gramicidin synthase subunit D	MOPAFNIO_01167	X_MOPAFNIO_01167	ab initio prediction:Prodigal:2.6,similar to AA sequence:UniProtKB:Q70LM4	11	NA	biosynthetic (rule-based-clusters) NAPAA:AMP-binding,biosynthetic (rule-based-clusters) NAPAA:PP-binding,biosynthetic (rule-based-clusters) NAPAA:TIGR02353,biosynthetic-additional (smcogs)SMCOG1002:AMP-dependent synthetase and ligase (Score:258.5%3b E-value: 1.6e-78)	AMP-binding (E-value: 8e-76, bitscore:248.9, seeds: 400, tool: rule-based-clusters),PP-binding (E-value: 2.2e-13, bitscore:44.3, seeds: 164, tool: rule-based-clusters),TIGR02353 (E-value: 1e-232, bitscore:767.9, seeds: 6, tool: rule-based-clusters)	biosynthetic
accolens	NAPAA	MDEPEECSSPNSEFPNVPQQYLLRDLAPRPRTLWDIITTTAEIHPEAAALDDGEIITYAELVHEVQLWATELHVNGVRRGDRIGIRMTSGKRDLYLAILSTLAAGAAYVPVDADDPDERAEMVFGEADIDGLFSDDGFRFLREHPRHAAEGVETPRPEDTAWIIFTSGSTGKPKGVAVSHRSAAAFVDAEASLFLIDHPHGPLGPEDRVLAGLSVAFDASCEEMWLAWGHGGCLVPAPRSLVRSGMDLGPWLIRRDITVVSTVPTLAGLWPAEALDNIRLLIVGGEACSQELVDRLATEDREMWNTYGPTEATVVACAQRMIPGHAVSIGLPLNGWDLVVIDKQGQPVGLGETGELVIGGVGLASYLDPQKDAEKYAPLESMGWQRAYRTGDHVRLEED…	FALSE	1818	C_accolens_KPL1818	C_accolens_KPL1818	Lemon	KPL	US	Respiratory	Nasal	accolens	96.54	3	142	99.78	0	NA	AJKIJGOI_1	15001	18924	+	proto_core	proto_core-AJKIJGOI_1_2	NULL	15000	(AMP-binding and PP-binding andTIGR02353)	5000	rule-based-clusters	1	antismash	15001	18924	+	CDS	cds-AJKIJGOI_00122	NULL	gene-AJKIJGOI_00122	0	lgrD	Linear gramicidin synthase subunit D	AJKIJGOI_00122	X_AJKIJGOI_00122	ab initio prediction:Prodigal:2.6,similar to AA sequence:UniProtKB:Q70LM4	11	NA	biosynthetic (rule-based-clusters) NAPAA:TIGR02353,biosynthetic (rule-based-clusters) NAPAA:AMP-binding,biosynthetic (rule-based-clusters) NAPAA:PP-binding,biosynthetic-additional (smcogs)SMCOG1002:AMP-dependent synthetase and ligase (Score:250.6%3b E-value: 4e-76)	AMP-binding (E-value: 3.2e-72, bitscore:239.5, seeds: 400, tool: rule-based-clusters),PP-binding (E-value: 1.2e-12, bitscore:44.3, seeds: 164, tool: rule-based-clusters),TIGR02353 (E-value: 5.7e-230, bitscore:761.3, seeds: 6, tool: rule-based-clusters)	biosynthetic
accolens	NAPAA	MDEPEECSSPNSEFPNVPQQYLLRDLAPRPRTLWDIITTTAEIHPEAAALDDGEIITYAELVHEVQLWATELHVNGVRRGDRIGIRMTSGKRDLYLAILSTLAAGAAYVPVDADDPDERAEMVFGEADIDGLFSDDGFRFLREHPRHAAEGVETPRPEDTAWIIFTSGSTGKPKGVAVSHRSAAAFVDAEASLFLIDHPHGPLGPEDRVLAGLSVAFDASCEEMWLAWGHGGCLVPAPRSLVRSGMDLGPWLIRRDITVVSTVPTLAGLWPAEALDNIRLLIVGGEACSQELVDRLATEDREMWNTYGPTEATVVACAQRMIPGHAVSIGLPLNGWNLVVIDKQGQPVGLGETGELVIGGVGLASYLDPQKDAEKYAPLESMGWQRAYRTGDHVRLEED…	FALSE	3921	C_accolens_KPL3921	C_accolens_KPL3921	Lemon	KPL	US	Respiratory	Nasal	accolens	96.74	3	85	99.56	1.15	NA	MDCAPEKO_5	15001	18924	-	proto_core	proto_core-MDCAPEKO_5_2	NULL	15000	(AMP-binding and PP-binding andTIGR02353)	5000	rule-based-clusters	1	antismash	15001	18924	-	CDS	cds-MDCAPEKO_00922	NULL	gene-MDCAPEKO_00922	0	lgrD	Linear gramicidin synthase subunit D	MDCAPEKO_00922	X_MDCAPEKO_00922	ab initio prediction:Prodigal:2.6,similar to AA sequence:UniProtKB:Q70LM4	11	NA	biosynthetic (rule-based-clusters) NAPAA:PP-binding,biosynthetic (rule-based-clusters) NAPAA:TIGR02353,biosynthetic (rule-based-clusters) NAPAA:AMP-binding,biosynthetic-additional (smcogs)SMCOG1002:AMP-dependent synthetase and ligase (Score:250.5%3b E-value: 4.3e-76)	AMP-binding (E-value: 1.1e-72, bitscore:238.3, seeds: 400, tool: rule-based-clusters),PP-binding (E-value: 1.8e-13, bitscore:44.3, seeds: 164, tool: rule-based-clusters),TIGR02353 (E-value: 8.2e-231, bitscore:761.3, seeds: 6, tool: rule-based-clusters)	biosynthetic
accolens	NRPS	MDVTALINDLESRGIALWVNGDRLNYRSPKGSLREEDLAALRSNKEKVLAWLREREAVPHDEQARFAPFPMTDIQRAYATGQNEGYDLGGTGCHSYAEIRTERLDRSRLEQAWHELIQRHDMLSAVVVPPDSLQVVKSRSLPVLQAVDLAGHNPDVPDAEYLRHRAKLENRSYPLGTWPLHEFQLLQFDECSILQFSVDMIIADFVSVRVMVEELLTLYAGNVLPELEDTTFRDIITSRNHHSQSAAGFAARTNAKKYWSEIIPSLSGKPLLPTLTSADRTSEMPVRFTRRTWRCSPAAWSKLTDAASTHGVTPSATLLTAYADVLRRWSSTSDFCVNVTSMNRDSAIAGINRIIGDFTEMTLHACHPHTGTFNERVHATQEQLSEELSHAAYSGVDVL…	TRUE	2652	C_accolens_KPL2652	C_accolens_KPL2652	Lemon	KPL	US	Respiratory	Nasal	accolens	96.65	3	85	99.78	0	NA	GICIELEK_16	11854	27201	+	proto_core	proto_core-GICIELEK_16_3	NULL	20000	cds(Condensation and (AMP-binding orA-OX))	20000	rule-based-clusters	1	antismash	11854	17388	+	CDS	cds-GICIELEK_02086	NULL	gene-GICIELEK_02086	0	angR	Anguibactin system regulator	GICIELEK_02086	X_GICIELEK_02086	ab initio prediction:Prodigal:2.6,similar to AA sequence:UniProtKB:Q6W4T3	11	NA	biosynthetic (rule-based-clusters) NRPS:AMP-binding,biosynthetic (rule-based-clusters) NRPS:Condensation,biosynthetic-additional(rule-based-clusters) PP-binding,biosynthetic-additional (smcogs)SMCOG1002:AMP-dependent synthetase and ligase (Score:261.8%3b E-value: 1.6e-79)	Condensation (E-value: 1.1e-41, bitscore:133.6, seeds: 42, tool: rule-based-clusters),AMP-binding (E-value: 2.8e-91, bitscore:296.9, seeds: 400, tool: rule-based-clusters),PP-binding (E-value: 1.4e-09, bitscore:29.2, seeds: 164, tool: rule-based-clusters)	biosynthetic
accolens	NRPS	MDVTALINDLESRGIALWVNGDRLNYRSPKGSLREEDLAALRSNKEKVLAWLREREAVPHDEQARFAPFPMTDIQRAYATGQNEGYDLGGTGCHSYAEIRTERLDRSRLEQAWHELIQRHDMLSAVVVPPDSLQVVKSRSLPVLQAVDLAGHNPDVPDAEYLRHRAKLENRSYPLGTWPLHEFQLLQFDECSILQFSVDMIIADFVSVRVMVEELLTLYAGNVLPELEDTTFRDIITSRNHHSQSAAGFAARTNAKKYWSEIIPSLSGKPLLPTLTSADRTSEMPVRFTRRTWRCSPAAWSKLTDAASTHGVTPSATLLTAYADVLRRWSSTSDFCVNVTSMNRDSAIAGINRIIGDFTEMTLHACHPHTGTFSERVHATQEQLSEELSHAAYSGVDVL…	TRUE	05-273	C_accolens_BWA273	C_accolens_MSK273	Kelly	BWA	BWA	Respiratory	Nasopharyngeal	accolens	96.8	2	101.51	99.78	0	NA	JDBCNOKP_15	2728	18075	+	proto_core	proto_core-JDBCNOKP_15_3	NULL	20000	cds(Condensation and (AMP-binding orA-OX))	20000	rule-based-clusters	1	antismash	2728	8262	+	CDS	cds-JDBCNOKP_02197	NULL	gene-JDBCNOKP_02197	0	angR	Anguibactin system regulator	JDBCNOKP_02197	X_JDBCNOKP_02197	ab initio prediction:Prodigal:2.6,similar to AA sequence:UniProtKB:Q6W4T3	11	NA	biosynthetic (rule-based-clusters) NRPS:AMP-binding,biosynthetic (rule-based-clusters) NRPS:Condensation,biosynthetic-additional(rule-based-clusters) PP-binding,biosynthetic-additional (smcogs)SMCOG1002:AMP-dependent synthetase and ligase (Score:261.9%3b E-value: 1.6e-79)	Condensation (E-value: 7.5e-42, bitscore:133.6, seeds: 42, tool: rule-based-clusters),AMP-binding (E-value: 1.8e-91, bitscore:296.9, seeds: 400, tool: rule-based-clusters),PP-binding (E-value: 9.3e-10, bitscore:29.2, seeds: 164, tool: rule-based-clusters)	biosynthetic
accolens	NRPS	MDVTALINDLESRGIALWVNGDRLNYRSPKGSLREEDLAALRSNKEKVLAWLREREAVPHDEQARFAPFPMTDIQRAYATGQNEGYDLGGTGCHSYAEIRTERLDRSRLEQAWHELIQRHDMLSAVVVPPDSLQVVKSRSLPVLQAVDLAGHNPDVPDAEYLRHRAKLENRSYPLGTWPLHEFQLLQFDECSILQFSVDMIIADFVSVRVMVEELLTLYAGNVLPELEDTTFRDIITSRNHHSQSAAGFAARTNAKKYWSEIIPSLSGKPLLPTLTSADRTSEMPVRFTRRTWRCSPAAWSKLTDAASTHGVTPSATLLTAYADVLRRWSSTSDFCVNVTSMNRDSAIAGINRIIGDFTEMTLHACHPHTGTFSERVHATQEQLSEELSHAAYSGVDVL…	TRUE	3703	C_accolens_KPL3703	C_accolens_KPL3703	Lemon	KPL	US	Respiratory	Nasal	accolens	96.7	3	83	99.78	0	NA	GMOBAKPO_25	14772	30119	+	proto_core	proto_core-GMOBAKPO_25_3	NULL	20000	cds(Condensation and (AMP-binding orA-OX))	20000	rule-based-clusters	1	antismash	24585	30119	-	CDS	cds-GMOBAKPO_02015	NULL	gene-GMOBAKPO_02015	0	angR	Anguibactin system regulator	GMOBAKPO_02015	X_GMOBAKPO_02015	ab initio prediction:Prodigal:2.6,similar to AA sequence:UniProtKB:Q6W4T3	11	NA	biosynthetic (rule-based-clusters) NRPS:Condensation,biosynthetic (rule-based-clusters) NRPS:AMP-binding,biosynthetic-additional(rule-based-clusters) PP-binding,biosynthetic-additional (smcogs)SMCOG1002:AMP-dependent synthetase and ligase (Score:261.9%3b E-value: 1.6e-79)	Condensation (E-value: 8.8e-42, bitscore:133.6, seeds: 42, tool: rule-based-clusters),AMP-binding (E-value: 2.2e-91, bitscore:296.9, seeds: 400, tool: rule-based-clusters),PP-binding (E-value: 1.1e-09, bitscore:29.2, seeds: 164, tool: rule-based-clusters)	biosynthetic
accolens	NRPS	MDVTALINDLESRGIALWVNGDRLNYRSPKGSLREEDLAALRSNKEKVLAWLREREAVPHDEQARFAPFPMTDIQRAYATGQNEGYDLGGTGCHSYAEIRTERLDRSRLEQAWHELIQRHDMLSAVVVPPDSLQVVKSRSLPVLQAVDLAGHNPDVPDAEYLRHRAKLENRSYPLGTWPLHEFQLLQFDECSILQFSVDMIIADFVSVRVMVEELLTLYAGNVLPELEDTTFRDIITSRNHHSQSAAGFAARTNAKKYWSEIIPSLSGKPLLPTLTSADRTSEMPVRFTRRTWRCSPAAWSKLTDAASTHGVTPSATLLTAYADVLRRWSSTSDFCVNVTSMNRDSAIAGINRIIGDFTEMTLHACHPHTGTFSERVHATQEQLSEELSHAAYSGVDVL…	TRUE	05-099	C_accolens_BWA099	C_accolens_MSK099	Kelly	BWA	BWA	Respiratory	Nasopharyngeal	accolens	96.6	2	98.87	99.78	0	NA	GLPJECID_18	15443	30790	+	proto_core	proto_core-GLPJECID_18_3	NULL	20000	cds(Condensation and (AMP-binding orA-OX))	20000	rule-based-clusters	1	antismash	25256	30790	-	CDS	cds-GLPJECID_02257	NULL	gene-GLPJECID_02257	0	angR	Anguibactin system regulator	GLPJECID_02257	X_GLPJECID_02257	ab initio prediction:Prodigal:2.6,similar to AA sequence:UniProtKB:Q6W4T3	11	NA	biosynthetic (rule-based-clusters) NRPS:Condensation,biosynthetic (rule-based-clusters) NRPS:AMP-binding,biosynthetic-additional(rule-based-clusters) PP-binding,biosynthetic-additional (smcogs)SMCOG1002:AMP-dependent synthetase and ligase (Score:261.9%3b E-value: 1.6e-79)	Condensation (E-value: 9.6e-42, bitscore:133.6, seeds: 42, tool: rule-based-clusters),AMP-binding (E-value: 2.4e-91, bitscore:296.9, seeds: 400, tool: rule-based-clusters),PP-binding (E-value: 1.2e-09, bitscore:29.2, seeds: 164, tool: rule-based-clusters)	biosynthetic
accolens	NRPS	MDVTALINDLESRGIALWVNGDRLNYRSPKGSLREEDLAALRSNKEKVLAWLREREAVPHDEQARFAPFPMTDIQRAYATGQNEGYDLGGTGCHSYAEIRTERLDRSRLEQAWHELIQRHDMLSAVVVPPDSLQVVKSRSLPVLQAVDLAGHNPDVPDAEYLRHRAKLENRSYPLGTWPLHEFQLLQFDECSILQFSVDMIIADFVSVRVMVEELLTLYAGNVLPELEDTTFRDIITSRNHHSQSAAGFAARTNAKKYWSEIIPSLSGKPLLPTLTSADRTSEMPVRFTRRTWRCSPAAWSKLTDAASTHGVTPSATLLTAYADVLRRWSSTSDFCVNVTSMNRDSAIAGINRIIGDFTEMTLHACHPHTGTFSERVHATQEQLSEELSHAAYSGVDVL…	FALSE	1996	C_accolens_KPL1996	C_accolens_KPL1996	Lemon	KPL	US	Respiratory	Nasal	accolens	96.74	3	141	99.78	0	NA	GCOJGADJ_3	20001	35348	+	proto_core	proto_core-GCOJGADJ_3_2	NULL	20000	cds(Condensation and (AMP-binding orA-OX))	20000	rule-based-clusters	1	antismash	20001	25535	+	CDS	cds-GCOJGADJ_02337	NULL	gene-GCOJGADJ_02337	0	angR	Anguibactin system regulator	GCOJGADJ_02337	X_GCOJGADJ_02337	ab initio prediction:Prodigal:2.6,similar to AA sequence:UniProtKB:Q6W4T3	11	NA	biosynthetic (rule-based-clusters) NRPS:Condensation,biosynthetic (rule-based-clusters) NRPS:AMP-binding,biosynthetic-additional(rule-based-clusters) PP-binding,biosynthetic-additional (smcogs)SMCOG1002:AMP-dependent synthetase and ligase (Score:261.9%3b E-value: 1.6e-79)	Condensation (E-value: 1.4e-40, bitscore:133.6, seeds: 42, tool: rule-based-clusters),AMP-binding (E-value: 3.5e-90, bitscore:296.9, seeds: 400, tool: rule-based-clusters),PP-binding (E-value: 1.8e-08, bitscore:29.2, seeds: 164, tool: rule-based-clusters)	biosynthetic
accolens	NRPS	MDVTALINDLESRGIALWVNGDRLNYRSPKGSLREEDLAALRSNKEKVLAWLREREAVPHDEQARFAPFPMTDIQRAYATGQNEGYDLGGTGCHSYAEIRTERLDRSRLEQAWHELIQRHDMLSAVVVPPDSLQVVKSRSLPVLQAVDLAGHNPDVPDAEYLRHRAKLENRSYPLGTWPLHEFQLLQFDECSILQFSVDMIIADFVSVRVMVEELLTLYAGNVLPELEDTTFRDIITSRNHHSQSAAGFAARTNAKKYWSEIIPSLSGKPLLPTLTSADRTSEMPVRFTRRTWRCSPAAWSKLTDAASTHGVTPSATLLTAYADVLRRWSSTSDFCVNVTSMNRDSAIAGINRIIGDFTEMTLHACHPHTGTFSERVHATQEQLSEELSHAAYSGVDVL…	TRUE	05-096	C_accolens_BWA096	C_accolens_MSK096	Kelly	BWA	BWA	Respiratory	Nasopharyngeal	accolens	96.8	2	101.27	99.78	0	NA	LJPMDMGL_19	12798	28145	+	proto_core	proto_core-LJPMDMGL_19_3	NULL	20000	cds(Condensation and (AMP-binding orA-OX))	20000	rule-based-clusters	1	antismash	22611	28145	-	CDS	cds-LJPMDMGL_02250	NULL	gene-LJPMDMGL_02250	0	angR	Anguibactin system regulator	LJPMDMGL_02250	X_LJPMDMGL_02250	ab initio prediction:Prodigal:2.6,similar to AA sequence:UniProtKB:Q6W4T3	11	NA	biosynthetic (rule-based-clusters) NRPS:AMP-binding,biosynthetic (rule-based-clusters) NRPS:Condensation,biosynthetic-additional(rule-based-clusters) PP-binding,biosynthetic-additional (smcogs)SMCOG1002:AMP-dependent synthetase and ligase (Score:261.9%3b E-value: 1.6e-79)	Condensation (E-value: 8.8e-42, bitscore:133.6, seeds: 42, tool: rule-based-clusters),AMP-binding (E-value: 2.2e-91, bitscore:296.9, seeds: 400, tool: rule-based-clusters),PP-binding (E-value: 1.1e-09, bitscore:29.2, seeds: 164, tool: rule-based-clusters)	biosynthetic
accolens	NRPS	MDVTALINDLESRGIALWVNGDRLNYRSPKGSLREEDLAALRSNKEKVLAWLREREAVPHDEQARFAPFPMTDIQRAYATGQNEGYDLGGTGCHSYAEIRTERLDRSRLEQAWHELIQRHDMLSAVVVPPDSLQVVKSRSLPVLQAVDLAGHNPDVPDAEYLRHRAKLENRSYPLGTWPLHEFQLLQFDECSILQFSVDMIIADFVSVRVMVEELLTLYAGNVLPELEDTTFRDIITSRNHHSQSAAGFAARTNAKKYWSEIIPSLSGKPLLPTLTSADRTSEMPVRFTRRTWRCSPAAWSKLTDAASTHGVTPSATLLTAYADVLRRWSSTSDFCVNVTSMNRDSAIAGINRIIGDFTEMTLHACHPHTGTFSERVHATQEQLSEELSHAAYSGVDVL…	TRUE	3647	C_accolens_KPL3647	C_accolens_KPL3647	Lemon	KPL	US	Respiratory	Nasal	accolens	96.92	3	120	100	0	NA	MOPAFNIO_10	3637	18984	+	proto_core	proto_core-MOPAFNIO_10_2	NULL	20000	cds(Condensation and (AMP-binding orA-OX))	20000	rule-based-clusters	1	antismash	3637	9171	+	CDS	cds-MOPAFNIO_01878	NULL	gene-MOPAFNIO_01878	0	angR	Anguibactin system regulator	MOPAFNIO_01878	X_MOPAFNIO_01878	ab initio prediction:Prodigal:2.6,similar to AA sequence:UniProtKB:Q6W4T3	11	NA	biosynthetic (rule-based-clusters) NRPS:AMP-binding,biosynthetic (rule-based-clusters) NRPS:Condensation,biosynthetic-additional(rule-based-clusters) PP-binding,biosynthetic-additional (smcogs)SMCOG1002:AMP-dependent synthetase and ligase (Score:261.7%3b E-value: 1.7e-79)	Condensation (E-value: 4.5e-41, bitscore:133.6, seeds: 42, tool: rule-based-clusters),AMP-binding (E-value: 1.7e-89, bitscore:293.0, seeds: 400, tool: rule-based-clusters),PP-binding (E-value: 5.6e-09, bitscore:29.2, seeds: 164, tool: rule-based-clusters)	biosynthetic
accolens	NRPS	MDVTALINDLESRGIALWVNGDRLNYRSPKSSLREEDLAALRSNKEKVLAWLREREAVPHDEQARFAPFPMTDIQRAYATGQNEGYDLGGTGCHSYAEIRTERLDRSRLEQAWHELIQRHDMLSAVVVPPDSLQVVKSRSLPVLQAVDLAGHNPDVPDAEYLRHRAKLENRSYPLGTWPLHEFQLLQFDECSILQFSVDMIIADFVSVRVMVEELLTLYAGNVLPELEDTTFRDIITSRNHHSQSAAGFAARTNAKKYWSEIIPSLSGKPLLPTLTSADRTSEMPVRFTRRTWRCSPAAWSKLTDAASTHGVTPSATLLTAYADVLRRWSSTSDFCVNVTSMNRDSAIAGINRIIGDFTEMTLHACHPHTGTFSERVHATQEQLSEELSHAAYSGVDVL…	TRUE	2641	C_accolens_KPL2641	C_accolens_KPL2641	Lemon	KPL	US	Respiratory	Nasal	accolens	96.5	3	87	99.78	0	NA	LBECDHLC_9	20001	35348	+	proto_core	proto_core-LBECDHLC_9_2	NULL	20000	cds(Condensation and (AMP-binding orA-OX))	20000	rule-based-clusters	1	antismash	29814	35348	-	CDS	cds-LBECDHLC_01550	NULL	gene-LBECDHLC_01550	0	angR	Anguibactin system regulator	LBECDHLC_01550	X_LBECDHLC_01550	ab initio prediction:Prodigal:2.6,similar to AA sequence:UniProtKB:Q6W4T3	11	NA	biosynthetic (rule-based-clusters) NRPS:Condensation,biosynthetic (rule-based-clusters) NRPS:AMP-binding,biosynthetic-additional(rule-based-clusters) PP-binding,biosynthetic-additional (smcogs)SMCOG1002:AMP-dependent synthetase and ligase (Score:261.8%3b E-value: 1.6e-79)	Condensation (E-value: 4.4e-41, bitscore:133.6, seeds: 42, tool: rule-based-clusters),AMP-binding (E-value: 1.1e-90, bitscore:296.9, seeds: 400, tool: rule-based-clusters),PP-binding (E-value: 5.4e-09, bitscore:29.2, seeds: 164, tool: rule-based-clusters)	biosynthetic
accolens	NRPS	MDVTALINDLESRSIALWVNGDRLNYRSPKGSLREEDLAALRSNKEKVLAWLREREAVPHDEQARFAPFPMTDIQRAYATGQNEGYDLGGTGCHSYAEIRTERLDRSRLEQAWHELIQRHDMLSAVVVPPDSLQVVKSRSLPVLQAVDLAGHNPDVPDAEYLRHRAKLENRSYPLGTWPLHEFQLLQFDECSILQFSVDMIIADFVSVRVMVEELLTLYAGNVLPELEDTTFRDIITSRNHHSQSAAGFAARTNAKKYWSEIIPSLSGKPLLPTLTSADRTSEMPVRFTRRTWRCSPAAWSKLTDAASTHGVTPSATLLTAYADVLRRWSSTSDFCVNVTSMNRDSAIAGINRIIGDFTEMTLHACHPHTGTFSERVHATQEQLSEELSHAAYSGVDVL…	TRUE	05-075	C_accolens_DU075	C_accolens_MSK075	Kelly	DU	US	Respiratory	Nasal	accolens	96.3	1	100.24	99.78	0	NA	NHPLLAEI_1	20001	35348	+	proto_core	proto_core-NHPLLAEI_1_2	NULL	20000	cds(Condensation and (AMP-binding orA-OX))	20000	rule-based-clusters	1	antismash	20001	25535	+	CDS	cds-NHPLLAEI_00757	NULL	gene-NHPLLAEI_00757	0	angR	Anguibactin system regulator	NHPLLAEI_00757	X_NHPLLAEI_00757	ab initio prediction:Prodigal:2.6,similar to AA sequence:UniProtKB:Q6W4T3	11	NA	biosynthetic (rule-based-clusters) NRPS:AMP-binding,biosynthetic (rule-based-clusters) NRPS:Condensation,biosynthetic-additional(rule-based-clusters) PP-binding,biosynthetic-additional (smcogs)SMCOG1002:AMP-dependent synthetase and ligase (Score:261.2%3b E-value: 2.5e-79)	Condensation (E-value: 3.2e-40, bitscore:133.6, seeds: 42, tool: rule-based-clusters),AMP-binding (E-value: 7.8e-90, bitscore:296.9, seeds: 400, tool: rule-based-clusters),PP-binding (E-value: 3.9e-08, bitscore:29.2, seeds: 164, tool: rule-based-clusters)	biosynthetic
accolens	NRPS	MDVTALINDLESRSIALWVNGDRLNYRSPKGSLREEDLAALRSNKEKVLAWLREREAVPHDEQARFAPFPMTDIQRAYATGQNEGYDLGGTGCHSYAEIRTERLDRSRLEQAWHELIQRHDMLSAVVVPPDSLQVVKSRSLPVLQAVDLAGHNPDVPDAEYLRHRAKLENRSYPLGTWPLHEFQLLQFDECSILQFSVDMIIADFVSVRVMVEELLTLYAGNVLPELEDTTFRDIITSRNHHSQSAAGFAARTNAKKYWSEIIPSLSGKPLLPTLTSADRTSEMPVRFTRRTWRCSPAAWSKLTDAASTHGVTPSATLLTAYADVLRRWSSTSDFCVNVTSMNRDSAIAGINRIIGDFTEMTLHACHPHTGTFSERVHATQEQLSEELSHAAYSGVDVL…	TRUE	3674	C_accolens_KPL3674	C_accolens_KPL3674	Lemon	KPL	US	Respiratory	Nasal	accolens	96.37	3	86	99.78	0	NA	ALILIABB_15	3555	18902	+	proto_core	proto_core-ALILIABB_15_3	NULL	20000	cds(Condensation and (AMP-binding orA-OX))	20000	rule-based-clusters	1	antismash	3555	9089	+	CDS	cds-ALILIABB_02207	NULL	gene-ALILIABB_02207	0	angR	Anguibactin system regulator	ALILIABB_02207	X_ALILIABB_02207	ab initio prediction:Prodigal:2.6,similar to AA sequence:UniProtKB:Q6W4T3	11	NA	biosynthetic (rule-based-clusters) NRPS:AMP-binding,biosynthetic (rule-based-clusters) NRPS:Condensation,biosynthetic-additional(rule-based-clusters) PP-binding,biosynthetic-additional (smcogs)SMCOG1002:AMP-dependent synthetase and ligase (Score:261.8%3b E-value: 1.6e-79)	Condensation (E-value: 8.8e-42, bitscore:133.6, seeds: 42, tool: rule-based-clusters),AMP-binding (E-value: 2.2e-91, bitscore:296.9, seeds: 400, tool: rule-based-clusters),PP-binding (E-value: 1.1e-09, bitscore:29.2, seeds: 164, tool: rule-based-clusters)	biosynthetic
accolens	NRPS	MDVTALINDLESRSIALWVNGDRLNYRSPKGSLREEDLAALRSNKEKVLAWLREREAVPHDEQARFAPFPMTDIQRAYATGQNEGYDLGGTGCHSYAEIRTERLDRSRLEQAWHELIQRHDMLSAVVVPPDSLQVVKSRSLPVLQAVDLAGHNPDVPDAEYLRHRAKLENRSYPLGTWPLHEFQLLQFDECSILQFSVDMIIADFVSVRVMVEELLTLYAGNVLPELEDTTFRDIITSRNHHSQSAAGFAARTNAKKYWSEIIPSLSGKPLLPTLTSADRTSEMPVRFTRRTWRCSPAAWSKLTDAASTHGVTPSATLLTAYADVLRRWSSTSDFCVNVTSMNRDSAIAGINRIIGDFTEMTLHACHPHTGTFSERVHATQEQLSEELSHAAYSGVDVL…	TRUE	05-070	C_accolens_BWA070	C_accolens_MSK070	Kelly	BWA	BWA	Respiratory	Nasopharyngeal	accolens	96.4	1	102.65	99.78	0	NA	HCBIBDMG_10	3555	18902	+	proto_core	proto_core-HCBIBDMG_10_3	NULL	20000	cds(Condensation and (AMP-binding orA-OX))	20000	rule-based-clusters	1	antismash	3555	9089	+	CDS	cds-HCBIBDMG_02192	NULL	gene-HCBIBDMG_02192	0	angR	Anguibactin system regulator	HCBIBDMG_02192	X_HCBIBDMG_02192	ab initio prediction:Prodigal:2.6,similar to AA sequence:UniProtKB:Q6W4T3	11	NA	biosynthetic (rule-based-clusters) NRPS:Condensation,biosynthetic (rule-based-clusters) NRPS:AMP-binding,biosynthetic-additional(rule-based-clusters) PP-binding,biosynthetic-additional (smcogs)SMCOG1002:AMP-dependent synthetase and ligase (Score:261.8%3b E-value: 1.6e-79)	Condensation (E-value: 8.8e-42, bitscore:133.6, seeds: 42, tool: rule-based-clusters),AMP-binding (E-value: 2.2e-91, bitscore:296.9, seeds: 400, tool: rule-based-clusters),PP-binding (E-value: 1.1e-09, bitscore:29.2, seeds: 164, tool: rule-based-clusters)	biosynthetic
accolens	NRPS	MDVTALINDLESRSIALWVNGDRLNYRSPKGSLREEDLAALRSNKEKVLAWLREREAVPHDEQARFAPFPMTDIQRAYATGQNEGYDLGGTGCHSYAEIRTERLDRSRLEQAWHELIQRHDMLSAVVVPPDSLQVVKSRSLPVLQAVDLAGHNPDVPDAEYLRHRAKLENRSYPLGTWPLHEFQLLQFDECSILQFSVDMIIADFVSVRVMVEELLTLYAGNVLPELEDTTFRDIITSRNHHSQSAAGFAARTNAKKYWSEIIPSLSGKPLLPTLTSADRTSEMPVRFTRRTWRCSPAAWSKLTDAASTHGVTPSATLLTAYADVLRRWSSTSDFCVNVTSMNRDSAIAGINRIIGDFTEMTLHACHPHTGTFSERVHATQEQLSEELSHAAYSGVDVL…	TRUE	05-161	C_accolens_BWA161	C_accolens_MSK161	Kelly	BWA	BWA	Respiratory	Nasopharyngeal	accolens	96.4	2	101.37	99.78	0	NA	EIDDCKMH_8	15696	31043	+	proto_core	proto_core-EIDDCKMH_8_2	NULL	20000	cds(Condensation and (AMP-binding orA-OX))	20000	rule-based-clusters	1	antismash	25509	31043	-	CDS	cds-EIDDCKMH_02215	NULL	gene-EIDDCKMH_02215	0	angR	Anguibactin system regulator	EIDDCKMH_02215	X_EIDDCKMH_02215	ab initio prediction:Prodigal:2.6,similar to AA sequence:UniProtKB:Q6W4T3	11	NA	biosynthetic (rule-based-clusters) NRPS:AMP-binding,biosynthetic (rule-based-clusters) NRPS:Condensation,biosynthetic-additional(rule-based-clusters) PP-binding,biosynthetic-additional (smcogs)SMCOG1002:AMP-dependent synthetase and ligase (Score:261.9%3b E-value: 1.6e-79)	Condensation (E-value: 2.5e-41, bitscore:133.6, seeds: 42, tool: rule-based-clusters),AMP-binding (E-value: 6.1e-91, bitscore:296.9, seeds: 400, tool: rule-based-clusters),PP-binding (E-value: 3.1e-09, bitscore:29.2, seeds: 164, tool: rule-based-clusters)	biosynthetic
accolens	NRPS	MDVTALINDLESRSIALWVNGDRLNYRSPKGSLREEDLAALRSNKEKVLAWLREREAVPHDEQARFAPFPMTDIQRAYATGQNEGYDLGGTGCHSYAEIRTERLDRSRLEQAWHELIQRHDMLSAVVVPPDSLQVVKSRSLPVLQAVDLAGHNPDVPDAEYLRHRAKLENRSYPLGTWPLHEFQLLQFDECSILQFSVDMIIADFVSVRVMVEELLTLYAGNVLPELEDTTFRDIITSRNHHSQSAAGFAARTNAKKYWSEIIPSLSGKPLLPTLTSADRTSEMPVRFTRRTWRCSPAAWSKLTDAASTHGVTPSATLLTAYADVLRRWSSTSDFCVNVTSMNRDSAIAGINRIIGDFTEMTLHACHPHTGTFSERVHATQEQLSEELSHAAYSGVDVL…	TRUE	05-270	C_accolens_BWA270	C_accolens_MSK270	Kelly	BWA	BWA	Respiratory	Nasopharyngeal	accolens	96.3	2	100.26	99.78	0	NA	GKCPPPID_7	20001	35348	+	proto_core	proto_core-GKCPPPID_7_2	NULL	20000	cds(Condensation and (AMP-binding orA-OX))	20000	rule-based-clusters	1	antismash	20001	25535	+	CDS	cds-GKCPPPID_02291	NULL	gene-GKCPPPID_02291	0	angR	Anguibactin system regulator	GKCPPPID_02291	X_GKCPPPID_02291	ab initio prediction:Prodigal:2.6,similar to AA sequence:UniProtKB:Q6W4T3	11	NA	biosynthetic (rule-based-clusters) NRPS:AMP-binding,biosynthetic (rule-based-clusters) NRPS:Condensation,biosynthetic-additional(rule-based-clusters) PP-binding,biosynthetic-additional (smcogs)SMCOG1002:AMP-dependent synthetase and ligase (Score:261.9%3b E-value: 1.6e-79)	Condensation (E-value: 2.4e-41, bitscore:133.6, seeds: 42, tool: rule-based-clusters),AMP-binding (E-value: 5.8e-91, bitscore:296.9, seeds: 400, tool: rule-based-clusters),PP-binding (E-value: 3e-09, bitscore:29.2, seeds: 164, tool: rule-based-clusters)	biosynthetic
accolens	NRPS	MDVTALINDLESRSIALWVNGDRLNYRSPKGSLREEDLAALRSNKEKVLAWLREREAVPHDEQARFAPFPMTDIQRAYATGQNEGYDLGGTGCHSYAEIRTERLDRSRLEQAWHELIQRHDMLSAVVVPPDSLQVVKSRSLPVLQAVDLAGHNPDVPDAEYLRHRAKLENRSYPLGTWPLHEFQLLQFDECSILQFSVDMIIADFVSVRVMVEELLTLYAGNVLPELEDTTFRDIITSRNHHSQSAAGFAARTNAKKYWSEIIPSLSGKPLLPTLTSADRTSEMPVRFTRRTWRCSPAAWSKLTDAASTHGVTPSATLLTAYADVLRRWSSTSDFCVNVTSMNRDSAIAGINRIIGDFTEMTLHACHPHTGTFSERVHATQEQLSEELSHAAYSGVDVL…	TRUE	05-121	C_accolens_BWA121	C_accolens_MSK121	Kelly	BWA	BWA	Respiratory	Nasopharyngeal	accolens	96.3	2	100.39	99.78	0	NA	OENLAADM_11	14057	29368	+	proto_core	proto_core-OENLAADM_11_2	NULL	20000	cds(Condensation and (AMP-binding orA-OX))	20000	rule-based-clusters	1	antismash	23834	29368	-	CDS	cds-OENLAADM_02027	NULL	gene-OENLAADM_02027	0	angR	Anguibactin system regulator	OENLAADM_02027	X_OENLAADM_02027	ab initio prediction:Prodigal:2.6,similar to AA sequence:UniProtKB:Q6W4T3	11	NA	biosynthetic (rule-based-clusters) NRPS:Condensation,biosynthetic (rule-based-clusters) NRPS:AMP-binding,biosynthetic-additional(rule-based-clusters) PP-binding,biosynthetic-additional (smcogs)SMCOG1002:AMP-dependent synthetase and ligase (Score:261.6%3b E-value: 1.9e-79)	Condensation (E-value: 2.4e-41, bitscore:133.6, seeds: 42, tool: rule-based-clusters),AMP-binding (E-value: 5.8e-91, bitscore:296.9, seeds: 400, tool: rule-based-clusters),PP-binding (E-value: 3e-09, bitscore:29.2, seeds: 164, tool: rule-based-clusters)	biosynthetic
accolens	NRPS	MIKEEQIREELLASLHQILGEDAEIGIDDNLLSHGLESLPTVRLLADWMKQGHRVSFGDFMRAPTVRQWAKMLVESTPNHSTDAIESPKDGFAAPIDDFVPFDLTDVQYAYWIGRNSSQQLGGVGTHGYVEVESRSINIDRLQQSWLTLLRSHPMLRACYTEDGKQYVLPEPPHPTILVHDLTKMDESTREEALLSTRERLSHRLLDIATGHVVSLEVSLLHQDVAVIHFDIDLLVCDVQSFQIILHDLAHHYATGEAPDADPSWSFARYLAGHAREGVADIDRDQAYWRNRLSELPGAPTLPMSHGTNEEQAHRFVRRSRSFDSATWSRLREVCEHHATTPAMVLLTAYARTIGQWSENKKFLMAVPLFNRGSDTAIKNVVADFTALTLTSIDQSTRR…	TRUE	05-099	C_accolens_BWA099	C_accolens_MSK099	Kelly	BWA	BWA	Respiratory	Nasopharyngeal	accolens	96.6	2	98.87	99.78	0	NA	GLPJECID_18	15443	30790	+	proto_core	proto_core-GLPJECID_18_3	NULL	20000	cds(Condensation and (AMP-binding orA-OX))	20000	rule-based-clusters	1	antismash	15443	23014	-	CDS	cds-GLPJECID_02254	NULL	gene-GLPJECID_02254	0	mbtB	Phenyloxazoline synthase MbtB	GLPJECID_02254	X_GLPJECID_02254	ab initio prediction:Prodigal:2.6,similar to AA sequence:UniProtKB:P9WQ63	11	6.3.2.-	biosynthetic (rule-based-clusters) NRPS:Condensation,biosynthetic (rule-based-clusters) NRPS:AMP-binding,biosynthetic-additional(rule-based-clusters) PP-binding,biosynthetic-additional (smcogs)SMCOG1127:condensation domain-containing protein (Score:138.6%3b E-value: 5.8e-42)	Condensation (E-value: 5e-44, bitscore:141.1, seeds: 42, tool: rule-based-clusters),AMP-binding (E-value: 7.8e-102, bitscore:331.4, seeds: 400, tool: rule-based-clusters),PP-binding (E-value: 8.3e-20, bitscore:61.8, seeds: 164, tool: rule-based-clusters)	biosynthetic
accolens	NRPS	MIKEEQIREELLASLHQILGEDAEIGIDDNLLSHGLESLPTVRLLADWMKQGHRVSFGDFMRAPTVRQWAKMLVESTPNHSTDAIESPKDGFAAPIDDSVPFDLTDVQYAYWIGRNSSQQLGGVGTHGYVEVESRSINIDRLQQSWLTLLRSHPMLRACYTEDGKQYVLPEPPHPTILVHDLTKMDESTREEALLSTRERLSHRLLDIATGHVVSLEVSLLPQDVAVIHFDIDLLVCDVQSFQIILHDLAHHYATGEAPDADPSWSFARYLAGHAREGVADIDRDQAYWRNRLSELPGAPTLPMSHGTNEEQAHRFVRRSRSFDSATWSRLRDVCEHHATTPAMVLLTAYARTIGQWSENKKFLMAVPLFNRGSDTAIKNVVADFTALTLTSIDQSTRR…	TRUE	2641	C_accolens_KPL2641	C_accolens_KPL2641	Lemon	KPL	US	Respiratory	Nasal	accolens	96.5	3	87	99.78	0	NA	LBECDHLC_9	20001	35348	+	proto_core	proto_core-LBECDHLC_9_2	NULL	20000	cds(Condensation and (AMP-binding orA-OX))	20000	rule-based-clusters	1	antismash	20001	27572	-	CDS	cds-LBECDHLC_01547	NULL	gene-LBECDHLC_01547	0	mbtB	Phenyloxazoline synthase MbtB	LBECDHLC_01547	X_LBECDHLC_01547	ab initio prediction:Prodigal:2.6,similar to AA sequence:UniProtKB:P9WQ63	11	6.3.2.-	biosynthetic (rule-based-clusters) NRPS:Condensation,biosynthetic (rule-based-clusters) NRPS:AMP-binding,biosynthetic-additional(rule-based-clusters) PP-binding,biosynthetic-additional (smcogs)SMCOG1127:condensation domain-containing protein (Score:138.6%3b E-value: 5.8e-42)	Condensation (E-value: 3.7e-43, bitscore:140.4, seeds: 42, tool: rule-based-clusters),AMP-binding (E-value: 8.3e-102, bitscore:333.5, seeds: 400, tool: rule-based-clusters),PP-binding (E-value: 3.7e-19, bitscore:61.8, seeds: 164, tool: rule-based-clusters)	biosynthetic
accolens	NRPS	MIKEEQIREELLASLHQILGEDAEIGIDDNLLSHGLESLPTVRLLADWMKQGHRVSFGDFMRAPTVRQWAKMLVESTPNHSTDAIESPKDGFAAPIDDSVPFDLTDVQYAYWIGRNSSQQLGGVGTHGYVEVESRSINIDRLQQSWLTLLRSHPMLRACYTEDGKQYVLPEPPHPTILVHDLTKMDESTREEALLSTRERLSHRLLDIATGHVVSLEVSLLPQDVAVIHFDIDLLVCDVQSFQIILHDLAHHYATGEAPDADPSWSFARYLAGHAREGVADIDRDQAYWRNRLSELPGAPTLPMSHGTNEEQAHRFVRRSRSFDSATWSRLREVCEHHATTPAMVLLTAYARTIGQWSENKKFLMAVPLFNRGSDTAIKNVVADFTALTLTSIDQSTRR…	FALSE	1996	C_accolens_KPL1996	C_accolens_KPL1996	Lemon	KPL	US	Respiratory	Nasal	accolens	96.74	3	141	99.78	0	NA	GCOJGADJ_3	20001	35348	+	proto_core	proto_core-GCOJGADJ_3_2	NULL	20000	cds(Condensation and (AMP-binding orA-OX))	20000	rule-based-clusters	1	antismash	27777	35348	+	CDS	cds-GCOJGADJ_02340	NULL	gene-GCOJGADJ_02340	0	mbtB	Phenyloxazoline synthase MbtB	GCOJGADJ_02340	X_GCOJGADJ_02340	ab initio prediction:Prodigal:2.6,similar to AA sequence:UniProtKB:P9WQ63	11	6.3.2.-	biosynthetic (rule-based-clusters) NRPS:Condensation,biosynthetic (rule-based-clusters) NRPS:AMP-binding,biosynthetic-additional(rule-based-clusters) PP-binding,biosynthetic-additional (smcogs)SMCOG1127:condensation domain-containing protein (Score:138.6%3b E-value: 5.8e-42)	Condensation (E-value: 5.1e-43, bitscore:141.6, seeds: 42, tool: rule-based-clusters),AMP-binding (E-value: 2.7e-101, bitscore:333.5, seeds: 400, tool: rule-based-clusters),PP-binding (E-value: 1.2e-18, bitscore:61.8, seeds: 164, tool: rule-based-clusters)	biosynthetic
accolens	NRPS	MIKEEQIREELLASLHQILGEDAEIGIDDNLLSHGLESLPTVRLLADWMKQGHRVSFGDFMRAPTVRQWAKMLVESTPNHSTDAIESPKDGFAAPIDDSVPFDLTDVQYAYWIGRNSSQQLGGVGTHGYVEVESRSINIDRLQQSWLTLLRSHPMLRACYTEDGKQYVLPEPPHPTILVHDLTKMDESTREEALLSTRERLSHRLLDIATGHVVSLEVSLLPQDVAVIHFDIDLLVCDVQSFQIILHDLAHHYATGEAPDADPSWSFARYLAGHAREGVADIDRDQAYWRNRLSELPGAPTLPMSHGTNEEQAHRFVRRSRSFDSATWSRLREVCEHHATTPAMVLLTAYARTIGQWSENKKFLMAVPLFNRGSDTAIKNVVADFTALTLTSIDQSTRR…	TRUE	3647	C_accolens_KPL3647	C_accolens_KPL3647	Lemon	KPL	US	Respiratory	Nasal	accolens	96.92	3	120	100	0	NA	MOPAFNIO_10	3637	18984	+	proto_core	proto_core-MOPAFNIO_10_2	NULL	20000	cds(Condensation and (AMP-binding orA-OX))	20000	rule-based-clusters	1	antismash	11413	18984	+	CDS	cds-MOPAFNIO_01881	NULL	gene-MOPAFNIO_01881	0	mbtB	Phenyloxazoline synthase MbtB	MOPAFNIO_01881	X_MOPAFNIO_01881	ab initio prediction:Prodigal:2.6,similar to AA sequence:UniProtKB:P9WQ63	11	6.3.2.-	biosynthetic (rule-based-clusters) NRPS:AMP-binding,biosynthetic (rule-based-clusters) NRPS:Condensation,biosynthetic-additional(rule-based-clusters) PP-binding,biosynthetic-additional (smcogs)SMCOG1127:condensation domain-containing protein (Score:138.6%3b E-value: 5.8e-42)	Condensation (E-value: 1.6e-43, bitscore:141.6, seeds: 42, tool: rule-based-clusters),AMP-binding (E-value: 8.6e-102, bitscore:333.5, seeds: 400, tool: rule-based-clusters),PP-binding (E-value: 3.9e-19, bitscore:61.8, seeds: 164, tool: rule-based-clusters)	biosynthetic
accolens	NRPS	MIKEEQIREELLASLHQILGEDAEIGIDDNLLSHGLESLPTVRLLADWMKQGHRVSFGDFMRAPTVRQWAKMLVESTPNHSTDAIESPKDGFAAPIDDSVPFDLTDVQYAYWIGRNSSQQLGGVGTHGYVEVESRSINIDRLQQSWLTLLRSHPMLRACYTEDGKQYVLPEPPHPTILVHDLTKMDESTREEALLSTRERLSHRLLDIATGHVVSLEVSLLPQDVAVIHFDIDLLVCDVQSFQIILHDLAHHYATGEAPDADPSWSFARYLAGHAREGVADIDRDQAYWRNRLSELPGAPTLPMSHGTNEEQAHRFVRRSRSFDSATWSRLREVCEHHATTPAMVLLTAYARTIGQWSENKKFLMAVPLFNRGSDTAIKNVVADFTALTLTSIDQSTRR…	TRUE	05-096	C_accolens_BWA096	C_accolens_MSK096	Kelly	BWA	BWA	Respiratory	Nasopharyngeal	accolens	96.8	2	101.27	99.78	0	NA	LJPMDMGL_19	12798	28145	+	proto_core	proto_core-LJPMDMGL_19_3	NULL	20000	cds(Condensation and (AMP-binding orA-OX))	20000	rule-based-clusters	1	antismash	12798	20369	-	CDS	cds-LJPMDMGL_02247	NULL	gene-LJPMDMGL_02247	0	mbtB	Phenyloxazoline synthase MbtB	LJPMDMGL_02247	X_LJPMDMGL_02247	ab initio prediction:Prodigal:2.6,similar to AA sequence:UniProtKB:P9WQ63	11	6.3.2.-	biosynthetic (rule-based-clusters) NRPS:AMP-binding,biosynthetic (rule-based-clusters) NRPS:Condensation,biosynthetic-additional(rule-based-clusters) PP-binding,biosynthetic-additional (smcogs)SMCOG1127:condensation domain-containing protein (Score:138.6%3b E-value: 5.8e-42)	Condensation (E-value: 3.1e-44, bitscore:141.6, seeds: 42, tool: rule-based-clusters),AMP-binding (E-value: 1e-102, bitscore:334.2, seeds: 400, tool: rule-based-clusters),PP-binding (E-value: 7.5e-20, bitscore:61.8, seeds: 164, tool: rule-based-clusters)	biosynthetic
accolens	NRPS	MIKEEQIREELLASLHQILGEDAEIGIDDNLLSHGLESLPTVRLLADWMKQGHRVSFGDFMRAPTVRQWAKMLVESTPNHSTDAIESPKDGFAAPIDDSVPFDLTDVQYAYWIGRNSSQQLGGVGTHGYVEVESRSINIDRLQQSWLTLLRSHPMLRACYTEDGKQYVLPEPPHPTILVHDLTKMDESTREEALLSTRERLSHRLLDIATGHVVSLEVSLLPQDVAVIHFDIDLLVCDVQSFQIILHDLAHHYATGEAPDADPSWSFARYLAGHAREGVADIDRDQAYWRNRLSELPGAPTLPMSHGTNEEQAHRFVRRSRSFDSATWSRLREVCEHHATTPAMVLLTAYARTIGQWSENKKFLMAVPLFNRGSDTAIKNVVADFTALTLTSIDQSTRR…	TRUE	3703	C_accolens_KPL3703	C_accolens_KPL3703	Lemon	KPL	US	Respiratory	Nasal	accolens	96.7	3	83	99.78	0	NA	GMOBAKPO_25	14772	30119	+	proto_core	proto_core-GMOBAKPO_25_3	NULL	20000	cds(Condensation and (AMP-binding orA-OX))	20000	rule-based-clusters	1	antismash	14772	22343	-	CDS	cds-GMOBAKPO_02012	NULL	gene-GMOBAKPO_02012	0	mbtB	Phenyloxazoline synthase MbtB	GMOBAKPO_02012	X_GMOBAKPO_02012	ab initio prediction:Prodigal:2.6,similar to AA sequence:UniProtKB:P9WQ63	11	6.3.2.-	biosynthetic (rule-based-clusters) NRPS:Condensation,biosynthetic (rule-based-clusters) NRPS:AMP-binding,biosynthetic-additional(rule-based-clusters) PP-binding,biosynthetic-additional (smcogs)SMCOG1127:condensation domain-containing protein (Score:135.8%3b E-value: 4.1e-41)	Condensation (E-value: 3.1e-44, bitscore:141.6, seeds: 42, tool: rule-based-clusters),AMP-binding (E-value: 1.7e-102, bitscore:333.5, seeds: 400, tool: rule-based-clusters),PP-binding (E-value: 7.5e-20, bitscore:61.8, seeds: 164, tool: rule-based-clusters)	biosynthetic
accolens	NRPS	MIKEEQIREELLASLHQILGEDAEIGIDDNLLSHGLESLPTVRLLADWMKQGHRVSFGDFMRAPTVRQWAKMLVESTPNHSTDAIESPKDGFAAPIDDSVPFDLTDVQYAYWIGRNSSQQLGGVGTHGYVEVESRSINIDRLQQSWLTLLRSHPMLRACYTEDGKQYVLPEPPHPTILVHDLTKMDESTREEALLSTRERLSHRLLDIATGHVVSLEVSLLPQDVAVIHFDIDLLVCDVQSFQIILHDLAHHYATGEAPDADPSWSFARYLAGHAREGVADIDRDQAYWRNRLSELPGAPTLPMSHGTNEEQAHRFVRRSRSFDSATWSRLREVCEHHATTPAMVLLTAYARTIGQWSENKKFLMAVPLFNRGSDTAIKNVVADFTALTLTSIDQSTRR…	TRUE	2652	C_accolens_KPL2652	C_accolens_KPL2652	Lemon	KPL	US	Respiratory	Nasal	accolens	96.65	3	85	99.78	0	NA	GICIELEK_16	11854	27201	+	proto_core	proto_core-GICIELEK_16_3	NULL	20000	cds(Condensation and (AMP-binding orA-OX))	20000	rule-based-clusters	1	antismash	19630	27201	+	CDS	cds-GICIELEK_02089	NULL	gene-GICIELEK_02089	0	mbtB	Phenyloxazoline synthase MbtB	GICIELEK_02089	X_GICIELEK_02089	ab initio prediction:Prodigal:2.6,similar to AA sequence:UniProtKB:P9WQ63	11	6.3.2.-	biosynthetic (rule-based-clusters) NRPS:AMP-binding,biosynthetic (rule-based-clusters) NRPS:Condensation,biosynthetic-additional(rule-based-clusters) PP-binding,biosynthetic-additional (smcogs)SMCOG1127:condensation domain-containing protein (Score:138.4%3b E-value: 6.3e-42)	Condensation (E-value: 4e-44, bitscore:141.6, seeds: 42, tool: rule-based-clusters),AMP-binding (E-value: 2.2e-102, bitscore:333.5, seeds: 400, tool: rule-based-clusters),PP-binding (E-value: 9.7e-20, bitscore:61.8, seeds: 164, tool: rule-based-clusters)	biosynthetic
accolens	NRPS	MIKEEQIREELLASLHQILGEDAEIGIDDNLLSHGLESLPTVRLLADWMKQGHRVSFGDFMRAPTVRQWAKMLVESTPNHSTDAIESPKDGFAAPIDDSVPFDLTDVQYAYWIGRNSSQQLGGVGTHGYVEVESRSINIDRLQQSWLTLLRSHPMLRACYTEDGKQYVLPEPPHPTILVHDLTKMDESTREEALLSTRERLSHRLLDIATGHVVSLEVSLLPQDVAVIHFDIDLLVCDVQSFQIILHDLAHHYATGEAPDADPSWSFARYLAGHAREGVADIDRDQAYWRNRLSELPGAPTLPMSHGTNEEQAHRFVRRSRSFDSATWSRLREVCEHHATTPAMVLLTAYARTIGQWSENKKFLMAVPLFNRGSDTAIKNVVADFTALTLTSIDQSTRR…	TRUE	05-070	C_accolens_BWA070	C_accolens_MSK070	Kelly	BWA	BWA	Respiratory	Nasopharyngeal	accolens	96.4	1	102.65	99.78	0	NA	HCBIBDMG_10	3555	18902	+	proto_core	proto_core-HCBIBDMG_10_3	NULL	20000	cds(Condensation and (AMP-binding orA-OX))	20000	rule-based-clusters	1	antismash	11331	18902	+	CDS	cds-HCBIBDMG_02195	NULL	gene-HCBIBDMG_02195	0	mbtB	Phenyloxazoline synthase MbtB	HCBIBDMG_02195	X_HCBIBDMG_02195	ab initio prediction:Prodigal:2.6,similar to AA sequence:UniProtKB:P9WQ63	11	6.3.2.-	biosynthetic (rule-based-clusters) NRPS:Condensation,biosynthetic (rule-based-clusters) NRPS:AMP-binding,biosynthetic-additional(rule-based-clusters) PP-binding,biosynthetic-additional (smcogs)SMCOG1127:condensation domain-containing protein (Score:138.6%3b E-value: 5.8e-42)	Condensation (E-value: 3.1e-44, bitscore:141.6, seeds: 42, tool: rule-based-clusters),AMP-binding (E-value: 1.7e-102, bitscore:333.5, seeds: 400, tool: rule-based-clusters),PP-binding (E-value: 7.5e-20, bitscore:61.8, seeds: 164, tool: rule-based-clusters)	biosynthetic
accolens	NRPS	MIKEEQIREELLASLHQILGEDAEIGIDDNLLSHGLESLPTVRLLADWMKQGHRVSFGDFMRAPTVRQWAKMLVESTPNHSTDAIESPKDGFAAPIDDSVPFDLTDVQYAYWIGRNSSQQLGGVGTHGYVEVESRSINIDRLQQSWLTLLRSHPMLRACYTEDGKQYVLPEPPHPTILVHDLTKMDESTREEALLSTRERLSHRLLDIATGHVVSLEVSLLPQDVAVIHFDIDLLVCDVQSFQIILHDLAHHYATGEAPDADPSWSFARYLAGHAREGVADIDRDQAYWRNRLSELPGAPTLPMSHGTNEEQAHRFVRRSRSFDSATWSRLREVCEHHATTPAMVLLTAYARTIGQWSENKKFLMAVPLFNRGSDTAIKNVVADFTALTLTSIDQSTRR…	TRUE	3674	C_accolens_KPL3674	C_accolens_KPL3674	Lemon	KPL	US	Respiratory	Nasal	accolens	96.37	3	86	99.78	0	NA	ALILIABB_15	3555	18902	+	proto_core	proto_core-ALILIABB_15_3	NULL	20000	cds(Condensation and (AMP-binding orA-OX))	20000	rule-based-clusters	1	antismash	11331	18902	+	CDS	cds-ALILIABB_02210	NULL	gene-ALILIABB_02210	0	mbtB	Phenyloxazoline synthase MbtB	ALILIABB_02210	X_ALILIABB_02210	ab initio prediction:Prodigal:2.6,similar to AA sequence:UniProtKB:P9WQ63	11	6.3.2.-	biosynthetic (rule-based-clusters) NRPS:AMP-binding,biosynthetic (rule-based-clusters) NRPS:Condensation,biosynthetic-additional(rule-based-clusters) PP-binding,biosynthetic-additional (smcogs)SMCOG1127:condensation domain-containing protein (Score:138.6%3b E-value: 5.8e-42)	Condensation (E-value: 3.1e-44, bitscore:141.6, seeds: 42, tool: rule-based-clusters),AMP-binding (E-value: 1.7e-102, bitscore:333.5, seeds: 400, tool: rule-based-clusters),PP-binding (E-value: 7.5e-20, bitscore:61.8, seeds: 164, tool: rule-based-clusters)	biosynthetic
accolens	NRPS	MIKEEQIREELLASLHQILGEDAEIGIDDNLLSHGLESLPTVRLLADWMKQGHRVSFGDFMRAPTVRQWAKMLVESTPNHSTDAIESPKDGFAAPIDDSVPFDLTDVQYAYWIGRNSSQQLGGVGTHGYVEVESRSINIDRLQQSWLTLLRSHPMLRACYTEDGKQYVLPEPPHPTILVHDLTKMDESTREEALLSTRERLSHRLLDIATGHVVSLEVSLLPQDVAVIHFDIDLLVCDVQSFQIILHDLAHHYATGEAPDADPSWSFARYLAGHAREGVADIDRDQAYWRNRLSELPGAPTLPMSHGTNEEQAHRFVRRSRSFDSATWSRLREVCEHHATTPAMVLLTAYARTIGQWSENKKFLMAVPLFNRGSDTAIKNVVADFTALTLTSIDQSTRR…	TRUE	05-075	C_accolens_DU075	C_accolens_MSK075	Kelly	DU	US	Respiratory	Nasal	accolens	96.3	1	100.24	99.78	0	NA	NHPLLAEI_1	20001	35348	+	proto_core	proto_core-NHPLLAEI_1_2	NULL	20000	cds(Condensation and (AMP-binding orA-OX))	20000	rule-based-clusters	1	antismash	27777	35348	+	CDS	cds-NHPLLAEI_00760	NULL	gene-NHPLLAEI_00760	0	mbtB	Phenyloxazoline synthase MbtB	NHPLLAEI_00760	X_NHPLLAEI_00760	ab initio prediction:Prodigal:2.6,similar to AA sequence:UniProtKB:P9WQ63	11	6.3.2.-	biosynthetic (rule-based-clusters) NRPS:AMP-binding,biosynthetic (rule-based-clusters) NRPS:Condensation,biosynthetic-additional(rule-based-clusters) PP-binding,biosynthetic-additional (smcogs)SMCOG1127:condensation domain-containing protein (Score:138.8%3b E-value: 4.9e-42)	Condensation (E-value: 1.1e-42, bitscore:141.6, seeds: 42, tool: rule-based-clusters),AMP-binding (E-value: 7.7e-100, bitscore:329.8, seeds: 400, tool: rule-based-clusters),PP-binding (E-value: 2.7e-18, bitscore:61.8, seeds: 164, tool: rule-based-clusters)	biosynthetic
accolens	NRPS	MIKEEQIREELLASLHQILGEDAEIGIDDNLLSHGLESLPTVRLLADWMKQGHRVSFGDFMRAPTVRQWAKMLVESTPNHSTDAIESPKDGFAAPIDDSVPFDLTDVQYAYWIGRNSSQQLGGVGTHGYVEVESRSINIDRLQQSWLTLLRSHPMLRACYTEDGKQYVLPEPPHPTILVHDLTKMDESTREEALLSTRERLSHRLLDIATGHVVSLEVSLLPQDVAVIHFDIDLLVCDVQSFQIILHDLAHHYATGEAPDADPSWSFARYLAGHAREGVADIDRDQAYWRNRLSELPGAPTLPMSHGTNEEQAHRFVRRSRSFDSATWSRLREVCEHHATTPAMVLLTAYARTIGQWSENKKFLMAVPLFNRGSDTAIKNVVADFTALTLTSIDQSTRR…	TRUE	05-270	C_accolens_BWA270	C_accolens_MSK270	Kelly	BWA	BWA	Respiratory	Nasopharyngeal	accolens	96.3	2	100.26	99.78	0	NA	GKCPPPID_7	20001	35348	+	proto_core	proto_core-GKCPPPID_7_2	NULL	20000	cds(Condensation and (AMP-binding orA-OX))	20000	rule-based-clusters	1	antismash	27777	35348	+	CDS	cds-GKCPPPID_02294	NULL	gene-GKCPPPID_02294	0	mbtB	Phenyloxazoline synthase MbtB	GKCPPPID_02294	X_GKCPPPID_02294	ab initio prediction:Prodigal:2.6,similar to AA sequence:UniProtKB:P9WQ63	11	6.3.2.-	biosynthetic (rule-based-clusters) NRPS:AMP-binding,biosynthetic (rule-based-clusters) NRPS:Condensation,biosynthetic-additional(rule-based-clusters) PP-binding,biosynthetic-additional (smcogs)SMCOG1127:condensation domain-containing protein (Score:138.8%3b E-value: 4.9e-42)	Condensation (E-value: 8.5e-44, bitscore:141.6, seeds: 42, tool: rule-based-clusters),AMP-binding (E-value: 4.5e-102, bitscore:333.5, seeds: 400, tool: rule-based-clusters),PP-binding (E-value: 2e-19, bitscore:61.8, seeds: 164, tool: rule-based-clusters)	biosynthetic
accolens	NRPS	MIKEEQIREELLASLHQILGEDAEIGIDDNLLSHGLESLPTVRLLADWMKQGHRVSFGDFMRAPTVRQWAKMLVESTPNHSTDAIESPKDGFAAPIDDSVPFDLTDVQYAYWIGRNSSQQLGGVGTHGYVEVESRSINIDRLQQSWLTLLRSHPMLRACYTEDGKQYVLPEPPHPTILVHDLTKMDESTREEALLSTRERLSHRLLDIATGHVVSLEVSLLPQDVAVIHFDIDLLVCDVQSFQIILHDLAHHYATGEAPDADPSWSFARYLAGHAREGVADIDRDQAYWRNRLSELPGAPTLPMSHGTNEEQAHRFVRRSRSFDSATWSRLREVCEHHATTPAMVLLTAYARTIGQWSENKKFLMAVPLFNRGSDTAIKNVVADFTALTLTSIDQSTRR…	TRUE	05-161	C_accolens_BWA161	C_accolens_MSK161	Kelly	BWA	BWA	Respiratory	Nasopharyngeal	accolens	96.4	2	101.37	99.78	0	NA	EIDDCKMH_8	15696	31043	+	proto_core	proto_core-EIDDCKMH_8_2	NULL	20000	cds(Condensation and (AMP-binding orA-OX))	20000	rule-based-clusters	1	antismash	15696	23267	-	CDS	cds-EIDDCKMH_02212	NULL	gene-EIDDCKMH_02212	0	mbtB	Phenyloxazoline synthase MbtB	EIDDCKMH_02212	X_EIDDCKMH_02212	ab initio prediction:Prodigal:2.6,similar to AA sequence:UniProtKB:P9WQ63	11	6.3.2.-	biosynthetic (rule-based-clusters) NRPS:AMP-binding,biosynthetic (rule-based-clusters) NRPS:Condensation,biosynthetic-additional(rule-based-clusters) PP-binding,biosynthetic-additional (smcogs)SMCOG1127:condensation domain-containing protein (Score:138.8%3b E-value: 4.9e-42)	Condensation (E-value: 9e-44, bitscore:141.6, seeds: 42, tool: rule-based-clusters),AMP-binding (E-value: 1.3e-102, bitscore:335.3, seeds: 400, tool: rule-based-clusters),PP-binding (E-value: 2.2e-19, bitscore:61.8, seeds: 164, tool: rule-based-clusters)	biosynthetic
accolens	NRPS	MIKEEQIREELLASLHQILGEDAEIGIDDNLLSHGLESLPTVRLLADWMKQGHRVSFGDFMRAPTVRQWAKMLVESTPNHSTDAIESPKDGFAAPIDDSVPFDLTDVQYAYWIGRNSSQQLGGVGTHGYVEVESRSINIDRLQQSWLTLLRSHPMLRACYTEDGKQYVLPEPPHPTILVHDLTKMDESTREEALLSTRERLSHRLLDIATGHVVSLEVSLLPQDVAVIHFDIDLLVCDVQSFQIILHDLAHHYATGEAPDADPSWSFARYLAGHAREGVADIDRDQAYWRNRLSELPGAPTLPMSHGTNEEQAHRFVRRSRSFDSATWSRLREVCEHHATTPAMVLLTAYARTIGQWSENKKFLMAVPLFNRGSDTAIKNVVADFTALTLTSIDQSTRR…	TRUE	05-121	C_accolens_BWA121	C_accolens_MSK121	Kelly	BWA	BWA	Respiratory	Nasopharyngeal	accolens	96.3	2	100.39	99.78	0	NA	OENLAADM_11	14057	29368	+	proto_core	proto_core-OENLAADM_11_2	NULL	20000	cds(Condensation and (AMP-binding orA-OX))	20000	rule-based-clusters	1	antismash	14057	21592	-	CDS	cds-OENLAADM_02024	NULL	gene-OENLAADM_02024	0	mbtB	Phenyloxazoline synthase MbtB	OENLAADM_02024	X_OENLAADM_02024	ab initio prediction:Prodigal:2.6,similar to AA sequence:UniProtKB:P9WQ63	11	6.3.2.-	biosynthetic (rule-based-clusters) NRPS:Condensation,biosynthetic (rule-based-clusters) NRPS:AMP-binding,biosynthetic-additional(rule-based-clusters) PP-binding,biosynthetic-additional (smcogs)SMCOG1127:condensation domain-containing protein (Score:138.8%3b E-value: 4.9e-42)	Condensation (E-value: 8.5e-44, bitscore:141.6, seeds: 42, tool: rule-based-clusters),AMP-binding (E-value: 2.6e-101, bitscore:331.0, seeds: 400, tool: rule-based-clusters),PP-binding (E-value: 2e-19, bitscore:61.8, seeds: 164, tool: rule-based-clusters)	biosynthetic
accolens	NRPS	MIKEEQIREELLASLHQILGEDAEIGIDDNLLSHGLESLPTVRLLADWMKQGHRVSFGDFMRAPTVRQWAKMLVESTPNHSTDAIESPKDGFAAPIDDSVPFDLTDVQYAYWIGRNSSQQLGGVGTHGYVEVESRSINIDRLQQSWLTLLRSHPMLRACYTEDGKQYVLPEPPHPTILVHDLTKMDESTREEALLSTRERLSHRLLDIATGHVVSLEVSLLPQDVAVIHFDIDLLVCDVQSFQIILHDLAHHYATGEAPDADPSWSFARYLAGHAREGVADIDRDQAYWRNRLSELPGAPTLPMSHGTNEEQAHRFVRRSRSFDSATWSRLREVCEHHATTPAMVLLTAYARTIGQWSENKKFLMAVPLFNRGSDTAIKNVVADFTALTLTSIDQSTRR…	TRUE	05-273	C_accolens_BWA273	C_accolens_MSK273	Kelly	BWA	BWA	Respiratory	Nasopharyngeal	accolens	96.8	2	101.51	99.78	0	NA	JDBCNOKP_15	2728	18075	+	proto_core	proto_core-JDBCNOKP_15_3	NULL	20000	cds(Condensation and (AMP-binding orA-OX))	20000	rule-based-clusters	1	antismash	10504	18075	+	CDS	cds-JDBCNOKP_02200	NULL	gene-JDBCNOKP_02200	0	mbtB	Phenyloxazoline synthase MbtB	JDBCNOKP_02200	X_JDBCNOKP_02200	ab initio prediction:Prodigal:2.6,similar to AA sequence:UniProtKB:P9WQ63	11	6.3.2.-	biosynthetic (rule-based-clusters) NRPS:AMP-binding,biosynthetic (rule-based-clusters) NRPS:Condensation,biosynthetic-additional(rule-based-clusters) PP-binding,biosynthetic-additional (smcogs)SMCOG1127:condensation domain-containing protein (Score:138.6%3b E-value: 5.8e-42)	Condensation (E-value: 2.7e-44, bitscore:141.6, seeds: 42, tool: rule-based-clusters),AMP-binding (E-value: 1.4e-102, bitscore:333.5, seeds: 400, tool: rule-based-clusters),PP-binding (E-value: 6.5e-20, bitscore:61.8, seeds: 164, tool: rule-based-clusters)	biosynthetic
accolens	NRPS_like	MDEPEECSRPSVPQQYLLRDLAPRPRTLWDIITTTAEIHPEAAALDDGEIITYAELVHEVQLWTAELHVNGVRRGDRIGIRMTSGKRDLYLAILSTLAAGAAYVPVDADDPDERAEMVFGEADIDGLFSDDGFRFLRERPRHAAEGVEAPRPEDTAWIIFTSGSTGKPKGVAVSHRSAAAFVDAEASLFLIDHPHGPLGPEDRVLAGLSVAFDASCEEMWLAWGHGGCLVPAPRSLVRSGMDLGPWLIRRDITVVSTVPTLAGLWPAEALDNIRLLIVGGEACSQELVDRLATEDREMWNTYGPTEATVVACAQRMIPGRAVSIGLPLNGWDLVVIDKQGRPVALGETGELVIGGVGLASYLDPEKDAEKYAPLESMDWQRAYRTGDHVRLEEDGLYFV…	FALSE	05-076	C_accolens_DU076	C_accolens_MSK076	Kelly	DU	US	Respiratory	Nasal	accolens	96.6	1	102.23	99.78	0	NA	IHDLJOMF_10	39398	41935	+	proto_core	proto_core-IHDLJOMF_10_7	NULL	20000	cds((PP-binding or NAD_binding_4) and(AMP-binding or A-OX))	0	rule-based-clusters	2	antismash	39398	41935	+	CDS	cds-IHDLJOMF_02093	NULL	gene-IHDLJOMF_02093	0	lgrD	Linear gramicidin synthase subunit D	IHDLJOMF_02093	X_IHDLJOMF_02093	ab initio prediction:Prodigal:2.6,similar to AA sequence:UniProtKB:Q70LM4	11	NA	biosynthetic (rule-based-clusters)NRPS-like: PP-binding,biosynthetic (rule-based-clusters)NRPS-like: AMP-binding,biosynthetic-additional (smcogs)SMCOG1002:AMP-dependent synthetase and ligase (Score:251.1%3b E-value: 2.8e-76)	AMP-binding (E-value: 1.8e-73, bitscore:239.4, seeds: 400, tool: rule-based-clusters),PP-binding (E-value: 3.3e-14, bitscore:45.2, seeds: 164, tool: rule-based-clusters)	biosynthetic
accolens	T1PKS	MTIEQLRAWLRDWVSQATGVAATEILDSTPLENYGLSSRDAVVLSGELEKLLGTRLDATAAYEYPTIELLANRLLTEPAGRRDDAPRVQRSTRAAQGTDIAVIGLSGRFPGAKDVPEFWTMLAESRAGTGPLPVGRWSEYSADPAMSEKIAQQNTDGGYIDDVASFDAEFFGLSPLEAANMDPQQRILLELVWHALENAGLPANELRGTHTGVYMGSTNNDYGMLITADPTEMHPYALTGNSSAVVANRISYALDFRGPSINVDTACSSSLVAVDHAIKDLRTGAADVALAGGVNILAAPHASTAFSELGVTSPTSAIHAFSDDADGIVRADAAGVLVLKRLEDAEADGDEILAVLKGSAVNSDGHSNGLTAPNPEAQEDVLRRAYADAGVAPEDVDYV…	FALSE	GCF_023520795.1	DSM 44278	C_accolens_GCA023520795.1	NA	NA	NCBI Reference	Respiratory	NCBI Reference	accolens	100	NA	NA	NA	NA	NA	NZ_CP046605	20001	24758	-	proto_core	proto_core-NZ_CP046605_2	NULL	20000	cds(PKS_AT and (PKS_KS or ene_KS or mod_KSor hyb_KS or itr_KS or tra_KS))	20000	rule-based-clusters	1	antismash	20001	24758	-	CDS	cds-CACC_RS10880	NULL	gene-CACC_RS10880	0	NA	type I polyketide synthase	CACC_RS10880	WP_005279737.1	COORDINATES: similar to AAsequence:RefSeq:WP_005325421.1	11	NA	biosynthetic (rule-based-clusters) T1PKS:PKS_KS,biosynthetic (rule-based-clusters) T1PKS:PKS_AT,biosynthetic-additional(rule-based-clusters) PP-binding,biosynthetic-additional (smcogs)SMCOG1022:Beta-ketoacyl synthase (Score: 292.6%3b E-value:8.4e-89)	PP-binding (E-value: 1.9e-08, bitscore:31.8, seeds: 164, tool: rule-based-clusters),PKS_KS (E-value: 6.2e-165, bitscore:546.3, seeds: 2284, tool: rule-based-clusters),PKS_AT (E-value: 4.3e-69, bitscore: 230.2,seeds: 1682, tool: rule-based-clusters)	biosynthetic
accolens	T1PKS	MTIEQLRAWLRDWVSQATGVAATEILDSTPLENYGLSSRDAVVLSGELEKLLGTRLDATVAYEYPTIELLANRLLTEPAGRRDDAPRVQRSTRAAQGTDIAVIGLSGRFPGAKDVPEFWTMLAESRAGTGPLPVGRWSEYSADPAMSEKIAQQNTDGGYIDDVASFDAEFFGLSPLEAANMDPQQRILLELVWHALENAGLPANELRGTHTGVYMGSTNNDYGMLITADPTEMHPYALTGNSSAIVANRISYALDFRGPSINVDTACSSSLVAVDHAIKDLRTGAADVALAGGVNILAAPHASTAFSELGVTSPTSAIHAFSDDADGIVRADAAGVLVLKRLEDAEADGDEILAVLKGSAVNSDGHSNGLTAPNPEAQEDVLRRAYADAGVAPEDVDYV…	FALSE	3802	C_accolens_KPL3802	C_accolens_KPL3802	Lemon	KPL	US	Respiratory	Nasal	accolens	96.51	3	81	99.78	0	NA	ONANKIBF_1	20001	24764	+	proto_core	proto_core-ONANKIBF_1_2	NULL	20000	cds(PKS_AT and (PKS_KS or ene_KS or mod_KSor hyb_KS or itr_KS or tra_KS))	20000	rule-based-clusters	1	antismash	20001	24764	+	CDS	cds-ONANKIBF_00057	NULL	gene-ONANKIBF_00057	0	ppsA	Phthiocerol synthesis polyketide synthase type IPpsA	ONANKIBF_00057	X_ONANKIBF_00057	ab initio prediction:Prodigal:2.6,similar to AA sequence:UniProtKB:P9WQE7	11	2.3.1.41	biosynthetic (rule-based-clusters) T1PKS:PKS_KS,biosynthetic (rule-based-clusters) T1PKS:PKS_AT,biosynthetic-additional(rule-based-clusters) PP-binding,biosynthetic-additional (smcogs)SMCOG1022:Beta-ketoacyl synthase (Score: 292.5%3b E-value:9.1e-89)	PP-binding (E-value: 2.1e-09, bitscore:32.0, seeds: 164, tool: rule-based-clusters),PKS_KS (E-value: 6.5e-166, bitscore:546.6, seeds: 2284, tool: rule-based-clusters),PKS_AT (E-value: 4.2e-71, bitscore: 233.9,seeds: 1682, tool: rule-based-clusters)	biosynthetic
accolens	T1PKS	MTIEQLRAWLRDWVSQATGVAATEILDSTPLENYGLSSRDAVVLSGELEKLLGTRLDATVAYEYPTIELLANRLLTEPAGRRDDAPRVQRSTRAAQGTDIAVIGLSGRFPGAKDVPEFWTMLAESRAGTGPLPVGRWSEYSADPVMSEKIAQQNTDGGYIDDVASFDAEFFGLSPLEAANMDPQQRILLELVWHALENAGLPANELRGTHTGVYMGSTNNDYGMLITADPTEMHPYALTGNSSAIVANRISYALDFRGPSINVDTACSSSLVAVDHAIKDLRTGAADVALAGGVNILAAPHASTAFSELGVTSPTSAIHAFSDDADGIVRADAAGVLVLKRLEDAEADGDEILAVLKGSAVNSDGHSNGLTAPNPEAQEDVLRRAYADAGVAPEDVDYV…	TRUE	3703	C_accolens_KPL3703	C_accolens_KPL3703	Lemon	KPL	US	Respiratory	Nasal	accolens	96.7	3	83	99.78	0	NA	GMOBAKPO_14	14039	18802	-	proto_core	proto_core-GMOBAKPO_14_2	NULL	20000	cds(PKS_AT and (PKS_KS or ene_KS or mod_KSor hyb_KS or itr_KS or tra_KS))	20000	rule-based-clusters	1	antismash	14039	18802	-	CDS	cds-GMOBAKPO_01460	NULL	gene-GMOBAKPO_01460	0	ppsA	Phthiocerol synthesis polyketide synthase type IPpsA	GMOBAKPO_01460	X_GMOBAKPO_01460	ab initio prediction:Prodigal:2.6,similar to AA sequence:UniProtKB:P9WQE7	11	2.3.1.41	biosynthetic (rule-based-clusters) T1PKS:PKS_AT,biosynthetic (rule-based-clusters) T1PKS:PKS_KS,biosynthetic-additional(rule-based-clusters) PP-binding,biosynthetic-additional (smcogs)SMCOG1022:Beta-ketoacyl synthase (Score: 292.5%3b E-value:8.9e-89)	PP-binding (E-value: 4.6e-10, bitscore:32.0, seeds: 164, tool: rule-based-clusters),PKS_KS (E-value: 9.4e-167, bitscore:547.2, seeds: 2284, tool: rule-based-clusters),PKS_AT (E-value: 1.2e-70, bitscore: 230.2,seeds: 1682, tool: rule-based-clusters)	biosynthetic
accolens	T1PKS	MTIEQLRAWLRDWVSQATGVAATEILDSTPLENYGLSSRDAVVLSGELEKLLGTRLDATVAYEYPTIELLANRLLTEPAGRRDDAPRVQRSTRAAQGTDIAVIGLSGRFPGAKDVPEFWTMLAESRAGTGPLPVGRWSEYSADPVMSEKIAQQNTDGGYIDDVASFDAEFFGLSPLEAANMDPQQRILLELVWHALENAGLPANELRGTHTGVYMGSTNNDYGMLITADPTEMHPYALTGNSSAIVANRISYALDFRGPSINVDTACSSSLVAVDHAIKDLRTGAADVALAGGVNILAAPHASTAFSELGVTSPTSAIHAFSDDADGIVRADAAGVLVLKRLEDAEADGDEILAVLKGSAVNSDGHSNGLTAPNPEAQEDVLRRAYADAGVAPEDVDYV…	FALSE	1818	C_accolens_KPL1818	C_accolens_KPL1818	Lemon	KPL	US	Respiratory	Nasal	accolens	96.54	3	142	99.78	0	NA	AJKIJGOI_1	20001	24758	-	proto_core	proto_core-AJKIJGOI_1_2	NULL	20000	cds(PKS_AT and (PKS_KS or ene_KS or mod_KSor hyb_KS or itr_KS or tra_KS))	20000	rule-based-clusters	1	antismash	20001	24758	-	CDS	cds-AJKIJGOI_00250	NULL	gene-AJKIJGOI_00250	0	ppsA	Phthiocerol synthesis polyketide synthase type IPpsA	AJKIJGOI_00250	X_AJKIJGOI_00250	ab initio prediction:Prodigal:2.6,similar to AA sequence:UniProtKB:P9WQE7	11	2.3.1.41	biosynthetic (rule-based-clusters) T1PKS:PKS_KS,biosynthetic (rule-based-clusters) T1PKS:PKS_AT,biosynthetic-additional(rule-based-clusters) PP-binding,biosynthetic-additional (smcogs)SMCOG1022:Beta-ketoacyl synthase (Score: 292.6%3b E-value:8.8e-89)	PP-binding (E-value: 8.3e-09, bitscore:32.0, seeds: 164, tool: rule-based-clusters),PKS_KS (E-value: 1.7e-165, bitscore:547.2, seeds: 2284, tool: rule-based-clusters),PKS_AT (E-value: 2.2e-69, bitscore: 230.2,seeds: 1682, tool: rule-based-clusters)	biosynthetic
accolens	T1PKS	MTIEQLRAWLRDWVSQATGVAATEILDSTPLENYGLSSRDAVVLSGELEKLLGTRLDATVAYEYPTIELLANRLLTEPAGRRDDAPRVQRSTRAAQGTDIAVIGLSGRFPGAKDVPEFWTMLAESRAGTGPLPVGRWSEYSADPVMSEKIAQQNTDGGYIDDVASFDAEFFGLSPLEAANMDPQQRILLELVWHALENAGLPANELRGTHTGVYMGSTNNDYGMLITADPTEMHPYALTGNSSAIVANRISYALDFRGPSINVDTACSSSLVAVDHAIKDLRTGAADVALAGGVNILAAPHASTAFSELGVTSPTSAIHAFSDDADGIVRADAAGVLVLKRLEDAEADGDEILAVLKGSAVNSDGHSNGLTAPNPEAQEDVLRRAYADAGVAPEDVDYV…	TRUE	3921	C_accolens_KPL3921	C_accolens_KPL3921	Lemon	KPL	US	Respiratory	Nasal	accolens	96.74	3	85	99.56	1.15	NA	MDCAPEKO_12	5596	10353	+	proto_core	proto_core-MDCAPEKO_12_2	NULL	20000	cds(PKS_AT and (PKS_KS or ene_KS or mod_KSor hyb_KS or itr_KS or tra_KS))	20000	rule-based-clusters	1	antismash	5596	10353	+	CDS	cds-MDCAPEKO_01852	NULL	gene-MDCAPEKO_01852	0	ppsA	Phthiocerol synthesis polyketide synthase type IPpsA	MDCAPEKO_01852	X_MDCAPEKO_01852	ab initio prediction:Prodigal:2.6,similar to AA sequence:UniProtKB:P9WQE7	11	2.3.1.41	biosynthetic (rule-based-clusters) T1PKS:PKS_AT,biosynthetic (rule-based-clusters) T1PKS:PKS_KS,biosynthetic-additional(rule-based-clusters) PP-binding,biosynthetic-additional (smcogs)SMCOG1022:Beta-ketoacyl synthase (Score: 292.6%3b E-value:8.8e-89)	PP-binding (E-value: 5.2e-10, bitscore:32.0, seeds: 164, tool: rule-based-clusters),PKS_KS (E-value: 1.1e-166, bitscore:547.2, seeds: 2284, tool: rule-based-clusters),PKS_AT (E-value: 1.4e-70, bitscore: 230.2,seeds: 1682, tool: rule-based-clusters)	biosynthetic
accolens	T1PKS	MTIEQLRAWLRDWVSQATGVAATEILDSTPLENYGLSSRDAVVLSGELEKLLGTRLDATVAYEYPTIELLANRLLTEPAGRRDDAPRVQRSTRAAQGTDIAVIGLSGRFPGAKDVPEFWTMLAESRAGTGPLPVGRWSEYSADPVMSEKIAQQNTDGGYIDDVASFDAEFFGLSPLEAANMDPQQRILLELVWHALENAGLPANELRGTHTGVYMGSTNNDYGMLITADPTEMHPYSLTGNSSAIVANRISYALDFRGPSINVDTACSSSLVAVDHAIKDLRTGAADVALAGGVNILAAPHASTAFSELGVTSPTSAIHAFSDDADGIVRADAAGVLVLKRLEDAEADGDEILAVLKGSAVNSDGHSNGLTAPNPEAQEDVLRRAYADAGVAPEDVDYV…	TRUE	2859	C_accolens_KPL2859	C_accolens_KPL2859	Lemon	KPL	US	Respiratory	Nasal	accolens	96.66	3	85	99.78	0.66	NA	EJALOLKP_12	20001	24764	-	proto_core	proto_core-EJALOLKP_12_2	NULL	20000	cds(PKS_AT and (PKS_KS or ene_KS or mod_KSor hyb_KS or itr_KS or tra_KS))	20000	rule-based-clusters	1	antismash	20001	24764	-	CDS	cds-EJALOLKP_01841	NULL	gene-EJALOLKP_01841	0	ppsA	Phthiocerol synthesis polyketide synthase type IPpsA	EJALOLKP_01841	X_EJALOLKP_01841	ab initio prediction:Prodigal:2.6,similar to AA sequence:UniProtKB:P9WQE7	11	2.3.1.41	biosynthetic (rule-based-clusters) T1PKS:PKS_KS,biosynthetic (rule-based-clusters) T1PKS:PKS_AT,biosynthetic-additional(rule-based-clusters) PP-binding,biosynthetic-additional (smcogs)SMCOG1022:Beta-ketoacyl synthase (Score: 292.3%3b E-value:1.1e-88)	PP-binding (E-value: 4e-10, bitscore:32.0, seeds: 164, tool: rule-based-clusters),PKS_KS (E-value: 7.6e-167, bitscore:547.3, seeds: 2284, tool: rule-based-clusters),PKS_AT (E-value: 1.1e-70, bitscore: 230.2,seeds: 1682, tool: rule-based-clusters)	biosynthetic
accolens	T1PKS	MTIEQLRAWLRDWVSQATGVAATEILDSTPLENYGLSSRDAVVLSGELEKLLGTRLDATVAYEYPTIELLANRLLTEPAGRRDDAPRVQRTTRAAQGTDIAVIGLSGRFPGAKDVPEFWTMLAESRAGTGPLPVGRWSEYSADPAMSEKIAQQNTDGGYIDDVASFDAEFFGLSPLEAANMDPQQRILLELVWHALENAGLPANELRGTHTGVYMGSTNNDYGMLITADPTEMHPYALTGNSSAIVANRISYALDFRGPSINVDTACSSSLVAVDHAIKDLRTGAADVALAGGVNILAAPHASTAFSELGVTSPTSAIHAFSDDADGIVRADAAGVLVLKRLEDAEADGDEILAVLKGSAVNSDGHSNGLTAPNPEAQEDVLRRAYADAGVAPEDVDYV…	TRUE	3832	C_accolens_KPL3832	C_accolens_KPL3832	Lemon	KPL	US	Respiratory	Nasal	accolens	96.46	3	83	99.78	0	NA	OEBLMOAB_12	13941	18698	-	proto_core	proto_core-OEBLMOAB_12_2	NULL	20000	cds(PKS_AT and (PKS_KS or ene_KS or mod_KSor hyb_KS or itr_KS or tra_KS))	20000	rule-based-clusters	1	antismash	13941	18698	-	CDS	cds-OEBLMOAB_01575	NULL	gene-OEBLMOAB_01575	0	ppsA	Phthiocerol synthesis polyketide synthase type IPpsA	OEBLMOAB_01575	X_OEBLMOAB_01575	ab initio prediction:Prodigal:2.6,similar to AA sequence:UniProtKB:P9WQE7	11	2.3.1.41	biosynthetic (rule-based-clusters) T1PKS:PKS_AT,biosynthetic (rule-based-clusters) T1PKS:PKS_KS,biosynthetic-additional(rule-based-clusters) PP-binding,biosynthetic-additional (smcogs)SMCOG1022:Beta-ketoacyl synthase (Score: 292.6%3b E-value:8.3e-89)	PP-binding (E-value: 5.1e-10, bitscore:32.0, seeds: 164, tool: rule-based-clusters),PKS_KS (E-value: 7.4e-167, bitscore:547.7, seeds: 2284, tool: rule-based-clusters),PKS_AT (E-value: 9.2e-72, bitscore: 234.1,seeds: 1682, tool: rule-based-clusters)	biosynthetic
accolens	T1PKS	MTIEQLRAWLRDWVSQATGVAATEILDSTPLENYGLSSRDAVVLSGELENLLGTRLDATVAYEYPTIELLANRLLNEPAGRHDDAPRVQRTARAAQGTDIAVIGLSGRFPGAKDVPEFWTMLAESRAGTGPLPVGRWSEYSADPVMSEKIAQQNTDGGYIDDVASFDAEFFGLSPLEAANMDPQQRILLELVWHALENAGLPANELRGTHTGVYMGSTNNDYGMLITADPTEMHPYALTGNSSAVVANRISYALDFRGPSINVDTACSSSLVAVDHAIKDLRTGAADVALAGGVNILAAPHASTAFSELGVTSPTSAIHAFSDDADGIVRADAAGVLVLKRLEDAEADGDEILAVLKGSAVNSDGHSNGLTAPNPEAQEDVLRRAYADAGVAPEDVDYV…	FALSE	2652	C_accolens_KPL2652	C_accolens_KPL2652	Lemon	KPL	US	Respiratory	Nasal	accolens	96.65	3	85	99.78	0	NA	GICIELEK_11	20001	24764	+	proto_core	proto_core-GICIELEK_11_2	NULL	20000	cds(PKS_AT and (PKS_KS or ene_KS or mod_KSor hyb_KS or itr_KS or tra_KS))	20000	rule-based-clusters	1	antismash	20001	24764	+	CDS	cds-GICIELEK_01831	NULL	gene-GICIELEK_01831	0	ppsA	Phthiocerol synthesis polyketide synthase type IPpsA	GICIELEK_01831	X_GICIELEK_01831	ab initio prediction:Prodigal:2.6,similar to AA sequence:UniProtKB:P9WQE7	11	2.3.1.41	biosynthetic (rule-based-clusters) T1PKS:PKS_KS,biosynthetic (rule-based-clusters) T1PKS:PKS_AT,biosynthetic-additional(rule-based-clusters) PP-binding,biosynthetic-additional (smcogs)SMCOG1022:Beta-ketoacyl synthase (Score: 292.5%3b E-value:9.3e-89)	PP-binding (E-value: 1.7e-09, bitscore:30.7, seeds: 164, tool: rule-based-clusters),PKS_KS (E-value: 2.2e-166, bitscore:546.5, seeds: 2284, tool: rule-based-clusters),PKS_AT (E-value: 5.2e-71, bitscore: 232.0,seeds: 1682, tool: rule-based-clusters)	biosynthetic
accolens	T1PKS	MTIEQLRAWLRDWVSQATGVAATEILDSTPLENYGLSSRDAVVLSGELENLLGTRLDATVAYEYPTIELLANRLLTEPAGQRDDAPRVQRSTRAAQGTDIAVIGLSGRFPGAKDVPEFWTMLAESRAGTGPLPVGRWSEYSADPVMSEKIAQQNTDGGYIDDVASFDAEFFGLSPLEAANMDPQQRILLELVWHALENAGLPANELRGTHTGVYMGSTNNDYGMLITADPTEMHPYALTGNSSAIVANRISYALDFRGPSINVDTACSSSLIAVDHAIKDLRTGAADVALAGGVNILAAPHASTAFSELGVTSPTSAIHAFSDDADGIVRADAAGVLVLKRLEDAEADGDEILAVLKGSAVNSDGHSNGLTAPNPEAQEDVLRRAYADAGVAPEDVDYV…	FALSE	1824	C_accolens_KPL1824	C_accolens_KPL1824	Lemon	KPL	US	Respiratory	Nasal	accolens	96.7	3	140	99.78	0	NA	LPONFHDP_2	20001	24761	-	proto_core	proto_core-LPONFHDP_2_2	NULL	20000	cds(PKS_AT and (PKS_KS or ene_KS or mod_KSor hyb_KS or itr_KS or tra_KS))	20000	rule-based-clusters	1	antismash	20001	24761	-	CDS	cds-LPONFHDP_02466	NULL	gene-LPONFHDP_02466	0	ppsA	Phthiocerol synthesis polyketide synthase type IPpsA	LPONFHDP_02466	X_LPONFHDP_02466	ab initio prediction:Prodigal:2.6,similar to AA sequence:UniProtKB:P9WQE7	11	2.3.1.41	biosynthetic (rule-based-clusters) T1PKS:PKS_AT,biosynthetic (rule-based-clusters) T1PKS:PKS_KS,biosynthetic-additional(rule-based-clusters) PP-binding,biosynthetic-additional (smcogs)SMCOG1022:Beta-ketoacyl synthase (Score: 291%3b E-value:2.6e-88)	PP-binding (E-value: 2.2e-08, bitscore:30.7, seeds: 164, tool: rule-based-clusters),PKS_KS (E-value: 8.4e-165, bitscore:545.0, seeds: 2284, tool: rule-based-clusters),PKS_AT (E-value: 4.1e-70, bitscore: 232.7,seeds: 1682, tool: rule-based-clusters)	biosynthetic
accolens	T1PKS	MTIEQLRAWLRDWVSQATGVAATEILDSTPLENYGLSSRDAVVLSGELENLLGTRLDATVAYEYPTIELLANRLLTEPAGQRDDAPRVQRSTRAAQGTDIAVIGLSGRFPGAKDVPEFWTMLAESRAGTGPLPVGRWSEYSADPVMSEKIAQQNTDGGYIDDVASFDAEFFGLSPLEAANMDPQQRILLELVWHALENAGLPANELRGTHTGVYMGSTNNDYGMLITADPTEMHPYALTGNSSAIVANRISYALDFRGPSINVDTACSSSLIAVDHAIKDLRTGAADVALAGGVNILAAPHASTAFSELGVTSPTSAIHAFSDDADGIVRADAAGVLVLKRLEDAEADGDEILAVLKGSAVNSDGHSNGLTAPNPEAQEDVLRRAYADAGVAPEDVDYV…	TRUE	05-079	C_accolens_DU079	C_accolens_MSK079	Kelly	DU	US	Respiratory	Nasal	accolens	96.9	2	99.55	99.78	0	NA	IDPIFAIA_14	20001	24761	+	proto_core	proto_core-IDPIFAIA_14_2	NULL	20000	cds(PKS_AT and (PKS_KS or ene_KS or mod_KSor hyb_KS or itr_KS or tra_KS))	20000	rule-based-clusters	1	antismash	20001	24761	+	CDS	cds-IDPIFAIA_01883	NULL	gene-IDPIFAIA_01883	0	ppsA	Phthiocerol synthesis polyketide synthase type IPpsA	IDPIFAIA_01883	X_IDPIFAIA_01883	ab initio prediction:Prodigal:2.6,similar to AA sequence:UniProtKB:P9WQE7	11	2.3.1.41	biosynthetic (rule-based-clusters) T1PKS:PKS_KS,biosynthetic (rule-based-clusters) T1PKS:PKS_AT,biosynthetic-additional(rule-based-clusters) PP-binding,biosynthetic-additional (smcogs)SMCOG1022:Beta-ketoacyl synthase (Score: 291%3b E-value:2.6e-88)	PP-binding (E-value: 1.2e-09, bitscore:30.7, seeds: 164, tool: rule-based-clusters),PKS_KS (E-value: 4.4e-166, bitscore:545.0, seeds: 2284, tool: rule-based-clusters),PKS_AT (E-value: 2.2e-71, bitscore: 232.7,seeds: 1682, tool: rule-based-clusters)	biosynthetic
accolens	T1PKS	MTIEQLRAWLRDWVSQATGVAATEILDSTPLENYGLSSRDAVVLSGELENLLGTRLDATVAYEYPTIELLANRLLTEPAGRRDDAPRVQHSTRAAQGTDIAVIGLSGRFPGAKDVPEFWTMLAESRAGTGPLPVGRWSEYSADPVMSEKIAQQNTDGGYIDDVASFDAEFFGLSPLEAANMDPQQRILLELVWHALENAGLPANELRGTHTGVYMGSTNNDYGMLITADPTEMHPYALTGNSSAVVANRISYALDFRGPSINVDTACSSSLVAVDHAIKDLRTGAADVALAGGVNILAAPHASTAFSELGVTSPTGAIHAFSDDADGIVRADAAGVLVLKRLEDAEADGDEILAVLKGSAVNSDGHSNGLTAPNPEAQEDVLRRAYADAGVAPEDVDYV…	FALSE	2641	C_accolens_KPL2641	C_accolens_KPL2641	Lemon	KPL	US	Respiratory	Nasal	accolens	96.5	3	87	99.78	0	NA	LBECDHLC_9	20001	24764	+	proto_core	proto_core-LBECDHLC_9_2	NULL	20000	cds(PKS_AT and (PKS_KS or ene_KS or mod_KSor hyb_KS or itr_KS or tra_KS))	20000	rule-based-clusters	1	antismash	20001	24764	+	CDS	cds-LBECDHLC_01503	NULL	gene-LBECDHLC_01503	0	ppsA	Phthiocerol synthesis polyketide synthase type IPpsA	LBECDHLC_01503	X_LBECDHLC_01503	ab initio prediction:Prodigal:2.6,similar to AA sequence:UniProtKB:P9WQE7	11	2.3.1.41	biosynthetic (rule-based-clusters) T1PKS:PKS_KS,biosynthetic (rule-based-clusters) T1PKS:PKS_AT,biosynthetic-additional(rule-based-clusters) PP-binding,biosynthetic-additional (smcogs)SMCOG1022:Beta-ketoacyl synthase (Score: 292.4%3b E-value:9.8e-89)	PP-binding (E-value: 1.9e-09, bitscore:30.7, seeds: 164, tool: rule-based-clusters),PKS_KS (E-value: 3.7e-167, bitscore:549.3, seeds: 2284, tool: rule-based-clusters),PKS_AT (E-value: 2.2e-71, bitscore: 233.4,seeds: 1682, tool: rule-based-clusters)	biosynthetic
accolens	T1PKS	MTIEQLRAWLRDWVSQATGVAATEILDSTPLENYGLSSRDAVVLSGELENLLGTRLDATVAYEYPTIELLANRLLTEPAGRRDDAPRVQHSTRAAQGTDIAVIGLSGRFPGAKDVPEFWTMLAESRAGTGPLPVGRWSEYSADPVMSEKIAQQNTDGGYIDDVASFDAEFFGLSPLEAANMDPQQRILLELVWHALENAGLPANELRGTHTGVYMGSTNNDYGMLITADPTEMHPYALTGNSSAVVANRISYALDFRGPSINVDTACSSSLVAVDHAIKDLRTGAADVALAGGVNILAAPHASTAFSELGVTSPTGAIHAFSDDADGIVRADAAGVLVLKRLEDAEADGDEILAVLKGSAVNSDGHSNGLTAPNPEAQEDVLRRAYADAGVAPEDVDYV…	FALSE	3647	C_accolens_KPL3647	C_accolens_KPL3647	Lemon	KPL	US	Respiratory	Nasal	accolens	96.92	3	120	100	0	NA	MOPAFNIO_10	20001	24758	-	proto_core	proto_core-MOPAFNIO_10_2	NULL	20000	cds(PKS_AT and (PKS_KS or ene_KS or mod_KSor hyb_KS or itr_KS or tra_KS))	20000	rule-based-clusters	1	antismash	20001	24758	-	CDS	cds-MOPAFNIO_01923	NULL	gene-MOPAFNIO_01923	0	ppsA	Phthiocerol synthesis polyketide synthase type IPpsA	MOPAFNIO_01923	X_MOPAFNIO_01923	ab initio prediction:Prodigal:2.6,similar to AA sequence:UniProtKB:P9WQE7	11	2.3.1.41	biosynthetic (rule-based-clusters) T1PKS:PKS_KS,biosynthetic (rule-based-clusters) T1PKS:PKS_AT,biosynthetic-additional(rule-based-clusters) PP-binding,biosynthetic-additional (smcogs)SMCOG1022:Beta-ketoacyl synthase (Score: 292.4%3b E-value:9.8e-89)	PP-binding (E-value: 2e-09, bitscore:30.7, seeds: 164, tool: rule-based-clusters),PKS_KS (E-value: 3.8e-167, bitscore:549.3, seeds: 2284, tool: rule-based-clusters),PKS_AT (E-value: 2.2e-71, bitscore: 233.4,seeds: 1682, tool: rule-based-clusters)	biosynthetic
accolens	T1PKS	MTIEQLRAWLRDWVSQATGVAATEILDSTPLENYGLSSRDAVVLSGELENLLGTRLDATVAYEYPTIELLANRLLTEPAGRRDDAPRVQRSTRAAQGTDIAVIGLSGRFPGAKDVPEFWTMLAESRAGTGPLPVGRWSEYSADPAMSEKIAQQNTDGGYIDDVASFDAEFFGLSPLEAANMDPQQRILLELVWHALENAGLPANELRGTHTGVYMGSTNNDYGMLITADPTEMHPYALTGNSSAIVANRISYALDFRGPSINVDTACSSSLVAVDHAIKDLRTGAADVALAGGVNILAAPHASTAFSELGVTSPTSAIHAFSDDADGIVRADAAGVLVLKRLEDAEADGDEILAVLKGSAVNSDGHSNGLTAPNPEAQEDVLRRAYADAGVAPEDVDYV…	TRUE	05-109	C_accolens_BWA109	C_accolens_MSK109	Kelly	BWA	BWA	Respiratory	Nasopharyngeal	accolens	96.7	1	104.54	99.78	0	NA	DBGLINHJ_11	13318	18075	-	proto_core	proto_core-DBGLINHJ_11_2	NULL	20000	cds(PKS_AT and (PKS_KS or ene_KS or mod_KSor hyb_KS or itr_KS or tra_KS))	20000	rule-based-clusters	1	antismash	13318	18075	-	CDS	cds-DBGLINHJ_01745	NULL	gene-DBGLINHJ_01745	0	ppsA	Phthiocerol synthesis polyketide synthase type IPpsA	DBGLINHJ_01745	X_DBGLINHJ_01745	ab initio prediction:Prodigal:2.6,similar to AA sequence:UniProtKB:P9WQE7	11	2.3.1.41	biosynthetic (rule-based-clusters) T1PKS:PKS_AT,biosynthetic (rule-based-clusters) T1PKS:PKS_KS,biosynthetic-additional(rule-based-clusters) PP-binding,biosynthetic-additional (smcogs)SMCOG1022:Beta-ketoacyl synthase (Score: 292.6%3b E-value:8.3e-89)	PP-binding (E-value: 1.2e-09, bitscore:30.7, seeds: 164, tool: rule-based-clusters),PKS_KS (E-value: 6.9e-167, bitscore:547.7, seeds: 2284, tool: rule-based-clusters),PKS_AT (E-value: 2.2e-71, bitscore: 232.8,seeds: 1682, tool: rule-based-clusters)	biosynthetic
accolens	T1PKS	MTIEQLRAWLRDWVSQATGVAATEILDSTPLENYGLSSRDAVVLSGELENLLGTRLDATVAYEYPTIELLANRLLTEPAGRRDDAPRVQRSTRAAQGTDIAVIGLSGRFPGAKDVPEFWTMLAESRAGTGPLPVGRWSEYSADPAMSEKIAQQNTDGGYIDDVASFDAEFFGLSPLEAANMDPQQRILLELVWHALENAGLPANELRGTHTGVYMGSTNNDYGMLITADPTEMHPYALTGNSSAVVANRISYALDFRGPSINVDTACSSSLVAVDHAIKDLRTGAADVALAGGVNILAAPHASTAFSELGVTSPTSAIHAFSDDADGIVRADAAGVLVLKRLEDAEADGDEILAVLKGSAVNSDGHSNGLTAPNPEAQEDVLRRAYADAGVAPEDVDYV…	FALSE	2660	C_accolens_KPL2660	C_accolens_KPL2660	Lemon	KPL	US	Respiratory	Nasal	accolens	96.56	3	83	99.78	0	NA	ODNCECGF_11	20001	24758	-	proto_core	proto_core-ODNCECGF_11_2	NULL	20000	cds(PKS_AT and (PKS_KS or ene_KS or mod_KSor hyb_KS or itr_KS or tra_KS))	20000	rule-based-clusters	1	antismash	20001	24758	-	CDS	cds-ODNCECGF_01815	NULL	gene-ODNCECGF_01815	0	ppsA	Phthiocerol synthesis polyketide synthase type IPpsA	ODNCECGF_01815	X_ODNCECGF_01815	ab initio prediction:Prodigal:2.6,similar to AA sequence:UniProtKB:P9WQE7	11	2.3.1.41	biosynthetic (rule-based-clusters) T1PKS:PKS_AT,biosynthetic (rule-based-clusters) T1PKS:PKS_KS,biosynthetic-additional(rule-based-clusters) PP-binding,biosynthetic-additional (smcogs)SMCOG1022:Beta-ketoacyl synthase (Score: 292.8%3b E-value:7.7e-89)	PP-binding (E-value: 1.4e-09, bitscore:30.7, seeds: 164, tool: rule-based-clusters),PKS_KS (E-value: 9.9e-167, bitscore:547.4, seeds: 2284, tool: rule-based-clusters),PKS_AT (E-value: 1.3e-71, bitscore: 233.6,seeds: 1682, tool: rule-based-clusters)	biosynthetic
accolens	T1PKS	MTIEQLRAWLRDWVSQATGVAATEILDSTPLENYGLSSRDAVVLSGELENLLGTRLDATVAYEYPTIELLANRLLTEPAGRRDDAPRVQRSTRAAQGTDIAVIGLSGRFPGAKDVPEFWTMLAESRAGTGPLPVGRWSEYSADPVMSEKIAQQNTDGGYIDDVASFDAEFFGLSPLEAANMDPQQRILLELVWHALENAGLPANELRGTHTGVYMGSTNNDYGMLITADPTEMHPYALTGNSSAIVANRISYALDFRGPSINVDTACSSSLIAVDHAIKDLRTGAADVALAGGVNILAAPHASTAFSELGVTSPTSAIHAFSDDADGIVRADAAGVLVLKRLEDAEADGDEILAVLKGSAVNSDGHSNGLTAPNPEAQEDVLRRAYADAGVAPEDVDYV…	FALSE	3674	C_accolens_KPL3674	C_accolens_KPL3674	Lemon	KPL	US	Respiratory	Nasal	accolens	96.37	3	86	99.78	0	NA	ALILIABB_9	20001	24758	+	proto_core	proto_core-ALILIABB_9_2	NULL	20000	cds(PKS_AT and (PKS_KS or ene_KS or mod_KSor hyb_KS or itr_KS or tra_KS))	20000	rule-based-clusters	1	antismash	20001	24758	+	CDS	cds-ALILIABB_01826	NULL	gene-ALILIABB_01826	0	ppsA	Phthiocerol synthesis polyketide synthase type IPpsA	ALILIABB_01826	X_ALILIABB_01826	ab initio prediction:Prodigal:2.6,similar to AA sequence:UniProtKB:P9WQE7	11	2.3.1.41	biosynthetic (rule-based-clusters) T1PKS:PKS_KS,biosynthetic (rule-based-clusters) T1PKS:PKS_AT,biosynthetic-additional(rule-based-clusters) PP-binding,biosynthetic-additional (smcogs)SMCOG1022:Beta-ketoacyl synthase (Score: 291%3b E-value:2.6e-88)	PP-binding (E-value: 2e-09, bitscore:30.7, seeds: 164, tool: rule-based-clusters),PKS_KS (E-value: 7.4e-166, bitscore:545.0, seeds: 2284, tool: rule-based-clusters),PKS_AT (E-value: 2.7e-71, bitscore: 233.1,seeds: 1682, tool: rule-based-clusters)	biosynthetic
accolens	T1PKS	MTIEQLRAWLRDWVSQATGVAATEILDSTPLENYGLSSRDAVVLSGELENLLGTRLDATVAYEYPTIELLANRLLTEPAGRRDDAPRVQRSTRAAQGTDIAVIGLSGRFPGAKDVPEFWTMLAESRAGTGPLPVGRWSEYSADPVMSEKIAQQNTDGGYIDDVASFDAEFFGLSPLEAANMDPQQRILLELVWHALENAGLPANELRGTHTGVYMGSTNNDYGMLITADPTEMHPYALTGNSSAIVANRISYALDFRGPSINVDTACSSSLIAVDHAIKDLRTGAADVALAGGVNILAAPHASTAFSELGVTSPTSAIHAFSDDADGIVRADAAGVLVLKRLEDAEADGDEILAVLKGSAVNSDGHSNGLTAPNPEAQEDVLRRAYADAGVAPEDVDYV…	FALSE	3926	C_accolens_KPL3926	C_accolens_KPL3926	Lemon	KPL	US	Respiratory	Nasal	accolens	96.27	3	86	99.78	1.25	NA	CCBKDMNK_8	20001	24758	+	proto_core	proto_core-CCBKDMNK_8_2	NULL	20000	cds(PKS_AT and (PKS_KS or ene_KS or mod_KSor hyb_KS or itr_KS or tra_KS))	20000	rule-based-clusters	1	antismash	20001	24758	+	CDS	cds-CCBKDMNK_01456	NULL	gene-CCBKDMNK_01456	0	ppsA	Phthiocerol synthesis polyketide synthase type IPpsA	CCBKDMNK_01456	X_CCBKDMNK_01456	ab initio prediction:Prodigal:2.6,similar to AA sequence:UniProtKB:P9WQE7	11	2.3.1.41	biosynthetic (rule-based-clusters) T1PKS:PKS_KS,biosynthetic (rule-based-clusters) T1PKS:PKS_AT,biosynthetic-additional(rule-based-clusters) PP-binding,biosynthetic-additional (smcogs)SMCOG1022:Beta-ketoacyl synthase (Score: 291%3b E-value:2.6e-88)	PP-binding (E-value: 2e-09, bitscore:30.7, seeds: 164, tool: rule-based-clusters),PKS_KS (E-value: 7.7e-166, bitscore:545.0, seeds: 2284, tool: rule-based-clusters),PKS_AT (E-value: 2.8e-71, bitscore: 233.1,seeds: 1682, tool: rule-based-clusters)	biosynthetic
accolens	T1PKS	MTIEQLRAWLRDWVSQATGVAATEILDSTPLENYGLSSRDAVVLSGELENLLGTRLDATVAYEYPTIELLANRLLTEPAGRRDDAPRVQRSTRAAQGTDIAVIGLSGRFPGAKDVPEFWTMLAESRAGTGPLPVGRWSEYSADPVMSEKIAQQNTDGGYIDDVASFDAEFFGLSPLEAANMDPQQRILLELVWHALENAGLPANELRGTHTGVYMGSTNNDYGMLITADPTEMHPYALTGNSSAIVANRISYALDFRGPSINVDTACSSSLIAVDHAIKDLRTGAADVALAGGVNILAAPHASTAFSELGVTSPTSAIHAFSDDADGIVRADAAGVLVLKRLEDAEADGDEILAVLKGSAVNSDGHSNGLTAPNPEAQEDVLRRAYADAGVAPEDVDYV…	FALSE	05-070	C_accolens_BWA070	C_accolens_MSK070	Kelly	BWA	BWA	Respiratory	Nasopharyngeal	accolens	96.4	1	102.65	99.78	0	NA	HCBIBDMG_6	20001	24758	+	proto_core	proto_core-HCBIBDMG_6_2	NULL	20000	cds(PKS_AT and (PKS_KS or ene_KS or mod_KSor hyb_KS or itr_KS or tra_KS))	20000	rule-based-clusters	1	antismash	20001	24758	+	CDS	cds-HCBIBDMG_01854	NULL	gene-HCBIBDMG_01854	0	ppsA	Phthiocerol synthesis polyketide synthase type IPpsA	HCBIBDMG_01854	X_HCBIBDMG_01854	ab initio prediction:Prodigal:2.6,similar to AA sequence:UniProtKB:P9WQE7	11	2.3.1.41	biosynthetic (rule-based-clusters) T1PKS:PKS_AT,biosynthetic (rule-based-clusters) T1PKS:PKS_KS,biosynthetic-additional(rule-based-clusters) PP-binding,biosynthetic-additional (smcogs)SMCOG1022:Beta-ketoacyl synthase (Score: 291%3b E-value:2.6e-88)	PP-binding (E-value: 2e-09, bitscore:30.7, seeds: 164, tool: rule-based-clusters),PKS_KS (E-value: 7.4e-166, bitscore:545.0, seeds: 2284, tool: rule-based-clusters),PKS_AT (E-value: 2.7e-71, bitscore: 233.1,seeds: 1682, tool: rule-based-clusters)	biosynthetic
accolens	T1PKS	MTIEQLRAWLRDWVSQATGVAATEILDSTPLENYGLSSRDAVVLSGELENLLGTRLDATVAYEYPTIELLANRLLTEPAGRRDDAPRVQRSTRAAQGTDIAVIGLSGRFPGAKDVPEFWTMLAESRAGTGPLPVGRWSEYSADPVMSEKIAQQNTDGGYIDDVASFDAEFFGLSPLEAANMDPQQRILLELVWHALENAGLPANELRGTHTGVYMGSTNNDYGMLITADPTEMHPYALTGNSSAIVANRISYALDFRGPSINVDTACSSSLIAVDHAIKDLRTGAADVALAGGVNILAAPHASTAFSELGVTSPTSAIHAFSDDADGIVRADAAGVLVLKRLEDAEADGDEILAVLKGSAVNSDGHSNGLTAPNPEAQEDVLRRAYADAGVAPEDVDYV…	FALSE	2618	C_accolens_KPL2618	C_accolens_KPL2618	Lemon	KPL	US	Respiratory	Nasal	accolens	96.53	3	81	99.56	0.44	NA	DAFKHDKH_10	20001	24764	-	proto_core	proto_core-DAFKHDKH_10_2	NULL	20000	cds(PKS_AT and (PKS_KS or ene_KS or mod_KSor hyb_KS or itr_KS or tra_KS))	20000	rule-based-clusters	1	antismash	20001	24764	-	CDS	cds-DAFKHDKH_01675	NULL	gene-DAFKHDKH_01675	0	ppsA	Phthiocerol synthesis polyketide synthase type IPpsA	DAFKHDKH_01675	X_DAFKHDKH_01675	ab initio prediction:Prodigal:2.6,similar to AA sequence:UniProtKB:P9WQE7	11	2.3.1.41	biosynthetic (rule-based-clusters) T1PKS:PKS_AT,biosynthetic (rule-based-clusters) T1PKS:PKS_KS,biosynthetic-additional(rule-based-clusters) PP-binding,biosynthetic-additional (smcogs)SMCOG1022:Beta-ketoacyl synthase (Score: 291%3b E-value:2.6e-88)	PP-binding (E-value: 1.8e-09, bitscore:30.7, seeds: 164, tool: rule-based-clusters),PKS_KS (E-value: 6.9e-166, bitscore:545.0, seeds: 2284, tool: rule-based-clusters),PKS_AT (E-value: 2.5e-71, bitscore: 233.1,seeds: 1682, tool: rule-based-clusters)	biosynthetic
accolens	T1PKS	MTIEQLRAWLRDWVSQATGVAATEILDSTPLENYGLSSRDAVVLSGELENLLGTRLDATVAYEYPTIELLANRLLTEPAGRRDDAPRVQRSTRAAQGTDIAVIGLSGRFPGAKDVPEFWTMLAESRAGTGPLPVGRWSEYSADPVMSEKIAQQNTDGGYIDDVASFDAEFFGLSPLEAANMDPQQRILLELVWHALENAGLPANELRGTHTGVYMGSTNNDYGMLITADPTEMHPYALTGNSSAIVANRISYALDFRGPSINVDTACSSSLVAVDHAIKDLRTGAADVALAGGVNILAAPHASTAFSELGVTSPTSAIHAFSDDADGIVRADAAGVLVLKRLEDAEADGDEILAVLKGSAVNSDGHSNGLTAPNPEAQEDVLRRAYADAGVAPEDVDYV…	FALSE	1996	C_accolens_KPL1996	C_accolens_KPL1996	Lemon	KPL	US	Respiratory	Nasal	accolens	96.74	3	141	99.78	0	NA	GCOJGADJ_3	20001	24761	-	proto_core	proto_core-GCOJGADJ_3_2	NULL	20000	cds(PKS_AT and (PKS_KS or ene_KS or mod_KSor hyb_KS or itr_KS or tra_KS))	20000	rule-based-clusters	1	antismash	20001	24761	-	CDS	cds-GCOJGADJ_02389	NULL	gene-GCOJGADJ_02389	0	ppsA	Phthiocerol synthesis polyketide synthase type IPpsA	GCOJGADJ_02389	X_GCOJGADJ_02389	ab initio prediction:Prodigal:2.6,similar to AA sequence:UniProtKB:P9WQE7	11	2.3.1.41	biosynthetic (rule-based-clusters) T1PKS:PKS_KS,biosynthetic (rule-based-clusters) T1PKS:PKS_AT,biosynthetic-additional(rule-based-clusters) PP-binding,biosynthetic-additional (smcogs)SMCOG1022:Beta-ketoacyl synthase (Score: 292.6%3b E-value:8.8e-89)	PP-binding (E-value: 6.3e-09, bitscore:30.7, seeds: 164, tool: rule-based-clusters),PKS_KS (E-value: 5e-166, bitscore: 547.2,seeds: 2284, tool: rule-based-clusters),PKS_AT (E-value: 9.4e-71, bitscore: 233.0,seeds: 1682, tool: rule-based-clusters)	biosynthetic
accolens	T1PKS	MTIEQLRAWLRDWVSQATGVAATEILDSTPLENYGLSSRDAVVLSGELENLLGTRLDATVAYEYPTIELLANRLLTEPAGRRDDAPRVQRSTRAAQGTDIAVIGLSGRFPGAKDVPEFWTMLAESRAGTGPLPVGRWSEYSADPVMSEKIAQQNTDGGYIDDVASFDAEFFGLSPLEAANMDPQQRILLELVWHALENAGLPANELRGTHTGVYMGSTNNDYGMLITADPTEMHPYALTGNSSAIVANRISYALDFRGPSINVDTACSSSLVAVDHAIKDLRTGAADVALAGGVNILAAPHASTAFSELGVTSPTSAIHAFSDDADGIVRADAAGVLVLKRLEDAEADGDEILAVLKGSAVNSDGHSNGLTAPNPEAQEDVLRRAYADAGVAPEDVDYV…	FALSE	4034	C_accolens_KPL4034	C_accolens_KPL4034	Lemon	KPL	US	Respiratory	Nasal	accolens	96.51	3	84	99.78	0.37	NA	FPJIGAOK_9	20001	24761	+	proto_core	proto_core-FPJIGAOK_9_2	NULL	20000	cds(PKS_AT and (PKS_KS or ene_KS or mod_KSor hyb_KS or itr_KS or tra_KS))	20000	rule-based-clusters	1	antismash	20001	24761	+	CDS	cds-FPJIGAOK_01166	NULL	gene-FPJIGAOK_01166	0	ppsA	Phthiocerol synthesis polyketide synthase type IPpsA	FPJIGAOK_01166	X_FPJIGAOK_01166	ab initio prediction:Prodigal:2.6,similar to AA sequence:UniProtKB:P9WQE7	11	2.3.1.41	biosynthetic (rule-based-clusters) T1PKS:PKS_KS,biosynthetic (rule-based-clusters) T1PKS:PKS_AT,biosynthetic-additional(rule-based-clusters) PP-binding,biosynthetic-additional (smcogs)SMCOG1022:Beta-ketoacyl synthase (Score: 292.6%3b E-value:8.8e-89)	PP-binding (E-value: 1.6e-09, bitscore:30.7, seeds: 164, tool: rule-based-clusters),PKS_KS (E-value: 1.3e-166, bitscore:547.2, seeds: 2284, tool: rule-based-clusters),PKS_AT (E-value: 2.4e-71, bitscore: 233.0,seeds: 1682, tool: rule-based-clusters)	biosynthetic
accolens	T1PKS	MTIEQLRAWLRDWVSQATGVAATEILDSTPLENYGLSSRDAVVLSGELENLLGTRLDATVAYEYPTIELLANRLLTEPAGRRDDAPRVQRSTRAAQGTDIAVIGLSGRFPGAKDVPEFWTMLAESRAGTGPLPVGRWSEYSADPVMSEKIAQQNTDGGYIDDVASFDAEFFGLSPLEAANMDPQQRILLELVWHALENAGLPANELRGTHTGVYMGSTNNDYGMLITADPTEMHPYALTGNSSAIVANRISYALDFRGPSINVDTACSSSLVAVDHAIKDLRTGAADVALAGGVNILAAPHASTAFSELGVTSPTSAIHAFSDDADGIVRADAAGVLVLKRLEDAEADGDEILAVLKGSAVNSDGHSNGLTAPNPEAQEDVLRRAYADAGVAPEDVDYV…	TRUE	05-096	C_accolens_BWA096	C_accolens_MSK096	Kelly	BWA	BWA	Respiratory	Nasopharyngeal	accolens	96.8	2	101.27	99.78	0	NA	LJPMDMGL_15	14533	19293	+	proto_core	proto_core-LJPMDMGL_15_2	NULL	20000	cds(PKS_AT and (PKS_KS or ene_KS or mod_KSor hyb_KS or itr_KS or tra_KS))	20000	rule-based-clusters	1	antismash	14533	19293	+	CDS	cds-LJPMDMGL_02072	NULL	gene-LJPMDMGL_02072	0	ppsA	Phthiocerol synthesis polyketide synthase type IPpsA	LJPMDMGL_02072	X_LJPMDMGL_02072	ab initio prediction:Prodigal:2.6,similar to AA sequence:UniProtKB:P9WQE7	11	2.3.1.41	biosynthetic (rule-based-clusters) T1PKS:PKS_AT,biosynthetic (rule-based-clusters) T1PKS:PKS_KS,biosynthetic-additional(rule-based-clusters) PP-binding,biosynthetic-additional (smcogs)SMCOG1022:Beta-ketoacyl synthase (Score: 292.6%3b E-value:8.8e-89)	PP-binding (E-value: 8.9e-10, bitscore:30.7, seeds: 164, tool: rule-based-clusters),PKS_KS (E-value: 7e-167, bitscore: 547.2,seeds: 2284, tool: rule-based-clusters),PKS_AT (E-value: 1.3e-71, bitscore: 233.0,seeds: 1682, tool: rule-based-clusters)	biosynthetic
accolens	T1PKS	MTIEQLRAWLRDWVSQATGVAATEILDSTPLENYGLSSRDAVVLSGELENLLGTRLDATVAYEYPTIELLANRLLTEPAGRRDDAPRVQRSTRAAQGTDIAVIGLSGRFPGAKDVPEFWTMLAESRAGTGPLPVGRWSEYSADPVMSEKIAQQNTDGGYIDDVASFDAEFFGLSPLEAANMDPQQRILLELVWHALENAGLPANELRGTHTGVYMGSTNNDYGMLITADPTEMHPYALTGNSSAVVANRISYALDFRGPSINVDTACSSSLVAVDHAIKDLRTGAADVALAGGVNILAAPHASTAFSELGVTSPTGAIHAFSDDADGIVRADAAGVLVLKRLEDAEADGDEILAVLKGSAVNSDGHSNGLTAPNPEAQEDVLRRAYADAGVAPEDVDYV…	FALSE	05-273	C_accolens_BWA273	C_accolens_MSK273	Kelly	BWA	BWA	Respiratory	Nasopharyngeal	accolens	96.8	2	101.51	99.78	0	NA	JDBCNOKP_5	20001	24758	+	proto_core	proto_core-JDBCNOKP_5_2	NULL	20000	cds(PKS_AT and (PKS_KS or ene_KS or mod_KSor hyb_KS or itr_KS or tra_KS))	20000	rule-based-clusters	1	antismash	20001	24758	+	CDS	cds-JDBCNOKP_01567	NULL	gene-JDBCNOKP_01567	0	ppsA	Phthiocerol synthesis polyketide synthase type IPpsA	JDBCNOKP_01567	X_JDBCNOKP_01567	ab initio prediction:Prodigal:2.6,similar to AA sequence:UniProtKB:P9WQE7	11	2.3.1.41	biosynthetic (rule-based-clusters) T1PKS:PKS_KS,biosynthetic (rule-based-clusters) T1PKS:PKS_AT,biosynthetic-additional(rule-based-clusters) PP-binding,biosynthetic-additional (smcogs)SMCOG1022:Beta-ketoacyl synthase (Score: 292.4%3b E-value:9.8e-89)	PP-binding (E-value: 1.9e-09, bitscore:30.7, seeds: 164, tool: rule-based-clusters),PKS_KS (E-value: 3.6e-167, bitscore:549.3, seeds: 2284, tool: rule-based-clusters),PKS_AT (E-value: 1.3e-70, bitscore: 230.8,seeds: 1682, tool: rule-based-clusters)	biosynthetic
accolens	T1PKS	MTIEQLRAWLRDWVSQATGVAATEILDSTPLENYGLSSRDAVVLSGELENLLGTRLDATVAYEYPTIELLANRLLTEPAGRRDDAPRVQRSTRAAQGTDIAVIGLSGRFPGAKDVPEFWTMLAESRAGTGPLPVGRWSEYSADPVMSEKIAQQNTDGGYIDDVASFDAEFFGLSPLEAANMDPQQRILLELVWHALENAGLPANELRGTHTGVYMGSTNNDYGMLITADPTEMHPYALTGNSSAVVANRISYALDFRGPSINVDTACSSSLVAVDHAIKDLRTGAADVALAGGVNILAAPHASTAFSELGVTSPTGAIHAFSDDADGIVRADAAGVLVLKRLEDAEADGDEILAVLKGSAVNSDGHSNGLTAPNPEAQEDVLRRAYADAGVAPEDVDYV…	TRUE	05-099	C_accolens_BWA099	C_accolens_MSK099	Kelly	BWA	BWA	Respiratory	Nasopharyngeal	accolens	96.6	2	98.87	99.78	0	NA	GLPJECID_11	15970	20727	-	proto_core	proto_core-GLPJECID_11_2	NULL	20000	cds(PKS_AT and (PKS_KS or ene_KS or mod_KSor hyb_KS or itr_KS or tra_KS))	20000	rule-based-clusters	1	antismash	15970	20727	-	CDS	cds-GLPJECID_01856	NULL	gene-GLPJECID_01856	0	ppsA	Phthiocerol synthesis polyketide synthase type IPpsA	GLPJECID_01856	X_GLPJECID_01856	ab initio prediction:Prodigal:2.6,similar to AA sequence:UniProtKB:P9WQE7	11	2.3.1.41	biosynthetic (rule-based-clusters) T1PKS:PKS_KS,biosynthetic (rule-based-clusters) T1PKS:PKS_AT,biosynthetic-additional(rule-based-clusters) PP-binding,biosynthetic-additional (smcogs)SMCOG1022:Beta-ketoacyl synthase (Score: 292.4%3b E-value:9.8e-89)	PP-binding (E-value: 1.3e-09, bitscore:30.7, seeds: 164, tool: rule-based-clusters),PKS_KS (E-value: 2.5e-167, bitscore:549.3, seeds: 2284, tool: rule-based-clusters),PKS_AT (E-value: 1.5e-70, bitscore: 230.1,seeds: 1682, tool: rule-based-clusters)	biosynthetic
accolens	T1PKS	MTIEQLRAWLRDWVSQATGVAATEILDSTPLENYGLSSRDAVVLSGELENLLGTRLDATVAYEYPTIELLANRLLTEPAGRRDDAPRVQRSTRAAQGTDIAVIGLSGRFPGAKDVPEFWTMLAESRAGTGPLPVGRWSEYSADPVMSEKIAQQNTDGGYIDDVASFDAEFFGLSPLEAANMDPQQRILLELVWHALENAGLPANELRGTHTGVYMGSTNNDYGMLITADPTEMHPYALTGNSSAVVANRISYALDFRGPSINVDTACSSSLVAVDHAIKDLRTGAADVALAGGVNILAAPHASTAFSELGVTSPTSAIHAFSDDADGIVRADAAGVLVLKRLEDAEADGDEILAVLKGSAVNSDGHSNGLTAPNPEAQEDVLRRAYADAGVAPEDVDYV…	TRUE	4065	C_accolens_KPL4065	C_accolens_KPL4065	Lemon	KPL	US	Respiratory	Nasal	accolens	96.74	3	86	99.78	0.15	NA	AMJILKJL_16	13056	17813	+	proto_core	proto_core-AMJILKJL_16_2	NULL	20000	cds(PKS_AT and (PKS_KS or ene_KS or mod_KSor hyb_KS or itr_KS or tra_KS))	20000	rule-based-clusters	1	antismash	13056	17813	+	CDS	cds-AMJILKJL_02109	NULL	gene-AMJILKJL_02109	0	ppsA	Phthiocerol synthesis polyketide synthase type IPpsA	AMJILKJL_02109	X_AMJILKJL_02109	ab initio prediction:Prodigal:2.6,similar to AA sequence:UniProtKB:P9WQE7	11	2.3.1.41	biosynthetic (rule-based-clusters) T1PKS:PKS_KS,biosynthetic (rule-based-clusters) T1PKS:PKS_AT,biosynthetic-additional(rule-based-clusters) PP-binding,biosynthetic-additional (smcogs)SMCOG1022:Beta-ketoacyl synthase (Score: 292.3%3b E-value:1e-88)	PP-binding (E-value: 6.5e-10, bitscore:30.7, seeds: 164, tool: rule-based-clusters),PKS_KS (E-value: 1.7e-166, bitscore:545.5, seeds: 2284, tool: rule-based-clusters),PKS_AT (E-value: 9.7e-72, bitscore: 233.0,seeds: 1682, tool: rule-based-clusters)	biosynthetic
accolens	T1PKS	MTIEQLRAWLRDWVSQATGVAATEILDSTPLENYGLSSRDAVVLSGELENLLGTRLDATVAYEYPTIELLANRLLTEPAGRRDDAPRVQRSTRAAQGTDIAVIGLSGRFPGAKDVPEFWTMLAESRAGTGPLPVGRWSEYSADPVMSEKIAQQNTDGGYIDDVASFDAEFFGLSPLEAANMDPQQRILLELVWHALENAGLPANELRGTHTGVYMGSTNNDYGMLITADPTEMHPYALTGNSSAVVANRISYALDFRGPSINVDTACSSSLVAVDHAIKDLRTGAADVALAGGVNILAAPHASTAFSELGVTSPTSAIHAFSDDADGIVRADAAGVLVLKRLEDAEADGDEILAVLKGSAVNSDGHSNGLTAPNPEAQEDVLRRAYADAGVAPEDVDYV…	TRUE	05-076	C_accolens_DU076	C_accolens_MSK076	Kelly	DU	US	Respiratory	Nasal	accolens	96.6	1	102.23	99.78	0	NA	IHDLJOMF_11	20001	24758	-	proto_core	proto_core-IHDLJOMF_11_2	NULL	20000	cds(PKS_AT and (PKS_KS or ene_KS or mod_KSor hyb_KS or itr_KS or tra_KS))	20000	rule-based-clusters	1	antismash	20001	24758	-	CDS	cds-IHDLJOMF_02120	NULL	gene-IHDLJOMF_02120	0	ppsA	Phthiocerol synthesis polyketide synthase type IPpsA	IHDLJOMF_02120	X_IHDLJOMF_02120	ab initio prediction:Prodigal:2.6,similar to AA sequence:UniProtKB:P9WQE7	11	2.3.1.41	biosynthetic (rule-based-clusters) T1PKS:PKS_KS,biosynthetic (rule-based-clusters) T1PKS:PKS_AT,biosynthetic-additional(rule-based-clusters) PP-binding,biosynthetic-additional (smcogs)SMCOG1022:Beta-ketoacyl synthase (Score: 292.3%3b E-value:1e-88)	PP-binding (E-value: 7e-10, bitscore:30.7, seeds: 164, tool: rule-based-clusters),PKS_KS (E-value: 1.9e-166, bitscore:545.5, seeds: 2284, tool: rule-based-clusters),PKS_AT (E-value: 1e-71, bitscore: 233.0,seeds: 1682, tool: rule-based-clusters)	biosynthetic
accolens	T1PKS	MTIEQLRAWLRDWVSQATGVAATEILDSTPLENYGLSSRDAVVLSGELENLLGTRLDATVAYEYPTIELLANRLLTEPAGRRDDAPRVQRSTRAAQGTDIAVIGLSGRFPGAKDVPEFWTMLAESRAGTGPLPVGRWSEYSADPVMSEKIAQQNTDGGYIDDVASFDAEFFGLSPLEAANMDPQQRILLELVWHALENAGLPANELRGTHTGVYMGSTNNDYGMLITADPTEMHPYALTGNSSAVVANRISYALDFRGPSINVDTACSSSLVAVDHAIKDLRTGAADVALAGGVNILAAPHASTAFSELGVTSPTSAIHAFSDDADGIVRADAAGVLVLKRLEDAEADGDEILAVLKGSAVNSDGHSNGLTAPNPEAQEDVLRRAYADAGVAPEDVDYV…	TRUE	2783	C_accolens_KPL2783	C_accolens_KPL2783	Lemon	KPL	US	Respiratory	Nasal	accolens	96.63	3	84	99.78	0	NA	KDLPKCBJ_19	12054	16811	+	proto_core	proto_core-KDLPKCBJ_19_2	NULL	20000	cds(PKS_AT and (PKS_KS or ene_KS or mod_KSor hyb_KS or itr_KS or tra_KS))	20000	rule-based-clusters	1	antismash	12054	16811	+	CDS	cds-KDLPKCBJ_02060	NULL	gene-KDLPKCBJ_02060	0	ppsA	Phthiocerol synthesis polyketide synthase type IPpsA	KDLPKCBJ_02060	X_KDLPKCBJ_02060	ab initio prediction:Prodigal:2.6,similar to AA sequence:UniProtKB:P9WQE7	11	2.3.1.41	biosynthetic (rule-based-clusters) T1PKS:PKS_KS,biosynthetic (rule-based-clusters) T1PKS:PKS_AT,biosynthetic-additional(rule-based-clusters) PP-binding,biosynthetic-additional (smcogs)SMCOG1022:Beta-ketoacyl synthase (Score: 292.3%3b E-value:1e-88)	PP-binding (E-value: 6.3e-10, bitscore:30.7, seeds: 164, tool: rule-based-clusters),PKS_KS (E-value: 1.7e-166, bitscore:545.5, seeds: 2284, tool: rule-based-clusters),PKS_AT (E-value: 9.4e-72, bitscore: 233.0,seeds: 1682, tool: rule-based-clusters)	biosynthetic
accolens	T1PKS	MTIEQLRAWLRDWVSQATGVAATEILDSTPLENYGLSSRDAVVLSGELENLLGTRLDATVAYEYPTIELLANRLLTEPAGRRDDAPRVQRSTRAEQGTDIAVIGLSGRFPGAKDVPEFWTMLAESRAGTGPLPVGRWSEYSADPVMSEKIAQQNTDGGYIDDVASFDAEFFGLSPLEAANMDPQQRILLELVWHALENAGLPANELRGTHTGVYMGSTNNDYGMLITADPTEMHPYALTGNSSAVVANRISYALDFRGPSINVDTACSSSLVAVDHAIKDLRTGAADVALAGGVNILAAPHASTAFSELGVTSPTSAIHAFSDDADGIVRADAAGVLVLKRLEDAEADGDEILAVLKGSAVNSDGHSNGLTAPNPEAQEDVLRRAYADAGVAPEDVDYV…	TRUE	05-121	C_accolens_BWA121	C_accolens_MSK121	Kelly	BWA	BWA	Respiratory	Nasopharyngeal	accolens	96.3	2	100.39	99.78	0	NA	OENLAADM_12	6115	10872	-	proto_core	proto_core-OENLAADM_12_2	NULL	20000	cds(PKS_AT and (PKS_KS or ene_KS or mod_KSor hyb_KS or itr_KS or tra_KS))	20000	rule-based-clusters	1	antismash	6115	10872	-	CDS	cds-OENLAADM_02075	NULL	gene-OENLAADM_02075	0	ppsA	Phthiocerol synthesis polyketide synthase type IPpsA	OENLAADM_02075	X_OENLAADM_02075	ab initio prediction:Prodigal:2.6,similar to AA sequence:UniProtKB:P9WQE7	11	2.3.1.41	biosynthetic (rule-based-clusters) T1PKS:PKS_AT,biosynthetic (rule-based-clusters) T1PKS:PKS_KS,biosynthetic-additional(rule-based-clusters) PP-binding,biosynthetic-additional (smcogs)SMCOG1022:Beta-ketoacyl synthase (Score: 292.5%3b E-value:9.3e-89)	PP-binding (E-value: 1.1e-09, bitscore:30.7, seeds: 164, tool: rule-based-clusters),PKS_KS (E-value: 1.5e-166, bitscore:546.5, seeds: 2284, tool: rule-based-clusters),PKS_AT (E-value: 5.6e-71, bitscore: 231.3,seeds: 1682, tool: rule-based-clusters)	biosynthetic
accolens	T1PKS	MTIEQLRAWLRDWVSQATGVAATEILDSTPLENYGLSSRDAVVLSGELENLLGTRLDATVAYEYPTIELLANRLLTEPAGRRDDAPRVQRSTRAEQGTDIAVIGLSGRFPGAKDVPEFWTMLAESRAGTGPLPVGRWSEYSADPVMSEKIAQQNTDGGYIDDVASFDAEFFGLSPLEAANMDPQQRILLELVWHALENAGLPANELRGTHTGVYMGSTNNDYGMLITADPTEMHPYALTGNSSAVVANRISYALDFRGPSINVDTACSSSLVAVDHAIKDLRTGAADVALAGGVNILAAPHASTAFSELGVTSPTSAIHAFSDDADGIVRADAAGVLVLKRLEDAEADGDEILAVLKGSAVNSDGHSNGLTAPNPEAQEDVLRRAYADAGVAPEDVDYV…	FALSE	05-161	C_accolens_BWA161	C_accolens_MSK161	Kelly	BWA	BWA	Respiratory	Nasopharyngeal	accolens	96.4	2	101.37	99.78	0	NA	EIDDCKMH_3	20001	24758	+	proto_core	proto_core-EIDDCKMH_3_2	NULL	20000	cds(PKS_AT and (PKS_KS or ene_KS or mod_KSor hyb_KS or itr_KS or tra_KS))	20000	rule-based-clusters	1	antismash	20001	24758	+	CDS	cds-EIDDCKMH_01099	NULL	gene-EIDDCKMH_01099	0	ppsA	Phthiocerol synthesis polyketide synthase type IPpsA	EIDDCKMH_01099	X_EIDDCKMH_01099	ab initio prediction:Prodigal:2.6,similar to AA sequence:UniProtKB:P9WQE7	11	2.3.1.41	biosynthetic (rule-based-clusters) T1PKS:PKS_AT,biosynthetic (rule-based-clusters) T1PKS:PKS_KS,biosynthetic-additional(rule-based-clusters) PP-binding,biosynthetic-additional (smcogs)SMCOG1022:Beta-ketoacyl synthase (Score: 292.5%3b E-value:9.3e-89)	PP-binding (E-value: 4.8e-09, bitscore:30.7, seeds: 164, tool: rule-based-clusters),PKS_KS (E-value: 6.2e-166, bitscore:546.5, seeds: 2284, tool: rule-based-clusters),PKS_AT (E-value: 2.4e-70, bitscore: 231.3,seeds: 1682, tool: rule-based-clusters)	biosynthetic
accolens	T1PKS	MTIEQLRAWLRDWVSQATGVAATEILDSTPLENYGLSSRDAVVLSGELENLLGTRLDATVAYEYPTIELLANRLLTEPAGRRDDAPRVQRSTRAEQGTDIAVIGLSGRFPGAKDVPEFWTMLAESRAGTGPLPVGRWSEYSADPVMSEKIAQQNTDGGYIDDVASFDAEFFGLSPLEAANMDPQQRILLELVWHALENAGLPANELRGTHTGVYMGSTNNDYGMLITADPTEMHPYALTGNSSAVVANRISYALDFRGPSINVDTACSSSLVAVDHAIKDLRTGAADVALAGGVNILAAPHASTAFSELGVTSPTSAIHAFSDDADGIVRADAAGVLVLKRLEDAEADGDEILAVLKGSAVNSDGHSNGLTAPNPEAQEDVLRRAYADAGVAPEDVDYV…	TRUE	05-270	C_accolens_BWA270	C_accolens_MSK270	Kelly	BWA	BWA	Respiratory	Nasopharyngeal	accolens	96.3	2	100.26	99.78	0	NA	GKCPPPID_8	20001	24758	+	proto_core	proto_core-GKCPPPID_8_2	NULL	20000	cds(PKS_AT and (PKS_KS or ene_KS or mod_KSor hyb_KS or itr_KS or tra_KS))	20000	rule-based-clusters	1	antismash	20001	24758	+	CDS	cds-GKCPPPID_02362	NULL	gene-GKCPPPID_02362	0	ppsA	Phthiocerol synthesis polyketide synthase type IPpsA	GKCPPPID_02362	X_GKCPPPID_02362	ab initio prediction:Prodigal:2.6,similar to AA sequence:UniProtKB:P9WQE7	11	2.3.1.41	biosynthetic (rule-based-clusters) T1PKS:PKS_KS,biosynthetic (rule-based-clusters) T1PKS:PKS_AT,biosynthetic-additional(rule-based-clusters) PP-binding,biosynthetic-additional (smcogs)SMCOG1022:Beta-ketoacyl synthase (Score: 292.5%3b E-value:9.3e-89)	PP-binding (E-value: 1e-09, bitscore:30.7, seeds: 164, tool: rule-based-clusters),PKS_KS (E-value: 1.3e-166, bitscore:546.5, seeds: 2284, tool: rule-based-clusters),PKS_AT (E-value: 5.1e-71, bitscore: 231.3,seeds: 1682, tool: rule-based-clusters)	biosynthetic
accolens	T1PKS	MTIEQLRAWLRDWVSQATGVAATEILDSTPLENYGLSSRDAVVLSGELENLLGTRLDATVAYEYPTIELLANRLLTEPAGRRDDAPRVQRSTRAEQGTDIAVIGLSGRFPGAKDVPEFWTMLAESRAGTGPLPVGRWSEYSADPVMSEKIAQQNTDGGYIDDVASFDAEFFGLSPLEAANMDPQQRILLELVWHALENAGLPANELRGTHTGVYMGSTNNDYGMLITADPTEMHPYALTGNSSAVVANRISYALDFRGPSINVDTACSSSLVAVDHAIKDLRTGAADVALAGGVNILAAPHASTAFSELGVTSPTSAIHAFSDDADGIVRADAAGVLVLKRLEDAEADGDEILAVLKGSAVNSDGHSNGLTAPNPEAQEDVLRRAYADAGVAPEDVDYV…	TRUE	05-075	C_accolens_DU075	C_accolens_MSK075	Kelly	DU	US	Respiratory	Nasal	accolens	96.3	1	100.24	99.78	0	NA	NHPLLAEI_8	4222	8979	-	proto_core	proto_core-NHPLLAEI_8_2	NULL	20000	cds(PKS_AT and (PKS_KS or ene_KS or mod_KSor hyb_KS or itr_KS or tra_KS))	20000	rule-based-clusters	1	antismash	4222	8979	-	CDS	cds-NHPLLAEI_02244	NULL	gene-NHPLLAEI_02244	0	ppsA	Phthiocerol synthesis polyketide synthase type IPpsA	NHPLLAEI_02244	X_NHPLLAEI_02244	ab initio prediction:Prodigal:2.6,similar to AA sequence:UniProtKB:P9WQE7	11	2.3.1.41	biosynthetic (rule-based-clusters) T1PKS:PKS_AT,biosynthetic (rule-based-clusters) T1PKS:PKS_KS,biosynthetic-additional(rule-based-clusters) PP-binding,biosynthetic-additional (smcogs)SMCOG1022:Beta-ketoacyl synthase (Score: 292.5%3b E-value:9.3e-89)	PP-binding (E-value: 1.1e-09, bitscore:30.7, seeds: 164, tool: rule-based-clusters),PKS_KS (E-value: 1.4e-166, bitscore:546.5, seeds: 2284, tool: rule-based-clusters),PKS_AT (E-value: 5.4e-71, bitscore: 231.3,seeds: 1682, tool: rule-based-clusters)	biosynthetic
accolens	T1PKS	MTIEQLRAWLRDWVSQATGVAATEILDSTPLENYGLSSRDAVVLSGELENLLGTRLDATVAYEYPTIELLANRLLTEPAGRRDDAPRVQRTTRAAQGTDIAVIGLSGRFPGAKDVPEFWTMLAESRAGTGPLPVGRWSEYSADPVMSEKIAQQNTDGGYIDDVASFDAEFFGLSPLEAANMDPQQRILLELVWHALENAGLPANELRGTHTGVYMGSTNNDYGMLITADPTEMHPYALTGNSSAIVANRISYALDFRGPSINVDTACSSSLVAVDHAIKDLRTGAADVALAGGVNILAAPHASTAFSELGVTSPTSAIHAFSDDADGIVRADAAGVLVLKRLEAAEADGDEILAVLKGSAVNSDGHSNGLTAPNPEAQEDVLRRAYADAGVAPEDVDYV…	TRUE	2617	C_accolens_KPL2617	C_accolens_KPL2617	Lemon	KPL	US	Respiratory	Nasal	accolens	96.54	3	89	99.78	0.22	NA	EEHJJCHK_14	3487	8244	-	proto_core	proto_core-EEHJJCHK_14_2	NULL	20000	cds(PKS_AT and (PKS_KS or ene_KS or mod_KSor hyb_KS or itr_KS or tra_KS))	20000	rule-based-clusters	1	antismash	3487	8244	-	CDS	cds-EEHJJCHK_02132	NULL	gene-EEHJJCHK_02132	0	ppsA	Phthiocerol synthesis polyketide synthase type IPpsA	EEHJJCHK_02132	X_EEHJJCHK_02132	ab initio prediction:Prodigal:2.6,similar to AA sequence:UniProtKB:P9WQE7	11	2.3.1.41	biosynthetic (rule-based-clusters) T1PKS:PKS_KS,biosynthetic (rule-based-clusters) T1PKS:PKS_AT,biosynthetic-additional(rule-based-clusters) PP-binding,biosynthetic-additional (smcogs)SMCOG1022:Beta-ketoacyl synthase (Score: 291.7%3b E-value:1.6e-88)	PP-binding (E-value: 1.2e-09, bitscore:30.7, seeds: 164, tool: rule-based-clusters),PKS_KS (E-value: 4.4e-166, bitscore:545.0, seeds: 2284, tool: rule-based-clusters),PKS_AT (E-value: 1.1e-71, bitscore: 233.6,seeds: 1682, tool: rule-based-clusters)	biosynthetic
accolens	terpene	MLTRYDQAASRAAAQVMGQYSTSFSLATRLLRGRMREDIRHLYAVVRIADELVDGTADQASIDAAAALDAYESAILAAPEKRLHTDPVVHSYAITARRCGFQREHLVAFFDSMRADLNQREYSASELAKYIYGSAEVIGLLCVQVFLAEETVSAADRAAMDRGARHLGSAFQKINFLRDLGEDSSVLGRAYFPQAAGGVLSEAAKSALIADIRRELAAAEEAINLLPLSARVGVRAAADIFAELTNRLAATPAAELNTTRISVPNRTKAWLAARAVRAVRAVR	TRUE	2859	C_accolens_KPL2859	C_accolens_KPL2859	Lemon	KPL	US	Respiratory	Nasal	accolens	96.66	3	85	99.78	0.66	NA	EJALOLKP_13	10001	10852	-	proto_core	proto_core-EJALOLKP_13_2	NULL	10000	(Terpene_synth or Terpene_synth_C orphytoene_synt or Lycopene_cycl or terpene_cyclase or NapT7or fung_ggpps or fung_ggpps2 or trichodiene_synth or TRI5)	20000	rule-based-clusters	1	antismash	10001	10852	-	CDS	cds-EJALOLKP_01904	NULL	gene-EJALOLKP_01904	0	crtB	15-cis-phytoene synthase	EJALOLKP_01904	X_EJALOLKP_01904	ab initio prediction:Prodigal:2.6,similar to AA sequence:UniProtKB:P54975	11	2.5.1.32	biosynthetic (rule-based-clusters)terpene: phytoene_synt	phytoene_synt (E-value: 3.6e-36, bitscore:116.6, seeds: 8, tool: rule-based-clusters)	biosynthetic
accolens	terpene	MLTRYDQAASRAAAQVMGQYSTSFSLATRLLRGRMREDIRHLYAVVRIADELVDGTADQASIDAAAALDAYESAILAAPEKRLHTDPVVHSYAITARRCGFQREHLVAFFDSMRADLNQREYSASELAKYIYGSAEVIGLLCVQVFLAEETVSAADRAAMDRGARHLGSAFQKINFLRDLGEDSSVLGRAYFPQAAGGVLSEAAKSALIAEIRRELAAAEEAINLLPLSARVGVRAAADIFAELTNRLAATPAAELNTTRISVPNRTKAWLAARAVRAVRAVR	FALSE	05-273	C_accolens_BWA273	C_accolens_MSK273	Kelly	BWA	BWA	Respiratory	Nasopharyngeal	accolens	96.8	2	101.51	99.78	0	NA	JDBCNOKP_4	10001	10852	+	proto_core	proto_core-JDBCNOKP_4_2	NULL	10000	(Terpene_synth or Terpene_synth_C orphytoene_synt or Lycopene_cycl or terpene_cyclase or NapT7or fung_ggpps or fung_ggpps2 or trichodiene_synth or TRI5)	20000	rule-based-clusters	1	antismash	10001	10852	+	CDS	cds-JDBCNOKP_01386	NULL	gene-JDBCNOKP_01386	0	crtB	15-cis-phytoene synthase	JDBCNOKP_01386	X_JDBCNOKP_01386	ab initio prediction:Prodigal:2.6,similar to AA sequence:UniProtKB:P54975	11	2.5.1.32	biosynthetic (rule-based-clusters)terpene: phytoene_synt	phytoene_synt (E-value: 1.2e-35, bitscore:116.7, seeds: 8, tool: rule-based-clusters)	biosynthetic
accolens	terpene	MLTRYDQAASRAAAQVMGQYSTSFSLATRLLRGRMREDIRHLYAVVRIADELVDGTADQASIDAAAALDAYESAILAAPEKRLHTDPVVHSYAITARRCGFQREHLVAFFDSMRADLNQREYSASELAKYIYGSAEVIGLLCVQVFLAEETVSAADRAAMDRGARHLGSAFQKINFLRDLGEDSSVLGRAYFPQAAGGVLSEAAKSALIAEIRRELAAAEEAINLLPLSARVGVRAAADIFAELTNRLAATPAAELNTTRISVPNRTKAWLAARAVRAVRAVR	TRUE	05-270	C_accolens_BWA270	C_accolens_MSK270	Kelly	BWA	BWA	Respiratory	Nasopharyngeal	accolens	96.3	2	100.26	99.78	0	NA	GKCPPPID_6	9114	9965	-	proto_core	proto_core-GKCPPPID_6_2	NULL	10000	(Terpene_synth or Terpene_synth_C orphytoene_synt or Lycopene_cycl or terpene_cyclase or NapT7or fung_ggpps or fung_ggpps2 or trichodiene_synth or TRI5)	20000	rule-based-clusters	1	antismash	9114	9965	-	CDS	cds-GKCPPPID_02163	NULL	gene-GKCPPPID_02163	0	crtB	15-cis-phytoene synthase	GKCPPPID_02163	X_GKCPPPID_02163	ab initio prediction:Prodigal:2.6,similar to AA sequence:UniProtKB:P54975	11	2.5.1.32	biosynthetic (rule-based-clusters)terpene: phytoene_synt	phytoene_synt (E-value: 5.3e-36, bitscore:116.7, seeds: 8, tool: rule-based-clusters)	biosynthetic
accolens	terpene	MLTRYDQAASRAAAQVMGQYSTSFSLATRLLRGRVREDIRHLYAVVRIADELVDGTADHAAIDAAAALDAYESAILAAPEKRLHTDPVVHSYAITARRCGFQREQLVAFFDSMRADLNQREYSASELAKYIYGSAEVIGLLCVQVFLAEETVSAADRAAMDRGARHLGSAFQKINFLRDLGEDSSVLGRAYFPQAAGGVLSEAAKSALIADIRRELAAAEEAINLLPLSARFGVRAAADIFAELTNRLAATPAAELKTTRISVPNRTKAWLAARAVRCAGRAGR	FALSE	3647	C_accolens_KPL3647	C_accolens_KPL3647	Lemon	KPL	US	Respiratory	Nasal	accolens	96.92	3	120	100	0	NA	MOPAFNIO_5	10001	10855	+	proto_core	proto_core-MOPAFNIO_5_2	NULL	10000	(Terpene_synth or Terpene_synth_C orphytoene_synt or Lycopene_cycl or terpene_cyclase or NapT7or fung_ggpps or fung_ggpps2 or trichodiene_synth or TRI5)	20000	rule-based-clusters	1	antismash	10001	10855	+	CDS	cds-MOPAFNIO_01132	NULL	gene-MOPAFNIO_01132	0	crtB	15-cis-phytoene synthase	MOPAFNIO_01132	X_MOPAFNIO_01132	ab initio prediction:Prodigal:2.6,similar to AA sequence:UniProtKB:P54975	11	2.5.1.32	biosynthetic (rule-based-clusters)terpene: phytoene_synt	phytoene_synt (E-value: 1.8e-35, bitscore:116.2, seeds: 8, tool: rule-based-clusters)	biosynthetic
accolens	terpene	MLTRYDQAASRAAAQVMGQYSTSFSLATRLLRGRVREDIRHLYAVVRIADELVDGTADQASIDAAAALDAYEAAILAAPEKRLHTDPVVHSYAITARRCGFQREHLVAFFDSMRADLNQREYSASELAKYIYGSAEVIGLLCVQVFLAEETVSAADRAAMDRGARHLGSAFQKINFLRDLGEDSSVLGRAYFPQAAGGVLSEAAKSALIAEIRRELAAAEEAINLLPLSARVGVRAAADIFAELTIRLAATPAAELKTTRISVPNRTKAWLAARAVRAVRAVR	FALSE	05-070	C_accolens_BWA070	C_accolens_MSK070	Kelly	BWA	BWA	Respiratory	Nasopharyngeal	accolens	96.4	1	102.65	99.78	0	NA	HCBIBDMG_4	10001	10852	-	proto_core	proto_core-HCBIBDMG_4_2	NULL	10000	(Terpene_synth or Terpene_synth_C orphytoene_synt or Lycopene_cycl or terpene_cyclase or NapT7or fung_ggpps or fung_ggpps2 or trichodiene_synth or TRI5)	20000	rule-based-clusters	1	antismash	10001	10852	-	CDS	cds-HCBIBDMG_01559	NULL	gene-HCBIBDMG_01559	0	crtB	15-cis-phytoene synthase	HCBIBDMG_01559	X_HCBIBDMG_01559	ab initio prediction:Prodigal:2.6,similar to AA sequence:UniProtKB:P54975	11	2.5.1.32	biosynthetic (rule-based-clusters)terpene: phytoene_synt	phytoene_synt (E-value: 8.4e-35, bitscore:113.8, seeds: 8, tool: rule-based-clusters)	biosynthetic
accolens	terpene	MLTRYDQAASRAAAQVMGQYSTSFSLATRLLRGRVREDIRHLYAVVRIADELVDGTADQASIDAAAALDAYEAAILAAPEKRLHTDPVVHSYAITARRCGFQREHLVAFFDSMRADLNQREYSASELAKYIYGSAEVIGLLCVQVFLAEETVSAADRAAMDRGARHLGSAFQKINFLRDLGEDSSVLGRAYFPQAAGGVLSEAAKSALIAEIRRELAAAEEAINLLPLSARVGVRAAADIFAELTIRLAATPAAELKTTRISVPNRTKAWLAARAVRAVRAVR	FALSE	3674	C_accolens_KPL3674	C_accolens_KPL3674	Lemon	KPL	US	Respiratory	Nasal	accolens	96.37	3	86	99.78	0	NA	ALILIABB_6	10001	10852	+	proto_core	proto_core-ALILIABB_6_2	NULL	10000	(Terpene_synth or Terpene_synth_C orphytoene_synt or Lycopene_cycl or terpene_cyclase or NapT7or fung_ggpps or fung_ggpps2 or trichodiene_synth or TRI5)	20000	rule-based-clusters	1	antismash	10001	10852	+	CDS	cds-ALILIABB_01429	NULL	gene-ALILIABB_01429	0	crtB	15-cis-phytoene synthase	ALILIABB_01429	X_ALILIABB_01429	ab initio prediction:Prodigal:2.6,similar to AA sequence:UniProtKB:P54975	11	2.5.1.32	biosynthetic (rule-based-clusters)terpene: phytoene_synt	phytoene_synt (E-value: 6.4e-35, bitscore:113.8, seeds: 8, tool: rule-based-clusters)	biosynthetic
accolens	terpene	MLTRYDQAASRAAAQVMGQYSTSFSLATRLLRGRVREDIRHLYAVVRIADELVDGTADQASIDAAAALDAYEAAILAAPEKRLHTDPVVHSYAITARRCGFQREHLVAFFDSMRADLNQREYSASELAKYIYGSAEVIGLLCVQVFLAEETVSAADRAAMDRGARHLGSAFQKINFLRDLGEDSSVLGRAYFPQAAGGVLSEAAKSALIAEIRRELAAAEEAINLLPLSARVGVRAAADIFAELTNRLAATPAAELNTTRISVPNRTKAWLAARAARAVRAVR	FALSE	1824	C_accolens_KPL1824	C_accolens_KPL1824	Lemon	KPL	US	Respiratory	Nasal	accolens	96.7	3	140	99.78	0	NA	LPONFHDP_2	10001	10852	+	proto_core	proto_core-LPONFHDP_2_2	NULL	10000	(Terpene_synth or Terpene_synth_C orphytoene_synt or Lycopene_cycl or terpene_cyclase or NapT7or fung_ggpps or fung_ggpps2 or trichodiene_synth or TRI5)	20000	rule-based-clusters	1	antismash	10001	10852	+	CDS	cds-LPONFHDP_02198	NULL	gene-LPONFHDP_02198	0	crtB	15-cis-phytoene synthase	LPONFHDP_02198	X_LPONFHDP_02198	ab initio prediction:Prodigal:2.6,similar to AA sequence:UniProtKB:P54975	11	2.5.1.32	biosynthetic (rule-based-clusters)terpene: phytoene_synt	phytoene_synt (E-value: 1.6e-34, bitscore:115.5, seeds: 8, tool: rule-based-clusters)	biosynthetic
accolens	terpene	MLTRYDQAASRAAAQVMGQYSTSFSLATRLLRGRVREDIRHLYAVVRIADELVDGTADQASIDAAAALDAYEAAILAAPEKRLHTDPVVHSYAITARRCGFQREHLVAFFDSMRADLNQREYSASELAKYIYGSAEVIGLLCVQVFLAEETVSAADRAAMDRGARHLGSAFQKINFLRDLGEDSSVLGRAYFPQAAGGVLSEAAKSALIAEIRRELAAAEEAINLLPLSARVGVRAAADIFAELTNRLAATPAAELNTTRISVPNRTKAWLAARAARAVRAVR	FALSE	05-079	C_accolens_DU079	C_accolens_MSK079	Kelly	DU	US	Respiratory	Nasal	accolens	96.9	2	99.55	99.78	0	NA	IDPIFAIA_2	10001	10852	-	proto_core	proto_core-IDPIFAIA_2_2	NULL	10000	(Terpene_synth or Terpene_synth_C orphytoene_synt or Lycopene_cycl or terpene_cyclase or NapT7or fung_ggpps or fung_ggpps2 or trichodiene_synth or TRI5)	20000	rule-based-clusters	1	antismash	10001	10852	-	CDS	cds-IDPIFAIA_00472	NULL	gene-IDPIFAIA_00472	0	crtB	15-cis-phytoene synthase	IDPIFAIA_00472	X_IDPIFAIA_00472	ab initio prediction:Prodigal:2.6,similar to AA sequence:UniProtKB:P54975	11	2.5.1.32	biosynthetic (rule-based-clusters)terpene: phytoene_synt	phytoene_synt (E-value: 2.6e-35, bitscore:115.5, seeds: 8, tool: rule-based-clusters)	biosynthetic
accolens	terpene	MLTRYDQAASRAAAQVMGQYSTSFSLATRLLRGRVREDIRHLYAVVRIADELVDGTADQASIDAAAALDAYEAAILAAPEKRLHTDPVVHSYAITARRCGFQREHLVAFFDSMRADLNQREYSASELAKYIYGSAEVIGLLCVQVFLAEETVSAADRAAMDRGARHLGSAFQKINFLRDLGEDSSVLGRAYFPQAAGGVLSEAAKSALIAEIRRELAAAEEAINLLPLSARVGVRAAADIFAELTNRLAATPAAELNTTRISVPNRTKAWLAARAARAVRAVR	FALSE	3926	C_accolens_KPL3926	C_accolens_KPL3926	Lemon	KPL	US	Respiratory	Nasal	accolens	96.27	3	86	99.78	1.25	NA	CCBKDMNK_6	10001	10852	+	proto_core	proto_core-CCBKDMNK_6_2	NULL	10000	(Terpene_synth or Terpene_synth_C orphytoene_synt or Lycopene_cycl or terpene_cyclase or NapT7or fung_ggpps or fung_ggpps2 or trichodiene_synth or TRI5)	20000	rule-based-clusters	1	antismash	10001	10852	+	CDS	cds-CCBKDMNK_01095	NULL	gene-CCBKDMNK_01095	0	crtB	15-cis-phytoene synthase	CCBKDMNK_01095	X_CCBKDMNK_01095	ab initio prediction:Prodigal:2.6,similar to AA sequence:UniProtKB:P54975	11	2.5.1.32	biosynthetic (rule-based-clusters)terpene: phytoene_synt	phytoene_synt (E-value: 2.1e-35, bitscore:115.5, seeds: 8, tool: rule-based-clusters)	biosynthetic
accolens	terpene	MLTRYDQAASRAAAQVMGQYSTSFSLATRLLRGRVREDIRHLYAVVRIADELVDGTADQASIDAAAALDAYEAAILAAPEKRLHTDPVVHSYAITARRCGFQREHLVAFFDSMRADLNQREYSASELAKYIYGSAEVIGLLCVQVFLAEETVSAADRAAMDRGARHLGSAFQKINFLRDLGEDSSVLGRAYFPQAAGGVLSEAAKSALIAEIRRELAAAEEAINLLPLSARVGVRAAADIFAELTNRLAATPAAELNTTRISVPNRTKAWLAARAVRAVRAVR	FALSE	1996	C_accolens_KPL1996	C_accolens_KPL1996	Lemon	KPL	US	Respiratory	Nasal	accolens	96.74	3	141	99.78	0	NA	GCOJGADJ_3	10001	10852	+	proto_core	proto_core-GCOJGADJ_3_2	NULL	10000	(Terpene_synth or Terpene_synth_C orphytoene_synt or Lycopene_cycl or terpene_cyclase or NapT7or fung_ggpps or fung_ggpps2 or trichodiene_synth or TRI5)	20000	rule-based-clusters	1	antismash	10001	10852	+	CDS	cds-GCOJGADJ_02192	NULL	gene-GCOJGADJ_02192	0	crtB	15-cis-phytoene synthase	GCOJGADJ_02192	X_GCOJGADJ_02192	ab initio prediction:Prodigal:2.6,similar to AA sequence:UniProtKB:P54975	11	2.5.1.32	biosynthetic (rule-based-clusters)terpene: phytoene_synt	phytoene_synt (E-value: 4.7e-35, bitscore:115.5, seeds: 8, tool: rule-based-clusters)	biosynthetic
accolens	terpene	MLTRYDQAASRAAAQVMGQYSTSFSLATRLLRGRVREDIRHLYAVVRIADELVDGTADQASIDAAAALDAYEAAILAAPEKRLHTDPVVHSYAITARRCGFQREHLVAFFDSMRADLNQREYSASELAKYIYGSAEVIGLLCVQVFLAEETVSAADRAAMDRGARHLGSAFQKINFLRDLGEDSSVLGRAYFPQAAGGVLSEAAKSALIAEIRRELAAAEEAINLLPLSARVGVRAAADIFAELTNRLAATPAAELNTTRISVPNRTKAWLAARAVRAVRAVR	TRUE	4034	C_accolens_KPL4034	C_accolens_KPL4034	Lemon	KPL	US	Respiratory	Nasal	accolens	96.51	3	84	99.78	0.37	NA	FPJIGAOK_25	10001	10852	-	proto_core	proto_core-FPJIGAOK_25_2	NULL	10000	(Terpene_synth or Terpene_synth_C orphytoene_synt or Lycopene_cycl or terpene_cyclase or NapT7or fung_ggpps or fung_ggpps2 or trichodiene_synth or TRI5)	20000	rule-based-clusters	1	antismash	10001	10852	-	CDS	cds-FPJIGAOK_02068	NULL	gene-FPJIGAOK_02068	0	crtB	15-cis-phytoene synthase	FPJIGAOK_02068	X_FPJIGAOK_02068	ab initio prediction:Prodigal:2.6,similar to AA sequence:UniProtKB:P54975	11	2.5.1.32	biosynthetic (rule-based-clusters)terpene: phytoene_synt	phytoene_synt (E-value: 4.4e-36, bitscore:115.5, seeds: 8, tool: rule-based-clusters)	biosynthetic
accolens	terpene	MLTRYDQAASRAAAQVMGQYSTSFSLATRLLRGRVREDIRHLYAVVRIADELVDGTADQASIDAAAALDAYEAAILAAPEKRLHTDPVVHSYAITARRCGFQREHLVAFFDSMRADLNQREYSASELAKYIYGSAEVIGLLCVQVFLAEETVSAADRAAMDRGARHLGSAFQKINFLRDLGEDSSVLGRAYFPQAAGGVLSEAAKSALIAEIRRELAAAEEAINLLPLSARVGVRAAADIFAELTNRLAATPAAELNTTRISVPNRTKAWLAARAVRAVRAVR	TRUE	05-096	C_accolens_BWA096	C_accolens_MSK096	Kelly	BWA	BWA	Respiratory	Nasopharyngeal	accolens	96.8	2	101.27	99.78	0	NA	LJPMDMGL_5	10001	10852	-	proto_core	proto_core-LJPMDMGL_5_2	NULL	10000	(Terpene_synth or Terpene_synth_C orphytoene_synt or Lycopene_cycl or terpene_cyclase or NapT7or fung_ggpps or fung_ggpps2 or trichodiene_synth or TRI5)	20000	rule-based-clusters	1	antismash	10001	10852	-	CDS	cds-LJPMDMGL_01286	NULL	gene-LJPMDMGL_01286	0	crtB	15-cis-phytoene synthase	LJPMDMGL_01286	X_LJPMDMGL_01286	ab initio prediction:Prodigal:2.6,similar to AA sequence:UniProtKB:P54975	11	2.5.1.32	biosynthetic (rule-based-clusters)terpene: phytoene_synt	phytoene_synt (E-value: 1.9e-35, bitscore:115.5, seeds: 8, tool: rule-based-clusters)	biosynthetic
accolens	terpene	MLTRYDQAASRAAAQVMGQYSTSFSLATRLLRGRVREDIRHLYAVVRIADELVDGTADQASIDAAAALDAYEAAILAAPEKRLHTDPVVHSYAITARRCGFQREHLVAFFDSMRADLSQREYSATELTEYIYGSAEVIGLLCVQVFLAEETVSAADRAAMDRGARHLGSAFQKINFLRDLGEDSSVLGRAYFPQAAGGVLSEAAKSALIAEIRRELDAAEEAINLLPLSARVGVRAAADIFAELTNRLAATPAAELNTTRISVPNRTKAWLAARAVRAVRAVR	FALSE	2618	C_accolens_KPL2618	C_accolens_KPL2618	Lemon	KPL	US	Respiratory	Nasal	accolens	96.53	3	81	99.56	0.44	NA	DAFKHDKH_4	10001	10852	+	proto_core	proto_core-DAFKHDKH_4_2	NULL	10000	(Terpene_synth or Terpene_synth_C orphytoene_synt or Lycopene_cycl or terpene_cyclase or NapT7or fung_ggpps or fung_ggpps2 or trichodiene_synth or TRI5)	20000	rule-based-clusters	1	antismash	10001	10852	+	CDS	cds-DAFKHDKH_00795	NULL	gene-DAFKHDKH_00795	0	crtB	15-cis-phytoene synthase	DAFKHDKH_00795	X_DAFKHDKH_00795	ab initio prediction:Prodigal:2.6,similar to AA sequence:UniProtKB:P54975	11	2.5.1.32	biosynthetic (rule-based-clusters)terpene: phytoene_synt	phytoene_synt (E-value: 2.1e-35, bitscore:115.8, seeds: 8, tool: rule-based-clusters)	biosynthetic
accolens	terpene	MLTRYDQAASRAAAQVMGQYSTSFSLATRLLRGRVREDIRHLYAVVRIADELVDGTADQASIDAAAALDAYESAILAAPEKRLHTDPVVHSYAITARRCGFQREHLVAFFDSMRADLNQREYSASELAKYIYGSAEVIGLLCVQVFLAEETVSAADRAAMDRGARHLGSAFQKINFLRDLGEDSSVLGRAYFPQAAGGALSEAAKSALIADIRRELAAAEEAINLLPLSARVGVRAAADIFAELTNRLAATPAAELNTTRISVPNRTKAWLAARAVRAVRAVR	FALSE	1818	C_accolens_KPL1818	C_accolens_KPL1818	Lemon	KPL	US	Respiratory	Nasal	accolens	96.54	3	142	99.78	0	NA	AJKIJGOI_1	10001	10852	+	proto_core	proto_core-AJKIJGOI_1_2	NULL	10000	(Terpene_synth or Terpene_synth_C orphytoene_synt or Lycopene_cycl or terpene_cyclase or NapT7or fung_ggpps or fung_ggpps2 or trichodiene_synth or TRI5)	20000	rule-based-clusters	1	antismash	10001	10852	+	CDS	cds-AJKIJGOI_00086	NULL	gene-AJKIJGOI_00086	0	crtB	15-cis-phytoene synthase	AJKIJGOI_00086	X_AJKIJGOI_00086	ab initio prediction:Prodigal:2.6,similar to AA sequence:UniProtKB:P54975	11	2.5.1.32	biosynthetic (rule-based-clusters)terpene: phytoene_synt	phytoene_synt (E-value: 9.4e-35, bitscore:116.3, seeds: 8, tool: rule-based-clusters)	biosynthetic
accolens	terpene	MLTRYDQAASRAAAQVMGQYSTSFSLATRLLRGRVREDIRHLYAVVRIADELVDGTADQASIDAAAALDAYESAILAAPEKRLHTDPVVHSYAITARRCGFQREHLVAFFDSMRADLNQREYSASELAKYIYGSAEVIGLLCVQVFLAEETVSAADRAAMDRGARHLGSAFQKINFLRDLGEDSSVLGRAYFPQAAGGALSEAAKSALIADIRRELAAAEEAINLLPLSARVGVRAAADIFAELTNRLAATPAAELNTTRISVPNRTKAWLAARAVRAVRAVR	FALSE	3921	C_accolens_KPL3921	C_accolens_KPL3921	Lemon	KPL	US	Respiratory	Nasal	accolens	96.74	3	85	99.56	1.15	NA	MDCAPEKO_5	10001	10852	-	proto_core	proto_core-MDCAPEKO_5_2	NULL	10000	(Terpene_synth or Terpene_synth_C orphytoene_synt or Lycopene_cycl or terpene_cyclase or NapT7or fung_ggpps or fung_ggpps2 or trichodiene_synth or TRI5)	20000	rule-based-clusters	1	antismash	10001	10852	-	CDS	cds-MDCAPEKO_00959	NULL	gene-MDCAPEKO_00959	0	crtB	15-cis-phytoene synthase	MDCAPEKO_00959	X_MDCAPEKO_00959	ab initio prediction:Prodigal:2.6,similar to AA sequence:UniProtKB:P54975	11	2.5.1.32	biosynthetic (rule-based-clusters)terpene: phytoene_synt	phytoene_synt (E-value: 1.3e-35, bitscore:116.3, seeds: 8, tool: rule-based-clusters)	biosynthetic
accolens	terpene	MLTRYDQAASRAAAQVMGQYSTSFSLATRLLRGRVREDIRHLYAVVRIADELVDGTADQASIDAAAALDAYESAILAAPEKRLHTDPVVHSYAITARRCGFQREQLVAFFDSMRADLNQREYSASELAKYIYGSAEVIGLLCVQVFLAEETVSAADRAAMDRGARHLGSAFQKINFLRDLGEDSSVLGRAYFPQAAGGVLSEAAKSALIADIRRELAAAEEAINLLPLSARFGVRAAADIFAELTNRLAATPAAELKTTRISVPNHTKAWLAARAARAVRAVR	FALSE	05-099	C_accolens_BWA099	C_accolens_MSK099	Kelly	BWA	BWA	Respiratory	Nasopharyngeal	accolens	96.6	2	98.87	99.78	0	NA	GLPJECID_5	10001	10852	+	proto_core	proto_core-GLPJECID_5_2	NULL	10000	(Terpene_synth or Terpene_synth_C orphytoene_synt or Lycopene_cycl or terpene_cyclase or NapT7or fung_ggpps or fung_ggpps2 or trichodiene_synth or TRI5)	20000	rule-based-clusters	1	antismash	10001	10852	+	CDS	cds-GLPJECID_01251	NULL	gene-GLPJECID_01251	0	crtB	15-cis-phytoene synthase	GLPJECID_01251	X_GLPJECID_01251	ab initio prediction:Prodigal:2.6,similar to AA sequence:UniProtKB:P54975	11	2.5.1.32	biosynthetic (rule-based-clusters)terpene: phytoene_synt	phytoene_synt (E-value: 1.1e-35, bitscore:116.5, seeds: 8, tool: rule-based-clusters)	biosynthetic
accolens	terpene	MLTRYDQAASRAAAQVMGQYSTSFSLATRLLRGRVREDIRHLYAVVRIADELVDGTADQASIDAAATLDAYEAAILAAPEKRLHTDPVVHSYAITARRCGFQREHLVAFFDSMRADLNQREYSAAELAEYIYGSAEVIGLLCVQVFLAEETVSAADRAAMDRGARHLGSAFQKINFLRDLGEDSSVLGRAYFPQAAGGVLSEAAKSALIAEIRRELAAAEEAINLLPLSARVGVRAAADIFAELTNRLAATPAAELKTTRISVPNRTKAWLAARAVRCAGRAGR	FALSE	GCF_023520795.1	DSM 44278	C_accolens_GCA023520795.1	NA	NA	NCBI Reference	Respiratory	NCBI Reference	accolens	100	NA	NA	NA	NA	NA	NZ_CP046605	10001	10855	+	proto_core	proto_core-NZ_CP046605_2	NULL	10000	(Terpene_synth or Terpene_synth_C orphytoene_synt or Lycopene_cycl or terpene_cyclase or NapT7or fung_ggpps or fung_ggpps2 or trichodiene_synth or TRI5)	20000	rule-based-clusters	1	antismash	10001	10855	+	CDS	cds-CACC_RS10030	NULL	gene-CACC_RS10030	0	NA	phytoene/squalene synthase family protein	CACC_RS10030	WP_005279524.1	COORDINATES: similar to AAsequence:RefSeq:WP_005284786.1	11	2.5.1.-	biosynthetic (rule-based-clusters)terpene: phytoene_synt	phytoene_synt (E-value: 2.2e-34, bitscore:116.0, seeds: 8, tool: rule-based-clusters)	biosynthetic
accolens	terpene	MLTRYDQAASRAAAQVMGQYSTSFSLATRLLRGRVREDIRHLYAVVRIADELVDGTADQASIDAAATLDAYEAAILAAPEKRLHTDPVVHSYAITARRCGFQREHLVAFFDSMRADLNQREYSAAELAEYIYGSAEVIGLLCVQVFLAEETVSAADRAAMDRGARHLGSAFQKINFLRDLGEDSSVLGRAYFPQAAGGVLSEAAKSALIAEIRRELAAAEEAINLLPLSARVGVRAAADIFAELTNRLAATPAAELNTTRISVPNRTKAWLAARAVRAVRAVR	FALSE	3703	C_accolens_KPL3703	C_accolens_KPL3703	Lemon	KPL	US	Respiratory	Nasal	accolens	96.7	3	83	99.78	0	NA	GMOBAKPO_3	10001	10852	+	proto_core	proto_core-GMOBAKPO_3_2	NULL	10000	(Terpene_synth or Terpene_synth_C orphytoene_synt or Lycopene_cycl or terpene_cyclase or NapT7or fung_ggpps or fung_ggpps2 or trichodiene_synth or TRI5)	20000	rule-based-clusters	1	antismash	10001	10852	+	CDS	cds-GMOBAKPO_00350	NULL	gene-GMOBAKPO_00350	0	crtB	15-cis-phytoene synthase	GMOBAKPO_00350	X_GMOBAKPO_00350	ab initio prediction:Prodigal:2.6,similar to AA sequence:UniProtKB:P54975	11	2.5.1.32	biosynthetic (rule-based-clusters)terpene: phytoene_synt	phytoene_synt (E-value: 1.3e-35, bitscore:115.9, seeds: 8, tool: rule-based-clusters)	biosynthetic
accolens	terpene	MLTRYDQAASRAAAQVMGQYSTSFSLATRLLRGRVREDIRHLYAVVRIADELVDGTADQASIDAAATLDAYEAAILAAPEKRLHTDPVVHSYAITARRCGFQREHLVAFFDSMRADLNQREYSAAELAEYIYGSAEVIGLLCVQVFLAEETVSAADRAAMDRGARHLGSAFQKINFLRDLGEDSSVLGRAYFPQAAGGVLSEAAKSALIAEIRRELAAAEEAINLLPLSARVGVRAAADIFAELTNRLAATPAAELNTTRISVPNRTKAWLAARAVRAVRAVR	FALSE	05-109	C_accolens_BWA109	C_accolens_MSK109	Kelly	BWA	BWA	Respiratory	Nasopharyngeal	accolens	96.7	1	104.54	99.78	0	NA	DBGLINHJ_4	10001	10852	-	proto_core	proto_core-DBGLINHJ_4_2	NULL	10000	(Terpene_synth or Terpene_synth_C orphytoene_synt or Lycopene_cycl or terpene_cyclase or NapT7or fung_ggpps or fung_ggpps2 or trichodiene_synth or TRI5)	20000	rule-based-clusters	1	antismash	10001	10852	-	CDS	cds-DBGLINHJ_00931	NULL	gene-DBGLINHJ_00931	0	crtB	15-cis-phytoene synthase	DBGLINHJ_00931	X_DBGLINHJ_00931	ab initio prediction:Prodigal:2.6,similar to AA sequence:UniProtKB:P54975	11	2.5.1.32	biosynthetic (rule-based-clusters)terpene: phytoene_synt	phytoene_synt (E-value: 1.8e-35, bitscore:115.9, seeds: 8, tool: rule-based-clusters)	biosynthetic
accolens	terpene	MLTRYDQAASRAAAQVMGQYSTSFSLATRLLRGRVREDIRHLYAVVRIADELVDGTAHQACIDAAAALDAYEAAILAAPEKRLHTDPVVHSYAITARRCGFQREHLVAFFDSMRADLNQREYSASELAEYIYGSAEVIGLLCVQVFLAEETVSAADRATMDRGARHLGSAFQKINFLRDLGEDSSVLGRAYFPQAAGGALSEAAKSSLIAEIRRELAAAEEAINLLPLSARVGVRAAADIFAELTIRLAATPAAELKTTRISVPNRTKAWLAARAVRAVRAVR	FALSE	4065	C_accolens_KPL4065	C_accolens_KPL4065	Lemon	KPL	US	Respiratory	Nasal	accolens	96.74	3	86	99.78	0.15	NA	AMJILKJL_4	10001	10852	-	proto_core	proto_core-AMJILKJL_4_2	NULL	10000	(Terpene_synth or Terpene_synth_C orphytoene_synt or Lycopene_cycl or terpene_cyclase or NapT7or fung_ggpps or fung_ggpps2 or trichodiene_synth or TRI5)	20000	rule-based-clusters	1	antismash	10001	10852	-	CDS	cds-AMJILKJL_01048	NULL	gene-AMJILKJL_01048	0	crtB	15-cis-phytoene synthase	AMJILKJL_01048	X_AMJILKJL_01048	ab initio prediction:Prodigal:2.6,similar to AA sequence:UniProtKB:P54975	11	2.5.1.32	biosynthetic (rule-based-clusters)terpene: phytoene_synt	phytoene_synt (E-value: 1.9e-34, bitscore:112.7, seeds: 8, tool: rule-based-clusters)	biosynthetic
accolens	terpene	MLTRYDQAASRAAAQVMGQYSTSFSLATRLLRGRVREDIRHLYAVVRIADELVDGTAHQACIDAAAALDAYEAAILAAPEKRLHTDPVVHSYAITARRCGFQREHLVAFFDSMRADLNQREYSASELAEYIYGSAEVIGLLCVQVFLAEETVSAADRATMDRGARHLGSAFQKINFLRDLGEDSSVLGRAYFPQAAGGALSEAAKSSLIAEIRRELAAAEEAINLLPLSARVGVRAAADIFAELTIRLAATPAAELKTTRISVPNRTKAWLAARAVRAVRAVR	FALSE	2783	C_accolens_KPL2783	C_accolens_KPL2783	Lemon	KPL	US	Respiratory	Nasal	accolens	96.63	3	84	99.78	0	NA	KDLPKCBJ_3	10001	10852	+	proto_core	proto_core-KDLPKCBJ_3_2	NULL	10000	(Terpene_synth or Terpene_synth_C orphytoene_synt or Lycopene_cycl or terpene_cyclase or NapT7or fung_ggpps or fung_ggpps2 or trichodiene_synth or TRI5)	20000	rule-based-clusters	1	antismash	10001	10852	+	CDS	cds-KDLPKCBJ_00544	NULL	gene-KDLPKCBJ_00544	0	crtB	15-cis-phytoene synthase	KDLPKCBJ_00544	X_KDLPKCBJ_00544	ab initio prediction:Prodigal:2.6,similar to AA sequence:UniProtKB:P54975	11	2.5.1.32	biosynthetic (rule-based-clusters)terpene: phytoene_synt	phytoene_synt (E-value: 1.6e-34, bitscore:112.7, seeds: 8, tool: rule-based-clusters)	biosynthetic
accolens	terpene	MLTRYDQAASRAAAQVMGQYSTSFSLATRLLRGRVREDIRHLYAVVRIADELVDGTAHQACIDAAAALDAYEAAILAAPEKRLHTDPVVHSYAITARRCGFQREHLVAFFDSMRADLNQREYSASELAEYIYGSAEVIGLLCVQVFLAEETVSAADRATMDRGARHLGSAFQKINFLRDLGEDSSVLGRAYFPQAAGGALSEAAKSSLIAEIRRELAAAEEAINLLPLSARVGVRAAADIFAELTIRLAATPAAELKTTRISVPNRTKAWLAARAVRAVRAVR	FALSE	2660	C_accolens_KPL2660	C_accolens_KPL2660	Lemon	KPL	US	Respiratory	Nasal	accolens	96.56	3	83	99.78	0	NA	ODNCECGF_8	10001	10852	-	proto_core	proto_core-ODNCECGF_8_2	NULL	10000	(Terpene_synth or Terpene_synth_C orphytoene_synt or Lycopene_cycl or terpene_cyclase or NapT7or fung_ggpps or fung_ggpps2 or trichodiene_synth or TRI5)	20000	rule-based-clusters	1	antismash	10001	10852	-	CDS	cds-ODNCECGF_01498	NULL	gene-ODNCECGF_01498	0	crtB	15-cis-phytoene synthase	ODNCECGF_01498	X_ODNCECGF_01498	ab initio prediction:Prodigal:2.6,similar to AA sequence:UniProtKB:P54975	11	2.5.1.32	biosynthetic (rule-based-clusters)terpene: phytoene_synt	phytoene_synt (E-value: 1.1e-34, bitscore:112.7, seeds: 8, tool: rule-based-clusters)	biosynthetic
accolens	terpene	MLTRYDQAASRAAAQVMGQYSTSFSLATRLLRGRVREDIRHLYAVVRIADELVDGTAHQACIDAAAALDAYEAAILAAPEKRLHTDPVVHSYAITARRCGFQREHLVAFFDSMRADLNQREYSASELAEYIYGSAEVIGLLCVQVFLAEETVSAADRATMDRGARHLGSAFQKINFLRDLGEDSSVLGRAYFPQAAGGALSEAAKSSLIAEIRRELAAAEEAINLLPLSARVGVRAAADIFAELTIRLAATPAAELKTTRISVPNRTKAWLAARAVRAVRAVR	FALSE	3802	C_accolens_KPL3802	C_accolens_KPL3802	Lemon	KPL	US	Respiratory	Nasal	accolens	96.51	3	81	99.78	0	NA	ONANKIBF_1	10001	10852	-	proto_core	proto_core-ONANKIBF_1_2	NULL	10000	(Terpene_synth or Terpene_synth_C orphytoene_synt or Lycopene_cycl or terpene_cyclase or NapT7or fung_ggpps or fung_ggpps2 or trichodiene_synth or TRI5)	20000	rule-based-clusters	1	antismash	10001	10852	-	CDS	cds-ONANKIBF_00222	NULL	gene-ONANKIBF_00222	0	crtB	15-cis-phytoene synthase	ONANKIBF_00222	X_ONANKIBF_00222	ab initio prediction:Prodigal:2.6,similar to AA sequence:UniProtKB:P54975	11	2.5.1.32	biosynthetic (rule-based-clusters)terpene: phytoene_synt	phytoene_synt (E-value: 3e-34, bitscore:112.7, seeds: 8, tool: rule-based-clusters)	biosynthetic
accolens	terpene	MLTRYDQAASRAAAQVMGQYSTSFSLATRLLRGRVREDIRHLYAVVRIADELVDGTAHQACIDAAAALDAYEAAILAAPEKRLHTDPVVHSYAITARRCGFQREHLVAFFDSMRADLNQREYSASELAEYIYGSAEVIGLLCVQVFLAEETVSAADRATMDRGARHLGSAFQKINFLRDLGEDSSVLGRAYFPQAAGGVLSEAAKSALIAEIRRELAAAEEAINLLPLSARVGVRAAADIFAELTNRLAATPAAELNTTRISVPNRTKAWLAARAVRAVRAVR	FALSE	2617	C_accolens_KPL2617	C_accolens_KPL2617	Lemon	KPL	US	Respiratory	Nasal	accolens	96.54	3	89	99.78	0.22	NA	EEHJJCHK_11	10001	10852	+	proto_core	proto_core-EEHJJCHK_11_2	NULL	10000	(Terpene_synth or Terpene_synth_C orphytoene_synt or Lycopene_cycl or terpene_cyclase or NapT7or fung_ggpps or fung_ggpps2 or trichodiene_synth or TRI5)	20000	rule-based-clusters	1	antismash	10001	10852	+	CDS	cds-EEHJJCHK_01902	NULL	gene-EEHJJCHK_01902	0	crtB	15-cis-phytoene synthase	EEHJJCHK_01902	X_EEHJJCHK_01902	ab initio prediction:Prodigal:2.6,similar to AA sequence:UniProtKB:P54975	11	2.5.1.32	biosynthetic (rule-based-clusters)terpene: phytoene_synt	phytoene_synt (E-value: 4.4e-35, bitscore:113.8, seeds: 8, tool: rule-based-clusters)	biosynthetic
accolens	terpene	MLTRYDQAASRAAAQVMGQYSTSFSLATRLLRGRVREDIRHLYAVVRIADELVDGTAHQARIDAAAALDAYEAAILAAPEKRLHTDPVVHSYAITARRCGFQREHLVAFFDSMRADLNQREYSASELAEYIYGSAEVIGLLCVQVFLAEETVSAADRATMDRGARHLGSAFQKINFLRDLGEDSSVLGRAYFPQAAGGVLSEAAKSALIAEIRRELAAAEEAINLLPLSARVGVRAAADIFAELTNRLAATPAAELNTTRISVPNRTKAWLAARAARAVRAVR	FALSE	05-161	C_accolens_BWA161	C_accolens_MSK161	Kelly	BWA	BWA	Respiratory	Nasopharyngeal	accolens	96.4	2	101.37	99.78	0	NA	EIDDCKMH_3	10001	10852	-	proto_core	proto_core-EIDDCKMH_3_2	NULL	10000	(Terpene_synth or Terpene_synth_C orphytoene_synt or Lycopene_cycl or terpene_cyclase or NapT7or fung_ggpps or fung_ggpps2 or trichodiene_synth or TRI5)	20000	rule-based-clusters	1	antismash	10001	10852	-	CDS	cds-EIDDCKMH_01261	NULL	gene-EIDDCKMH_01261	0	crtB	15-cis-phytoene synthase	EIDDCKMH_01261	X_EIDDCKMH_01261	ab initio prediction:Prodigal:2.6,similar to AA sequence:UniProtKB:P54975	11	2.5.1.32	biosynthetic (rule-based-clusters)terpene: phytoene_synt	phytoene_synt (E-value: 1e-34, bitscore:114.0, seeds: 8, tool: rule-based-clusters)	biosynthetic
accolens	terpene	MLTRYDQAASRAAAQVMGQYSTSFSLATRLLRGRVREDIRHLYAVVRIADELVDGTAHQARIDAAAALDAYEAAILAAPEKRLHTDPVVHSYAITARRCGFQREHLVAFFDSMRADLNQREYSASELAEYIYGSAEVIGLLCVQVFLAEETVSAADRATMDRGARHLGSAFQKINFLRDLGEDSSVLGRAYFPQAAGGVLSEAAKSALIAEIRRELAAAEEAINLLPLSARVGVRAAADIFAELTNRLAATPAAELNTTRISVPNRTKAWLAARAARAVRAVR	FALSE	05-075	C_accolens_DU075	C_accolens_MSK075	Kelly	DU	US	Respiratory	Nasal	accolens	96.3	1	100.24	99.78	0	NA	NHPLLAEI_3	10001	10852	+	proto_core	proto_core-NHPLLAEI_3_2	NULL	10000	(Terpene_synth or Terpene_synth_C orphytoene_synt or Lycopene_cycl or terpene_cyclase or NapT7or fung_ggpps or fung_ggpps2 or trichodiene_synth or TRI5)	20000	rule-based-clusters	1	antismash	10001	10852	+	CDS	cds-NHPLLAEI_01383	NULL	gene-NHPLLAEI_01383	0	crtB	15-cis-phytoene synthase	NHPLLAEI_01383	X_NHPLLAEI_01383	ab initio prediction:Prodigal:2.6,similar to AA sequence:UniProtKB:P54975	11	2.5.1.32	biosynthetic (rule-based-clusters)terpene: phytoene_synt	phytoene_synt (E-value: 1.3e-34, bitscore:114.0, seeds: 8, tool: rule-based-clusters)	biosynthetic
accolens	terpene	MLTRYDQAASRAAAQVMGQYSTSFSLATRLLRGRVREDIRHLYAVVRIADELVDGTAHQARIDAAAALDAYEAAILAAPEKRLHTDPVVHSYAITARRCGFQREHLVAFFDSMRADLNQREYSASELAEYIYGSAEVIGLLCVQVFLAEETVSAADRATMDRGARHLGSAFQKINFLRDLGEDSSVLGRAYFPQAAGGVLSEAGKSALIADIRRELAAAEEAINLLPLSARVGVRAAADIFAELTNRLAATPAAELNTTRISVPNRTKAWLAARAVRAVRAVR	FALSE	05-121	C_accolens_BWA121	C_accolens_MSK121	Kelly	BWA	BWA	Respiratory	Nasopharyngeal	accolens	96.3	2	100.39	99.78	0	NA	OENLAADM_3	10001	10852	-	proto_core	proto_core-OENLAADM_3_2	NULL	10000	(Terpene_synth or Terpene_synth_C orphytoene_synt or Lycopene_cycl or terpene_cyclase or NapT7or fung_ggpps or fung_ggpps2 or trichodiene_synth or TRI5)	20000	rule-based-clusters	1	antismash	10001	10852	-	CDS	cds-OENLAADM_01180	NULL	gene-OENLAADM_01180	0	crtB	15-cis-phytoene synthase	OENLAADM_01180	X_OENLAADM_01180	ab initio prediction:Prodigal:2.6,similar to AA sequence:UniProtKB:P54975	11	2.5.1.32	biosynthetic (rule-based-clusters)terpene: phytoene_synt	phytoene_synt (E-value: 9.6e-35, bitscore:113.9, seeds: 8, tool: rule-based-clusters)	biosynthetic
accolens	terpene	MLTRYDQAASRAAAQVMGQYSTSFSLATRLLRGRVREDIRHLYAVVRIADELVDGTAHQARIDAAAALDAYEAAILAAPEKRLHTDPVVHSYAITARRCGFQREHLVAFFDSMRADLSQREYSATELTEYIYGSAEVIGLLCVQVFLAEETVSAADRAAMDRGARHLGSAFQKINFLRDLGEDSSVLGRAYFPQAAGGALSEAAKSALIADIRRELAAAEEAINLLPLSARVGVRAAADIFAELTNRLAATPAAELNTTRISVPNRTKAWLAARAVRAVRAVR	FALSE	2652	C_accolens_KPL2652	C_accolens_KPL2652	Lemon	KPL	US	Respiratory	Nasal	accolens	96.65	3	85	99.78	0	NA	GICIELEK_8	10001	10852	+	proto_core	proto_core-GICIELEK_8_2	NULL	10000	(Terpene_synth or Terpene_synth_C orphytoene_synt or Lycopene_cycl or terpene_cyclase or NapT7or fung_ggpps or fung_ggpps2 or trichodiene_synth or TRI5)	20000	rule-based-clusters	1	antismash	10001	10852	+	CDS	cds-GICIELEK_01391	NULL	gene-GICIELEK_01391	0	crtB	15-cis-phytoene synthase	GICIELEK_01391	X_GICIELEK_01391	ab initio prediction:Prodigal:2.6,similar to AA sequence:UniProtKB:P54975	11	2.5.1.32	biosynthetic (rule-based-clusters)terpene: phytoene_synt	phytoene_synt (E-value: 3.1e-35, bitscore:114.8, seeds: 8, tool: rule-based-clusters)	biosynthetic
accolens	terpene	MLTRYDQAASRAAAQVMGQYSTSFSLATRLLRGRVREDIRHLYAVVRIADELVDGTAHQARIDAAAALDAYEAAILAAPEKRLHTDPVVHSYAITARRCGFQREHLVAFFDSMRADLSQREYSATELTEYIYGSAEVIGLLCVQVFLAEETVSAADRAAMDRGARHLGSAFQKINFLRDLGEDSSVLGRAYFPQAAGGVLSEAAKSALIADIRRELAAAEEAINLLPLSARVGVRAAADIFAELTNRLAATPAAELNTTRISVPNRTKAWLAARAVRAVRAVR	TRUE	3832	C_accolens_KPL3832	C_accolens_KPL3832	Lemon	KPL	US	Respiratory	Nasal	accolens	96.46	3	83	99.78	0	NA	OEBLMOAB_17	3913	4764	-	proto_core	proto_core-OEBLMOAB_17_2	NULL	10000	(Terpene_synth or Terpene_synth_C orphytoene_synt or Lycopene_cycl or terpene_cyclase or NapT7or fung_ggpps or fung_ggpps2 or trichodiene_synth or TRI5)	20000	rule-based-clusters	1	antismash	3913	4764	-	CDS	cds-OEBLMOAB_01872	NULL	gene-OEBLMOAB_01872	0	crtB	15-cis-phytoene synthase	OEBLMOAB_01872	X_OEBLMOAB_01872	ab initio prediction:Prodigal:2.6,similar to AA sequence:UniProtKB:P54975	11	2.5.1.32	biosynthetic (rule-based-clusters)terpene: phytoene_synt	phytoene_synt (E-value: 1.2e-35, bitscore:114.7, seeds: 8, tool: rule-based-clusters)	biosynthetic
accolens	terpene	MLTRYDRAASRAAAQVMGQYSTSFSLATRLLRGRVREDIRHLYAVVRIADELVDGTADHAAIDAAAALDAYEATILAAPEKRLHTDPVVHSYAITARRCGFQREHLVAFFDSMRADLTQREYSATELAEYIYGSAEVIGLLCVQVFLAEETVPAADRTTMDRGARHLGSAFQKINFLRDLGEDSSVLGRAYFPQAAGGELSEAAKSGLIAEIRRELAAAEEAINLLPLSARVGVRAAADIFAELTNRLAATPAAELNTTRISVPNRTKAWLAARAVRAVRAVR	FALSE	2641	C_accolens_KPL2641	C_accolens_KPL2641	Lemon	KPL	US	Respiratory	Nasal	accolens	96.5	3	87	99.78	0	NA	LBECDHLC_8	10001	10852	+	proto_core	proto_core-LBECDHLC_8_2	NULL	10000	(Terpene_synth or Terpene_synth_C orphytoene_synt or Lycopene_cycl or terpene_cyclase or NapT7or fung_ggpps or fung_ggpps2 or trichodiene_synth or TRI5)	20000	rule-based-clusters	1	antismash	10001	10852	+	CDS	cds-LBECDHLC_01376	NULL	gene-LBECDHLC_01376	0	crtB	15-cis-phytoene synthase	LBECDHLC_01376	X_LBECDHLC_01376	ab initio prediction:Prodigal:2.6,similar to AA sequence:UniProtKB:P54975	11	2.5.1.32	biosynthetic (rule-based-clusters)terpene: phytoene_synt	phytoene_synt (E-value: 2e-35, bitscore:115.3, seeds: 8, tool: rule-based-clusters)	biosynthetic
accolens	terpene	MLTRYDRAASRAAAQVMGQYSTSFSLATRLLRGRVREDIRHLYAVVRIADELVDGTADHAAIDAAAALDAYEATILAAPEKRLHTDPVVHSYAITARRCGFQREHLVAFFDSMRADLTQREYSATELAEYIYGSAEVIGLLCVQVFLAEETVSAADRATMDRGARHLGSAFQKINFLRDLGEDSSVLGRAYFPQAAGGELSEAAKSALIADIRRELAAAEKSINLLPLSARVGVRAAADIFAELTNRLAATPAAELKTTRISVPNHTKAWLAARAARAVRAVHPSHRTKR	FALSE	05-076	C_accolens_DU076	C_accolens_MSK076	Kelly	DU	US	Respiratory	Nasal	accolens	96.6	1	102.23	99.78	0	NA	IHDLJOMF_10	10001	10873	+	proto_core	proto_core-IHDLJOMF_10_4	NULL	10000	(Terpene_synth or Terpene_synth_C orphytoene_synt or Lycopene_cycl or terpene_cyclase or NapT7or fung_ggpps or fung_ggpps2 or trichodiene_synth or TRI5)	20000	rule-based-clusters	1	antismash	10001	10873	+	CDS	cds-IHDLJOMF_02063	NULL	gene-IHDLJOMF_02063	0	crtB	15-cis-phytoene synthase	IHDLJOMF_02063	X_IHDLJOMF_02063	ab initio prediction:Prodigal:2.6,similar to AA sequence:UniProtKB:P54975	11	2.5.1.32	biosynthetic (rule-based-clusters)terpene: phytoene_synt	phytoene_synt (E-value: 4.6e-36, bitscore:116.4, seeds: 8, tool: rule-based-clusters)	biosynthetic
appendicis	ectoine	MFTRSRDDVETVEWGGGTSERLLTAKDNMGYAVAHTVVRAGTESKLQYRNHLEACYCIGGSGEVEDTEGNIYPITPGTIYVLDEHDAHYLRGGKDEDLILVSVFNPAITGDEKHELSEDGFSSY	FALSE	05-095	C_appendicis_BWA095	C_appendicis_MSK095	Kelly	BWA	BWA	Respiratory	Nasopharyngeal	appendicis	97.2	2	116.72	99.34	0.35	NA	NINCAKBP_2	5001	5375	-	proto_core	proto_core-NINCAKBP_2_2	NULL	5000	ectoine_synt	20000	rule-based-clusters	1	antismash	5001	5375	-	CDS	cds-NINCAKBP_00850	NULL	gene-NINCAKBP_00850	0	ectC	L-ectoine synthase	NINCAKBP_00850	X_NINCAKBP_00850	ab initio prediction:Prodigal:2.6,similar to AA sequence:UniProtKB:Q9AP33	11	4.2.1.108	biosynthetic (rule-based-clusters)ectoine: ectoine_synt	ectoine_synt (E-value: 7.1e-35, bitscore:113.4, seeds: 10, tool: rule-based-clusters)	biosynthetic
appendicis	ectoine	MFTRSRDDVETVEWGGGTSERLLTAKDNMGYAVAHTVVRAGTESKLQYRNHLEACYCIGGSGEVEDTEGNVYPITPGTIYVLDEHDAHYLRGGKDEDLILVSVFNPAITGDEKHELSEDGFSSY	FALSE	GCF_030408415.1	CIP 107643	C_appendicis_GCA030408415.1	NA	NA	NCBI Reference	Respiratory	NCBI Reference	appendicis	100	NA	NA	NA	NA	NA	NZ_CP046976	5001	5375	+	proto_core	proto_core-NZ_CP046976_2	NULL	5000	ectoine_synt	20000	rule-based-clusters	1	antismash	5001	5375	+	CDS	cds-CAPP_RS02840	NULL	gene-CAPP_RS02840	0	NA	ectoine synthase	CAPP_RS02840	WP_076599942.1	COORDINATES: similar to AAsequence:RefSeq:WP_006841178.1	11	NA	biosynthetic (rule-based-clusters)ectoine: ectoine_synt	ectoine_synt (E-value: 7.1e-34, bitscore:113.8, seeds: 10, tool: rule-based-clusters)	biosynthetic
appendicis	T1PKS	MTESELTTWLQSWIADATGADTVDPSVPLDNLGLSSRDVVVLSGELERLLNIKLDPTVAYQYPTVEALAHGLLAPTGARLSTAAAPADHGSAIGSGDIAIVGRAGRFPGAGNVDEFWDLLVSGQSVTGPLPEGRWSEYSQDPVMSAKMREQNVQGGYLDDIRSFDNEFFGLSPLEAENMDPQQRIMLELAWEALEDAHIPASGLRGESVGVFVGSSSNDYGMLITSDPASAHPYALTGTSSAVIPNRISYAFDFRGPSMNVDTACSSSLVSVHHAVRALRGGEADVALAGGVNIFASPFISTAFAELGVISPTGKISAFSDDADGFVRAEAAGFIVLKRVEDAIADGDEVLAVIKGTATNSDGHSNGLTAPNPEAQVDVLRRAYADAGIDPADVDLVEA…	FALSE	05-095	C_appendicis_BWA095	C_appendicis_MSK095	Kelly	BWA	BWA	Respiratory	Nasopharyngeal	appendicis	97.2	2	116.72	99.34	0.35	NA	NINCAKBP_8	20001	24776	+	proto_core	proto_core-NINCAKBP_8_2	NULL	20000	cds(PKS_AT and (PKS_KS or ene_KS or mod_KSor hyb_KS or itr_KS or tra_KS))	20000	rule-based-clusters	1	antismash	20001	24776	+	CDS	cds-NINCAKBP_01710	NULL	gene-NINCAKBP_01710	0	ppsA	Phthiocerol synthesis polyketide synthase type IPpsA	NINCAKBP_01710	X_NINCAKBP_01710	ab initio prediction:Prodigal:2.6,similar to AA sequence:UniProtKB:P9WQE7	11	2.3.1.41	biosynthetic (rule-based-clusters) T1PKS:PKS_KS,biosynthetic (rule-based-clusters) T1PKS:PKS_AT,biosynthetic-additional(rule-based-clusters) PP-binding,biosynthetic-additional(rule-based-clusters) Abhydrolase_6,biosynthetic-additional (smcogs)SMCOG1093:Beta-ketoacyl synthase (Score: 111.6%3b E-value:6.2e-34)	PP-binding (E-value: 1.3e-10, bitscore:34.1, seeds: 164, tool: rule-based-clusters),PKS_KS (E-value: 4.4e-168, bitscore:551.9, seeds: 2284, tool: rule-based-clusters),PKS_AT (E-value: 2.7e-76, bitscore: 249.1,seeds: 1682, tool: rule-based-clusters),Abhydrolase_6 (E-value: 6.7e-09, bitscore:29.0, seeds: 455, tool: rule-based-clusters)	biosynthetic
appendicis	T1PKS	MTESELTTWLQSWIADATGADTVDPSVPLDNLGLSSRDVVVLSGELERLLNIKLDPTVAYQYPTVEALAHGLLAPTGARLSTAAVPANRGSAIGSGDIAIVGRAGRFPGAGNVDEFWDLLVSGQSVTGPLPEGRWSEYSQDPVMSAKMREQNVQGGYLDDIRSFDNEFFGLSPLEAENMDPQQRIMLELAWEALEDAHIPASGLRGESVGVFVGSSSNDYGMLITSDPASAHPYALTGTSSAVIPNRISYAFDFRGPSMNVDTACSSSLVSVHQAVRALRGGEADVALAGGVNIFASPFISTAFAELGVISPTGKISAFSDDADGFVRAEAAGFIVLKRVEDAIADGDEVLAVIKGTATNSDGHSNGLTAPNPEAQVDVLRRAYADAGIDPADVDLVEA…	FALSE	GCF_030408415.1	CIP 107643	C_appendicis_GCA030408415.1	NA	NA	NCBI Reference	Respiratory	NCBI Reference	appendicis	100	NA	NA	NA	NA	NA	NZ_CP046976	20001	24776	-	proto_core	proto_core-NZ_CP046976_2	NULL	20000	cds(PKS_AT and (PKS_KS or ene_KS or mod_KSor hyb_KS or itr_KS or tra_KS))	20000	rule-based-clusters	1	antismash	20001	24776	-	CDS	cds-CAPP_RS10430	NULL	gene-CAPP_RS10430	0	pks13	polyketide synthase Pks13	CAPP_RS10430	WP_076599496.1	COORDINATES: similar to AAsequence:RefSeq:WP_018582329.1	11	NA	biosynthetic (rule-based-clusters) T1PKS:PKS_KS,biosynthetic (rule-based-clusters) T1PKS:PKS_AT,biosynthetic-additional(rule-based-clusters) PP-binding,biosynthetic-additional(rule-based-clusters) Abhydrolase_6,biosynthetic-additional (smcogs)SMCOG1093:Beta-ketoacyl synthase (Score: 111%3b E-value:8.9e-34)	PP-binding (E-value: 3.5e-09, bitscore:34.1, seeds: 164, tool: rule-based-clusters),PKS_KS (E-value: 7.5e-167, bitscore:552.6, seeds: 2284, tool: rule-based-clusters),PKS_AT (E-value: 7.2e-76, bitscore: 252.4,seeds: 1682, tool: rule-based-clusters),Abhydrolase_6 (E-value: 5.4e-07, bitscore:27.5, seeds: 455, tool: rule-based-clusters)	biosynthetic
appendicis	terpene	MTHPYLSRYDRMADQAAAQVIKQYSSSFSLATQVLDPETRRDIRNVYAVVRIADEIVDGTTAEANECPETALDVYEELVLHAPQHRFHTDPVLHAWANTHRRCKLNDDHVRAFFASMRRDTQDGAGYSSFSAEDLGFYIYGSAEVIGLMCLDIFLHGHDPSPTDRRTMEEGARALGSAFQKVNFLRDFAEDHHNLGRGYLGSTLDEALKNSVTGEIAAELDLARQAVPLLPTPARRGVAAAEALFRELNERIATMPAADVAATRVSVPTHRKLLLTARAVRKAARKASSE	FALSE	GCF_030408415.1	CIP 107643	C_appendicis_GCA030408415.1	NA	NA	NCBI Reference	Respiratory	NCBI Reference	appendicis	100	NA	NA	NA	NA	NA	NZ_CP046976	10001	10873	-	proto_core	proto_core-NZ_CP046976_2	NULL	10000	(Terpene_synth or Terpene_synth_C orphytoene_synt or Lycopene_cycl or terpene_cyclase or NapT7or fung_ggpps or fung_ggpps2 or trichodiene_synth or TRI5)	20000	rule-based-clusters	1	antismash	10001	10873	-	CDS	cds-CAPP_RS09445	NULL	gene-CAPP_RS09445	0	NA	phytoene/squalene synthase family protein	CAPP_RS09445	WP_234958794.1	COORDINATES: similar to AAsequence:RefSeq:WP_005288721.1	11	2.5.1.-	biosynthetic (rule-based-clusters)terpene: phytoene_synt	phytoene_synt (E-value: 6.4e-33, bitscore:111.2, seeds: 8, tool: rule-based-clusters)	biosynthetic
appendicis	terpene	MTHPYLSRYDRMADQAAAQVIKQYSSSFSLATQVLDPETRRDIRNVYAVVRIADEIVDGTTAEANECPETALDVYEELVLHAPQHRFHTDPVLHAWANTHRRCKLNDDHVRAFFASMRRDTQDGAGYSSFSAEDLGFYIYGSAEVIGLMCLDIFLRGHDPSPTDRRTMEEGARALGSAFQKVNFLRDFAEDHHNLGRGYLGSTLDEALKNSVTGEIAAELDLARQAVPLLPTPARRGVAAAEALFRELNERIATMPAADVAATRVSVPTHRKLLLTARAVRKAVRKASSE	FALSE	05-095	C_appendicis_BWA095	C_appendicis_MSK095	Kelly	BWA	BWA	Respiratory	Nasopharyngeal	appendicis	97.2	2	116.72	99.34	0.35	NA	NINCAKBP_4	10001	10873	-	proto_core	proto_core-NINCAKBP_4_2	NULL	10000	(Terpene_synth or Terpene_synth_C orphytoene_synt or Lycopene_cycl or terpene_cyclase or NapT7or fung_ggpps or fung_ggpps2 or trichodiene_synth or TRI5)	20000	rule-based-clusters	1	antismash	10001	10873	-	CDS	cds-NINCAKBP_01180	NULL	gene-NINCAKBP_01180	0	crtB	All-trans-phytoene synthase	NINCAKBP_01180	X_NINCAKBP_01180	ab initio prediction:Prodigal:2.6,similar to AA sequence:UniProtKB:P37294	11	2.5.1.99	biosynthetic (rule-based-clusters)terpene: phytoene_synt	phytoene_synt (E-value: 4.2e-34, bitscore:111.1, seeds: 8, tool: rule-based-clusters)	biosynthetic
bovis	NAPAA	MTVPPQYLRSAAAPAPRALVDVLRATAARWPDAAAVDDGRGVLSYAELVAEVEDGARRLAALGVRRGDRVGVRMPSGDRALYTAILSVLAAGAAYVPVDADDPEERAELVFGEAGIVVLHGPDGPVRTDGTPPPDTDPDTAPEPDGPTPDSDAWIIFTSGSTGRPKGVAVTHRSAAAFVDAEADLFCRDEPLGPDDRVLAGLSVAFDASCEEMWLAWRHGACLVPAPRALVRSGVDLGPWLISRGVTVVSTVPTLAGLWPDEALDAVRLLIFGGEACPPELAARLATPDRELWNTYGPTEATVVACAAPMDGVSPVSIGLPLAGWDLAVVDADGAPVPVGGTGELVIGGVGLARYLDPEKDAEKYAPAPTLGWERAYRSGDHVRLEEDGLYFVGRVDDQ…	FALSE	GCF_003932295.1	4826	C_bovis_GCA003932295.1	NA	NA	NCBI Reference	Respiratory	NCBI Reference	bovis	100	NA	NA	NA	NA	NA	NZ_PQNX01000007	15001	18882	-	proto_core	proto_core-NZ_PQNX01000007_2	NULL	15000	(AMP-binding and PP-binding andTIGR02353)	5000	rule-based-clusters	1	antismash	15001	18882	-	CDS	cds-CXF46_RS09850	NULL	gene-CXF46_RS09850	0	NA	Pls/PosA family non-ribosomal peptide synthetase	CXF46_RS09850	WP_125197016.1	COORDINATES: similar to AAsequence:RefSeq:WP_005529841.1	11	NA	biosynthetic (rule-based-clusters) NAPAA:PP-binding,biosynthetic (rule-based-clusters) NAPAA:AMP-binding,biosynthetic (rule-based-clusters) NAPAA:TIGR02353,biosynthetic-additional (smcogs)SMCOG1002:AMP-dependent synthetase and ligase (Score: 272%3bE-value: 1.3e-82)	AMP-binding (E-value: 2e-80, bitscore:263.6, seeds: 400, tool: rule-based-clusters),PP-binding (E-value: 7.6e-10, bitscore:32.5, seeds: 164, tool: rule-based-clusters),TIGR02353 (E-value: 5.9e-225, bitscore:741.8, seeds: 6, tool: rule-based-clusters)	biosynthetic
bovis	NAPAA	MTVPPQYLRSAAAPAPRTLVDVLRATAARWPDAAAVDDGRGVLSYAELVAEVEDGARRLAALGVRRGDRVGVRMPSGDRALYTAILSVLAAGAAYVPVDADDPEERAELVFGEAGIVVLHGPDGPVRTDGTPPPDTDPDTAPEPDGPTPDSDAWIIFTSGSTGRPKGVAVTHRSAAAFVDAEADLFCRDEPLGPDDRVLAGLSVAFDASCEEMWLAWRHGACLVPAPRALVRSGVDLGPWLISRGVTVVSTVPTLAGLWPDEALDAVRLLIFGGEACPPELAARLATPDRELWNTYGPTEATVVACAAPMDGVSPVSIGLPLAGWDLAVVDADGAPVPVGGTGELVIGGVGLARYLDPAKDAEKYAPAPALGWERAYRSGDHVRLEEDGLYFVGRVDDQ…	FALSE	05-180	C_bovis_BWA180	C_bovis_MSK180	Kelly	BWA	BWA	Respiratory	Nasopharyngeal	bovis	98.7	2	98.16	99.32	0.45	NA	IOILBCNO_2	15001	18882	+	proto_core	proto_core-IOILBCNO_2_2	NULL	15000	(AMP-binding and PP-binding andTIGR02353)	5000	rule-based-clusters	1	antismash	15001	18882	+	CDS	cds-IOILBCNO_00266	NULL	gene-IOILBCNO_00266	0	lgrD_1	Linear gramicidin synthase subunit D	IOILBCNO_00266	X_IOILBCNO_00266	ab initio prediction:Prodigal:2.6,similar to AA sequence:UniProtKB:Q70LM4	11	NA	biosynthetic (rule-based-clusters) NAPAA:TIGR02353,biosynthetic (rule-based-clusters) NAPAA:AMP-binding,biosynthetic (rule-based-clusters) NAPAA:PP-binding,biosynthetic-additional (smcogs)SMCOG1002:AMP-dependent synthetase and ligase (Score:272.3%3b E-value: 1.1e-82)	AMP-binding (E-value: 1.6e-79, bitscore:260.6, seeds: 400, tool: rule-based-clusters),PP-binding (E-value: 7.6e-10, bitscore:32.5, seeds: 164, tool: rule-based-clusters),TIGR02353 (E-value: 5.5e-225, bitscore:742.0, seeds: 6, tool: rule-based-clusters)	biosynthetic
bovis	NRPS	MCRAHRGGPGDDADRTSGVDAPFSLSGDMLSGHDLLDLPDGRFAWLARFHHVIADGFAVHVIIRWIAECYTARVAGAASPGVADRFLSHAECLGQAAQAASSPAREADLEYWRDLQFPVSPPVLARHRPTPAPAAPGPRRTYPLATTTLSPDDHRALRTFARDHGVSEATVLAAVTGHYVAAVSGTGTSPGSDPAVLGLPVMGRPAGSRLTAVDPAVTVLPLVVEPHLRPDDSLAAVDRALAGLRRHSGCRAEDIRRVRGVTDPDRLLTGPSLNIRPFSPLFRFGDTRATLTTISTGPVTDLEFIAQSRPDSGLDLQIIGRPTWHTHDDADRHCRGVAAMIRLLVHARPRHWAEIPLRPADHPPADPPTGPSTDPPTGPSADHPPAARGSADCATPGSA…	TRUE	GCF_003932295.1	4826	C_bovis_GCA003932295.1	NA	NA	NCBI Reference	Respiratory	NCBI Reference	bovis	100	NA	NA	NA	NA	NA	NZ_PQNX01000005	20001	24503	-	proto_core	proto_core-NZ_PQNX01000005_2	NULL	20000	cds(Condensation and (AMP-binding orA-OX))	20000	rule-based-clusters	1	antismash	20001	24503	-	CDS	cds-CXF46_RS08975	NULL	gene-CXF46_RS08975	0	NA	AMP-binding protein	CXF46_RS08975	WP_125196984.1	COORDINATES: protein motif:HMM:NF012711.4	11	NA	biosynthetic (rule-based-clusters) NRPS:AMP-binding,biosynthetic (rule-based-clusters) NRPS:Condensation,biosynthetic-additional(rule-based-clusters) PP-binding	Condensation (E-value: 7.5e-18, bitscore:57.9, seeds: 42, tool: rule-based-clusters),AMP-binding (E-value: 3.5e-52, bitscore:170.6, seeds: 400, tool: rule-based-clusters),PP-binding (E-value: 2.9e-11, bitscore:37.1, seeds: 164, tool: rule-based-clusters)	biosynthetic
bovis	NRPS	MQSRRSTPARGTSHTPRTHTRRAATTPGGPGGPGGTGGPGGPGGTDADTRDRGTRPLTGTQRAYLTGRADDQLHGGVDCLALFEFTGAPVDPDRMRAAVAALRRHPVLRSTVVDGHHVDAGRDARPPLTVAETTGAGTRADLAAEVEGRRRDILARHADHAAGESGWVDILRWRTDDGRDLGVLHIGVSLAVADLAGTGVIVRELAAAYRAAGDGDAADTAAGDTAAGDTAGTATGPWVTFADIAAREAGPDGDPAADRNGDPDGHREGDDATLPPDPLPAGPDIPLVGTPERTVTRHLRRLDPATWAAVGTVAGAVGATRPALLLAVYRHALGLWCGEDDLTVVVPGLDARRTPDDVLDRTRTWAVRPPSAAGRTLGEAATEAGAELRRRIRAGLDST…	TRUE	GCF_003932295.1	4826	C_bovis_GCA003932295.1	NA	NA	NCBI Reference	Respiratory	NCBI Reference	bovis	100	NA	NA	NA	NA	NA	NZ_PQNX01000006	11026	25716	+	proto_core	proto_core-NZ_PQNX01000006_2	NULL	20000	cds(Condensation and (AMP-binding orA-OX))	20000	rule-based-clusters	1	antismash	11026	25716	+	CDS	cds-CXF46_RS11440	NULL	gene-CXF46_RS11440	0	NA	amino acid adenylation domain-containing protein	CXF46_RS11440	WP_185741817.1	COORDINATES: protein motif:HMM:NF012711.4	11	NA	biosynthetic (rule-based-clusters) NRPS:AMP-binding,biosynthetic (rule-based-clusters) NRPS:Condensation,biosynthetic-additional(rule-based-clusters) PP-binding	Condensation (E-value: 1.7e-19, bitscore:62.8, seeds: 42, tool: rule-based-clusters),AMP-binding (E-value: 4.8e-98, bitscore:321.2, seeds: 400, tool: rule-based-clusters),PP-binding (E-value: 1.3e-10, bitscore:34.6, seeds: 164, tool: rule-based-clusters)	biosynthetic
bovis	NRPS	MSDSTSPAARRRALAARRRELLRRTLAAEGFTPAGDGAGESAGDGPVTGAVGRGRGDDAALPSSPATPARTGEVTDRRMSTRLAGDPRDATGMLTWVFDVPGDAETGERIRRAAVAVAEARPRLRTTVGLPATAAAPDATAPDPGPAAPGVERAVLPATAVVEPRADHPEPTTAAALARHAVDPSSEPPLRVRTVPAPDRPGRADLVISTHHCAADEHTWVLLLDGLGTAVAGGIPAASTGVTGEDATPELVDTAARRRAEALRGVPVGPDRPDPFAADRGRADTASRRVELPVDAGWADALRRGAREAGTTPPAVLVDAAARVLARRGAGDVPVVGTPADVRVMLGAGAWDDDGDRVSVIPVAVDTRRPVADGVAAVQEAVRDRCAGLDDVLRLLDLP…	FALSE	05-180	C_bovis_BWA180	C_bovis_MSK180	Kelly	BWA	BWA	Respiratory	Nasopharyngeal	bovis	98.7	2	98.16	99.32	0.45	NA	IOILBCNO_9	20001	40396	+	proto_core	proto_core-IOILBCNO_9_2	NULL	20000	cds(Condensation and (AMP-binding orA-OX))	20000	rule-based-clusters	1	antismash	20001	35231	+	CDS	cds-IOILBCNO_00984	NULL	gene-IOILBCNO_00984	0	lgrD_2	Linear gramicidin synthase subunit D	IOILBCNO_00984	X_IOILBCNO_00984	ab initio prediction:Prodigal:2.6,similar to AA sequence:UniProtKB:Q70LM4	11	NA	biosynthetic (rule-based-clusters) NRPS:AMP-binding,biosynthetic (rule-based-clusters) NRPS:Condensation,biosynthetic-additional(rule-based-clusters) PP-binding,biosynthetic-additional (smcogs)SMCOG1127:condensation domain-containing protein (Score:238.9%3b E-value: 2.1e-72)	Condensation (E-value: 3.7e-39, bitscore:126.6, seeds: 42, tool: rule-based-clusters),AMP-binding (E-value: 1.9e-98, bitscore:321.8, seeds: 400, tool: rule-based-clusters),PP-binding (E-value: 3e-10, bitscore:32.6, seeds: 164, tool: rule-based-clusters)	biosynthetic
bovis	NRPS	MSHTHPVLSVHVPATVTDLRRRAGIIAGGGADAAADAHADAALAAVLAAALLWWATGPHRGDGGPAATASGQDSGENSGEGAARSTGGELPAALTAAGRGVDLTLSGATRLPELLATVVAARDGDSGTSGDARPAGASGDARSAGATGTSGDARPAGASGDVRSAGASGTGGDARPAGTSGDARPAGPATGTALAGDARCAVVVDPGTGTVTAEVDHPAAGVTADALTTVLADLVEFPDRSLATVRAETAADRLRRVAAWNDTDAPRERPDIVEVIAGHARATPDAVAVVDGDRHLTYAQFTQAAAVLAEQLRALGIRDEATVGISTGRSAEMLTGILATLIAGGSFVPLDPEWPEQRRASVIADADITVTVTAPGDVAGAADTAAADTAAAAADPADP…	FALSE	05-180	C_bovis_BWA180	C_bovis_MSK180	Kelly	BWA	BWA	Respiratory	Nasopharyngeal	bovis	98.7	2	98.16	99.32	0.45	NA	IOILBCNO_11	20001	33452	+	proto_core	proto_core-IOILBCNO_11_2	NULL	20000	cds(Condensation and (AMP-binding orA-OX))	20000	rule-based-clusters	1	antismash	20001	33452	+	CDS	cds-IOILBCNO_01158	NULL	gene-IOILBCNO_01158	0	lgrD_4	Linear gramicidin synthase subunit D	IOILBCNO_01158	X_IOILBCNO_01158	ab initio prediction:Prodigal:2.6,similar to AA sequence:UniProtKB:Q70LM4	11	NA	biosynthetic (rule-based-clusters) NRPS:AMP-binding,biosynthetic (rule-based-clusters) NRPS:Condensation,biosynthetic-additional(rule-based-clusters) PP-binding,biosynthetic-additional (smcogs)SMCOG1127:condensation domain-containing protein (Score:220.1%3b E-value: 1.1e-66)	Condensation (E-value: 3.5e-43, bitscore:139.7, seeds: 42, tool: rule-based-clusters),AMP-binding (E-value: 2.1e-104, bitscore:341.2, seeds: 400, tool: rule-based-clusters),PP-binding (E-value: 4.4e-14, bitscore:44.8, seeds: 164, tool: rule-based-clusters)	biosynthetic
bovis	NRPS	MSHTHPVLSVHVPATVTDLRRRAGITAGSGADVAADAAADAHVDAALAAVLAAALLWWATGPHRGDGGPAATASGQDSGENSGEGAARSTGGELPAALTAAGRGVDLTLSGATRLPELLATVVAARDGDSGTGGDARPTGTSGDVRPAGATGTSGDARSAGPATGTALAGDARCAVVVDPGTGTVTAEVDHPAAGVTADALTTVLADLVEFPDRSLATVRAESAADRLRRVAAWNDTDAPRERPDIVEVIAGHARATPDAVAVVDGDRHLTYAQFTQAAAVLAEQLRALGIRDEATVGISTGRSAEMLTGILATLIAGGSFVPLDPEWPEQRRASVIADADITVTVTAPGDVAGAADAGAAALADAADASAAETAGDVAGAAGADAADTAAAAAGAADP…	FALSE	GCF_003932295.1	4826	C_bovis_GCA003932295.1	NA	NA	NCBI Reference	Respiratory	NCBI Reference	bovis	100	NA	NA	NA	NA	NA	NZ_PQNX01000004	20001	33488	-	proto_core	proto_core-NZ_PQNX01000004_2	NULL	20000	cds(Condensation and (AMP-binding orA-OX))	20000	rule-based-clusters	1	antismash	20001	33488	-	CDS	cds-CXF46_RS11760	NULL	gene-CXF46_RS11760	0	NA	non-ribosomal peptide synthetase	CXF46_RS11760	WP_244925720.1	COORDINATES: similar to AAsequence:RefSeq:WP_011274123.1	11	NA	biosynthetic (rule-based-clusters) NRPS:AMP-binding,biosynthetic (rule-based-clusters) NRPS:Condensation,biosynthetic-additional(rule-based-clusters) PP-binding,biosynthetic-additional (smcogs)SMCOG1127:condensation domain-containing protein (Score:214.4%3b E-value: 5.5e-65)	Condensation (E-value: 1.7e-41, bitscore:135.4, seeds: 42, tool: rule-based-clusters),AMP-binding (E-value: 1.8e-103, bitscore:339.4, seeds: 400, tool: rule-based-clusters),PP-binding (E-value: 1.1e-13, bitscore:44.8, seeds: 164, tool: rule-based-clusters)	biosynthetic
bovis	NRPS	MTDQNHFPTAGPAPTVPPAPPSRDGDPGLPLTPGQMSVFLAQAADPTSTRFQCAELLVFDDRPDVAVLRATVTDCLDQIEVLQSAVTATPGDDGARLVPHPHRYEVAGPLAPDGAADLIDWCAARIAVAPGDDADRTSTVDAPFSLSGDMLSGHDLLDLPDGRFAWLARFHHVIADGFAVHVIIRWIAECYTARVAGAASPGVADRFLSHAECLGQAAQAASSPAWEADLEYWRDLQFPVSPPVLARHRPTPAPAAPGPRRTYPLATTTLSPDDHRALRTFARDHGVSEATVLAAVTGHYVAAVSGTGTSPGSDPAVLGLPVMGRPAGSRLTAVDPAVTVLPLVVEPHLRPDDSLAAVDRALAGLRRHSGCRAEDIRRVRGVTDPDRLLTGPSLNIRPF…	TRUE	05-180	C_bovis_BWA180	C_bovis_MSK180	Kelly	BWA	BWA	Respiratory	Nasopharyngeal	bovis	98.7	2	98.16	99.32	0.45	NA	IOILBCNO_19	8127	11273	+	proto_core	proto_core-IOILBCNO_19_2	NULL	20000	cds(Condensation and (AMP-binding orA-OX))	20000	rule-based-clusters	1	antismash	8127	11273	+	CDS	cds-IOILBCNO_01579	NULL	gene-IOILBCNO_01579	0	entF	Enterobactin synthase component F	IOILBCNO_01579	X_IOILBCNO_01579	ab initio prediction:Prodigal:2.6,similar to AA sequence:UniProtKB:P11454	11	2.7.7.-	biosynthetic (rule-based-clusters) NRPS:AMP-binding,biosynthetic (rule-based-clusters) NRPS:Condensation,biosynthetic-additional (smcogs)SMCOG1002:AMP-dependent synthetase and ligase (Score:119.1%3b E-value: 3e-36)	Condensation (E-value: 6.1e-20, bitscore:62.4, seeds: 42, tool: rule-based-clusters),AMP-binding (E-value: 7.2e-34, bitscore:108.0, seeds: 400, tool: rule-based-clusters)	biosynthetic
bovis	NRPS	MTQDTAAAGGAPGIADILAGTPLQEGLLALHRTGEGSDPYHIQCVFRMDGPLDADLLRRSVVAAVDRHPNLRAAFVDRGVPHPVQVIPVSAPLDWEVVDAVPGAADPAVAAAEFRRPFDLSAPSPMRFRLLRRSATRHELIFTAHHIIIDGWSAPLFFREVMEIYEADGDASHLPAPAPYRAYIAWLAERSRDRSLARWRERLGEGTTPCHLSAAAASGDAASGDSTDRTGSTDRTPGPGHATVEAALGTAATRVLTDWCRAHRVTVSTATLFAWAVVLGVLTDRDDVVTGTVVSGRPPEVPGIGSMVGMFINTVPVRVRLRPGDDAASQVEALHRDVTEMREHEYVGLADIQRQAGQRDLFDTLVVYQNTPGGDDGVRTTSQGVRVTPLRTADSTHYP…	FALSE	GCF_003932295.1	4826	C_bovis_GCA003932295.1	NA	NA	NCBI Reference	Respiratory	NCBI Reference	bovis	100	NA	NA	NA	NA	NA	NZ_PQNX01000006	20001	45631	+	proto_core	proto_core-NZ_PQNX01000006_2	NULL	20000	cds(Condensation and (AMP-binding orA-OX))	20000	rule-based-clusters	1	antismash	40517	45631	+	CDS	cds-CXF46_RS09245	NULL	gene-CXF46_RS09245	0	NA	condensation domain-containing protein	CXF46_RS09245	WP_125196998.1	COORDINATES: protein motif:HMM:NF012873.4	11	NA	biosynthetic (rule-based-clusters) NRPS:AMP-binding,biosynthetic (rule-based-clusters) NRPS:Condensation,biosynthetic-additional(rule-based-clusters) PP-binding,biosynthetic-additional (smcogs)SMCOG1002:AMP-dependent synthetase and ligase (Score:279.4%3b E-value: 7.7e-85)	Condensation (E-value: 7.2e-61, bitscore:198.7, seeds: 42, tool: rule-based-clusters),AMP-binding (E-value: 1.8e-92, bitscore:302.8, seeds: 400, tool: rule-based-clusters),PP-binding (E-value: 1.8e-08, bitscore:27.7, seeds: 164, tool: rule-based-clusters)	biosynthetic
bovis	NRPS	MTQDTAAAGGAPGIADILAGTPLQEGLLALHRTGGGSDPYHIQCVFRMDGPLDADLLRRSVVAAVDRHPNLRAAFVDRGVPHPVQVIPVSAPLDWEVVDAVPGAADPAVAAAEFRRPFDLSAPSPMRFRLLRRSATRHELIFTAHHIIIDGWSAPLFFREVMEIYEADGDASHLPAPAPYRAYIAWLAERSRDRSLARWRERLGEGTTPCYLSAAAASGDAASGDSTDRTGSTDRTPGPGHATVEAALGTAATRVLTDWCRAHRVTVSTATLFAWAVVLGVLTDRDDVVTGTVVSGRPPEVPGIGSMVGMFINTVPVRVRLRPGDDAASQVEALHRDVTEMREHEYVGLADIQRQAGQRDLFDTLVVYQNTPGGDDGVRTTSQGVRVTPLRTADSTHYP…	FALSE	05-180	C_bovis_BWA180	C_bovis_MSK180	Kelly	BWA	BWA	Respiratory	Nasopharyngeal	bovis	98.7	2	98.16	99.32	0.45	NA	IOILBCNO_9	20001	40396	+	proto_core	proto_core-IOILBCNO_9_2	NULL	20000	cds(Condensation and (AMP-binding orA-OX))	20000	rule-based-clusters	1	antismash	35231	40396	+	CDS	cds-IOILBCNO_00985	NULL	gene-IOILBCNO_00985	0	lgrD_3	Linear gramicidin synthase subunit D	IOILBCNO_00985	X_IOILBCNO_00985	ab initio prediction:Prodigal:2.6,similar to AA sequence:UniProtKB:Q70LM4	11	NA	biosynthetic (rule-based-clusters) NRPS:AMP-binding,biosynthetic (rule-based-clusters) NRPS:Condensation,biosynthetic-additional(rule-based-clusters) PP-binding,biosynthetic-additional (smcogs)SMCOG1127:condensation domain-containing protein (Score:40.6%3b E-value: 3.2e-12)	Condensation (E-value: 5.7e-61, bitscore:198.2, seeds: 42, tool: rule-based-clusters),AMP-binding (E-value: 5.5e-92, bitscore:300.5, seeds: 400, tool: rule-based-clusters),PP-binding (E-value: 1.1e-08, bitscore:27.7, seeds: 164, tool: rule-based-clusters)	biosynthetic
bovis	NRPS	MTVNPTPPGRPTAPTTDEIVAQIRAAVPDVPVDADTDLVGAGLDSLRIMRLAGGWRKAGFDVSFAELLAAPTPEGWQEVLAAAAPGDGTPGSAGQPAGAPGSAGQAPVDPDAHEPFPLAPLQHAYWAGGAQETLGGVSAHLYVELDGPDTDPEALAGAVDRLLRRHGMLRAEILDDGTQRIAAEPPADVLHVDDLRDLSDGARDQVLEETRRRTGTQRLAADHGRMIDIRLSRLPGGRARLHVDFDMLGGDAMSYRVALDDLAAFLDGDDPAPVRTSFREYVLDPQVAEPPHRERDRAWWRDRLDDLPVPPRLPVRGTGGSGGTGGSGATSTPPAADHPPAVRRHLTLDPAEKDALRRHAAANGVTPAAALAAAFAEAVGLCADSPRFLLNLPLFHRQP…	FALSE	GCF_003932295.1	4826	C_bovis_GCA003932295.1	NA	NA	NCBI Reference	Respiratory	NCBI Reference	bovis	100	NA	NA	NA	NA	NA	NZ_PQNX01000006	20001	45631	+	proto_core	proto_core-NZ_PQNX01000006_2	NULL	20000	cds(Condensation and (AMP-binding orA-OX))	20000	rule-based-clusters	1	antismash	20001	23717	+	CDS	cds-CXF46_RS09230	NULL	gene-CXF46_RS09230	0	NA	amino acid adenylation domain-containing protein	CXF46_RS09230	WP_244925731.1	COORDINATES: similar to AAsequence:RefSeq:WP_010265320.1	11	NA	biosynthetic (rule-based-clusters) NRPS:AMP-binding,biosynthetic (rule-based-clusters) NRPS:Condensation,biosynthetic-additional(rule-based-clusters) PP-binding,biosynthetic-additional (smcogs)SMCOG1002:AMP-dependent synthetase and ligase (Score:321.7%3b E-value: 1.2e-97)	Condensation (E-value: 5.2e-32, bitscore:103.9, seeds: 42, tool: rule-based-clusters),AMP-binding (E-value: 7.4e-103, bitscore:337.1, seeds: 400, tool: rule-based-clusters),PP-binding (E-value: 4.9e-10, bitscore:32.7, seeds: 164, tool: rule-based-clusters)	biosynthetic
bovis	RRE_containing	MFESSSRPTIKPIYPVYRLDSETFRIGAQIGITAEFHDPDATLWTLVSIMDGRTTAEIVQEMTGRFPDLDEGDVLDGINLLHNEGFVEDGSGPSRIFGARLQPNISYFSHFSSPEKSKYDVQNAIKDTNVLLLGLGGGGSNILTLLAGIEPKSITAVDYDRVEEGNLGRQFIYREHDIGTLKTTAAANALAEMNSNIAFHAVNEKIESPSQVTDLLHDNDIAICAIDEPPFKAQRIVNKACILAGKPCVYGASQVSHGRVFTIIPEETGCFDCLNIHYSQRDPQFLSQFEGFAESKFDPPSIAYGPAMFTLSATIVDEVVRTITSYAPPRSHGLQLEVDYEDGSQSQHPS	FALSE	GCF_003932295.1	4826	C_bovis_GCA003932295.1	NA	NA	NCBI Reference	Respiratory	NCBI Reference	bovis	100	NA	NA	NA	NA	NA	NZ_PQNX01000002	10001	11053	-	proto_core	proto_core-NZ_PQNX01000002_2	NULL	10000	minimum(1,[Bottromycin_Methyltransferase_RRE, Cyanobactin_D_RRE,Cytolysin_C_RRE, Goadsporin_CD_RRE,Heterocycloanthracin_C_RRE, Lanthipeptide_LanB_RRE,Lasso_Fused_RRE, Mycofactocin_RRE, NHLP_CD_RRE,Other_Sactipeptide_rSAM_RRE, Pantocin_Microcin_RRE,Plantazolicin_C_RRE, PlpY_RRE, PqqD_RRE,Proteusin_Epimerase_RRE, Proteusin_Methyltransferase_RRE,Quinohemoprotein_rSAM_RRE, Ranthipeptide_rSAM_RRE,Stan…	10000	rule-based-clusters	1	antismash	10001	11053	-	CDS	cds-CXF46_RS04715	NULL	gene-CXF46_RS04715	0	NA	ThiF family adenylyltransferase	CXF46_RS04715	WP_221623965.1	COORDINATES: protein motif:HMM:NF013094.4	11	NA	biosynthetic (rule-based-clusters)RRE-containing: Pantocin_Microcin_RRE,biosynthetic-additional(rule-based-clusters) ThiF	ThiF (E-value: 3.1e-47, bitscore: 155.7,seeds: 54, tool: rule-based-clusters),Pantocin_Microcin_RRE (E-value: 9.9e-15,bitscore: 49.3, seeds: 9, tool: rule-based-clusters)	biosynthetic
bovis	T1PKS	MALTDGGRHLFTRMTTGKIDDVTNEQSNPTPAPQAAAPRTAQDLRTWLRRWIADATGTAAAEIPDDRPLDEVGLSSRDVVVLSGELERLTGVHLDATVAYEYNTVAALADFVAGGGVRHRPGAGAGAGAGTVPGGATTGDGRPGDPAERDIAVVGMAARYPGAPDADGLWDLVVEGRSGVTGLPEGRWSEYSGDAEMMRRMRAARLEGGYLPDLDLFDAEFFGLSPVEAENMDPQQRLLLQLTWEALEDAHIPPDRLRGDRVGVFMGSTTNDYALLVSGDSRAAHPYALTGTSTAVVANRISYHYDFRGPSVAMDTACSSSLVAIHEAVRALRAGDATAAVAGGVNLLLAPFATVAFSELGVLSPTGAIHAFSDDADGIVRSDGAGVVVLKRLADARRD…	TRUE	05-180	C_bovis_BWA180	C_bovis_MSK180	Kelly	BWA	BWA	Respiratory	Nasopharyngeal	bovis	98.7	2	98.16	99.32	0.45	NA	IOILBCNO_36	5281	10617	-	proto_core	proto_core-IOILBCNO_36_3	NULL	20000	cds(PKS_AT and (PKS_KS or ene_KS or mod_KSor hyb_KS or itr_KS or tra_KS))	20000	rule-based-clusters	1	antismash	5281	10617	-	CDS	cds-IOILBCNO_01982	NULL	gene-IOILBCNO_01982	0	ppsA	Phthiocerol synthesis polyketide synthase type IPpsA	IOILBCNO_01982	X_IOILBCNO_01982	ab initio prediction:Prodigal:2.6,similar to AA sequence:UniProtKB:P9WQE7	11	2.3.1.41	biosynthetic (rule-based-clusters) T1PKS:PKS_AT,biosynthetic (rule-based-clusters) T1PKS:PKS_KS,biosynthetic-additional(rule-based-clusters) PP-binding,biosynthetic-additional (smcogs)SMCOG1021:malonyl CoA-acyl carrier protein transacylase(Score: 112.9%3b E-value: 3.1e-34)	PP-binding (E-value: 5.7e-12, bitscore:35.5, seeds: 164, tool: rule-based-clusters),PKS_KS (E-value: 1.7e-170, bitscore:556.9, seeds: 2284, tool: rule-based-clusters),PKS_AT (E-value: 1.3e-74, bitscore: 240.7,seeds: 1682, tool: rule-based-clusters)	biosynthetic
bovis	T1PKS	MTTGKIDDVTNEQSNPTPAPQAAAPRTAQDLRTWLRRWIADATGTAAAEIPDDRPLDEVGLSSRDVVVLSGELERLTGVHLDATVAYEYNTVAALADFVAGGGVRHRPGTGAGAGAGTVPGGATTGDGRPGDPAERDIAVVGMAARYPGAPDADGLWDLVVEGRSGVTGLPEGRWSEYSGDAEMMRRMRAARLEGGYLPDLDLFDAEFFGLSPVEAENMDPQQRLLLQLTWEALEDAHIPPDRLRGDRVGVFMGSTTNDYALLVSGDSRAAHPYALTGTSTAVVANRLSYHYDFRGPSVAMDTACSSSLVAIHEAVRALRAGDATAAVAGGVNLLLAPFATVAFSELGVLSPTGAIHAFSDDADGIVRSDGAGVVVLKRLADARRDGDDVLAVIKGSAV…	FALSE	GCF_003932295.1	4826	C_bovis_GCA003932295.1	NA	NA	NCBI Reference	Respiratory	NCBI Reference	bovis	100	NA	NA	NA	NA	NA	NZ_PQNX01000005	20001	25292	+	proto_core	proto_core-NZ_PQNX01000005_2	NULL	20000	cds(PKS_AT and (PKS_KS or ene_KS or mod_KSor hyb_KS or itr_KS or tra_KS))	20000	rule-based-clusters	1	antismash	20001	25292	+	CDS	cds-CXF46_RS08435	NULL	gene-CXF46_RS08435	0	pks13	polyketide synthase Pks13	CXF46_RS08435	WP_125196967.1	COORDINATES: similar to AAsequence:RefSeq:WP_005297237.1	11	NA	biosynthetic (rule-based-clusters) T1PKS:PKS_KS,biosynthetic (rule-based-clusters) T1PKS:PKS_AT,biosynthetic-additional(rule-based-clusters) PP-binding,biosynthetic-additional (smcogs)SMCOG1021:malonyl CoA-acyl carrier protein transacylase(Score: 136.6%3b E-value: 2e-41)	PP-binding (E-value: 8.9e-11, bitscore:35.5, seeds: 164, tool: rule-based-clusters),PKS_KS (E-value: 1.2e-168, bitscore:554.8, seeds: 2284, tool: rule-based-clusters),PKS_AT (E-value: 5.5e-73, bitscore: 239.2,seeds: 1682, tool: rule-based-clusters)	biosynthetic
bovis	terpene	MRTSAGTVEAPSTVSRPFSVAVLGAGPAGAAVARRARERGWTVHLHDPRLPRQVDASPQSPQPPVSAESPVSAESPGGTLPRWPATYGVLVDECPAWLDGDPVWPDERPTRLDERPTRLDERPARPGRGQEAGPPTATAPAHPRVRTPDGSIRLPHRYAMVDAASLRARLAPGPGAVLHRDAPTGTAATPAALGVDAVIDCTGAPDVTGGVRQVAVGVHVSAAEARELGHDGPVFMDWTPAPGVTGGDVPSFLYVQPLDGGRTVLFEETVLATRASARELVPVLRRRLRARLDLASTGPEPAARRWEVVDIPMGTRRRPWYRTRDGVWALGAAGGMVHPATGYSLAAGFAAADTVLDAVPRGRLPRRLRLSAALAWWLRRLGGELLTRADGDVTADFFA…	FALSE	GCF_003932295.1	4826	C_bovis_GCA003932295.1	NA	NA	NCBI Reference	Respiratory	NCBI Reference	bovis	100	NA	NA	NA	NA	NA	NZ_PQNX01000003	10001	11443	+	proto_core	proto_core-NZ_PQNX01000003_2	NULL	10000	(Terpene_synth or Terpene_synth_C orphytoene_synt or Lycopene_cycl or terpene_cyclase or NapT7or fung_ggpps or fung_ggpps2 or trichodiene_synth or TRI5)	20000	rule-based-clusters	1	antismash	10001	11443	+	CDS	cds-CXF46_RS07080	NULL	gene-CXF46_RS07080	0	NA	lycopene cyclase family protein	CXF46_RS07080	WP_125196932.1	COORDINATES: protein motif:HMM:NF017634.4	11	NA	biosynthetic (rule-based-clusters)terpene: Lycopene_cycl	Lycopene_cycl (E-value: 1.7e-28, bitscore:93.2, seeds: 20, tool: rule-based-clusters)	biosynthetic
bovis	terpene	MSRPFSVAVLGAGPAGAAVARRALERGWTVHLHDPRLPRQVDASPQPPQPRVSAESPGGTLPRWPATYGVLVDECPAWLDGDPVWPDERPAHLDGRPVQSDECPTRLDERPAHLDERPARPGRGQDAAPPTATAPAHPRVRTPDGSIRLPHRYAMVDADSLRARLAPGPRAVLHRDAPTGTAATPAALGVDAVIDCTGAPDVAGGVRQVAVGVHVSAAEARDLGHDGPVFMDWTPAPGVTGGDVPSFLYVQPLDGGRTVLFEETVLATRASARELVPVLRRRLHARLDLASTGPEPAARRWEVVDIPMGTRRRPWYRPRDGVWALGAAGGMVHPATGYSLAAGFAAVDTVLDAVPRGRLPRRLRLSAALAWWLRRLGGELLTRADGDVTADFFAAFFRL…	FALSE	05-180	C_bovis_BWA180	C_bovis_MSK180	Kelly	BWA	BWA	Respiratory	Nasopharyngeal	bovis	98.7	2	98.16	99.32	0.45	NA	IOILBCNO_1	10001	11428	-	proto_core	proto_core-IOILBCNO_1_2	NULL	10000	(Terpene_synth or Terpene_synth_C orphytoene_synt or Lycopene_cycl or terpene_cyclase or NapT7or fung_ggpps or fung_ggpps2 or trichodiene_synth or TRI5)	20000	rule-based-clusters	1	antismash	10001	11428	-	CDS	cds-IOILBCNO_00066	NULL	gene-IOILBCNO_00066	0	NA	hypothetical protein	IOILBCNO_00066	X_IOILBCNO_00066	ab initio prediction:Prodigal:2.6	11	NA	biosynthetic (rule-based-clusters)terpene: Lycopene_cycl	Lycopene_cycl (E-value: 9.3e-28, bitscore:90.6, seeds: 20, tool: rule-based-clusters)	biosynthetic
bovis	terpene	MTTYDRMARRAAAGVIGTYSSSFSLAVALLPRRVRADVRNLYAVVRIADEIVDGAAARAGADPVALLDDYERAVLDPRPLHTDPVLHAWAGTARRHRIDPAHMRAFFRSMRADATGEGCDIGEYIHGSAEVVGLMCLDIFAGPSSPEVREAARRLGAAFQKANFVRDVGEDVHGLGRAYVAALTGEGEFTDAVKDRLLDDVEADLAAARPGIAALPRDVRPAVAAAEAIYADLVRRLRATPAADVLRRRVRVPGPRKALLAARAVVRP	FALSE	GCF_003932295.1	4826	C_bovis_GCA003932295.1	NA	NA	NCBI Reference	Respiratory	NCBI Reference	bovis	100	NA	NA	NA	NA	NA	NZ_PQNX01000007	10001	10807	+	proto_core	proto_core-NZ_PQNX01000007_2	NULL	10000	(Terpene_synth or Terpene_synth_C orphytoene_synt or Lycopene_cycl or terpene_cyclase or NapT7or fung_ggpps or fung_ggpps2 or trichodiene_synth or TRI5)	20000	rule-based-clusters	1	antismash	10001	10807	+	CDS	cds-CXF46_RS10155	NULL	gene-CXF46_RS10155	0	NA	squalene/phytoene synthase family protein	CXF46_RS10155	WP_311711122.1	COORDINATES: similar to AAsequence:RefSeq:WP_005325691.1	11	NA	biosynthetic (rule-based-clusters)terpene: phytoene_synt	phytoene_synt (E-value: 3.3e-33, bitscore:108.3, seeds: 8, tool: rule-based-clusters)	biosynthetic
bovis	terpene	MTTYDRMARRAAAGVIGTYSSSFSLAVALLPRRVRADVRNLYAVVRIADEIVDGAAARAGADPVALLDDYERAVLDPRPLHTDPVLHAWAGTARRHRIDPAHMRAFFRSMRADATGQGCDIGEYIHGSAEVVGLMCLDIFAGPSSPEVREAARRLGAAFQKANFVRDVGEDVHGLGRAYVAALTGEGEFTDAVKDRLLDDVEADLAAARPGIAALPRDVRPAVAAAEAIYADLVRRLRATPAADVFRRRVRVPGPRKALLAARAVVRP	FALSE	05-180	C_bovis_BWA180	C_bovis_MSK180	Kelly	BWA	BWA	Respiratory	Nasopharyngeal	bovis	98.7	2	98.16	99.32	0.45	NA	IOILBCNO_2	10001	10807	-	proto_core	proto_core-IOILBCNO_2_2	NULL	10000	(Terpene_synth or Terpene_synth_C orphytoene_synt or Lycopene_cycl or terpene_cyclase or NapT7or fung_ggpps or fung_ggpps2 or trichodiene_synth or TRI5)	20000	rule-based-clusters	1	antismash	10001	10807	-	CDS	cds-IOILBCNO_00202	NULL	gene-IOILBCNO_00202	0	crtB	Phytoene synthase	IOILBCNO_00202	X_IOILBCNO_00202	ab initio prediction:Prodigal:2.6,similar to AA sequence:UniProtKB:P9WHP3	11	2.5.1.-	biosynthetic (rule-based-clusters)terpene: phytoene_synt	phytoene_synt (E-value: 7e-32, bitscore:104.0, seeds: 8, tool: rule-based-clusters)	biosynthetic
coyleae	NAPAA	MVQAEPLPNPLLRSHLAPPERTLIDVLFASAEAHPGAAAIDDGEVITYAELVEEIDQRATAMRTQGVPYRGRVGIRMTSGTRELYLAILSTMRAGCAYVPVDADDPDERAETVFTEADVDAIWTDEGLRLVKAPVGGGVLGGELGALATVTPDDDCWIIFTSGSTGKPKGVAVTHRSAAAFVDAEARLFCQDEPLGPDDRVLAGLSVAFDASCEEMWLAWRHGACLVPAPRALVRSGQDLGPWLIRRDITVVSTVPTLAGLWPKEALDNIRLLIVGGEACSQELTDRLADGREMWNTYGPTEATVVASATRLFPGKPVTIGWPLDGWDLAIASDGEGEAGELIIGGVGLARYLDPEKDAEKYAPMGDWERAYRTGDHVRLTEDGLAFIGRADDQVKIGG…	FALSE	GCF_019048165.1	FDAARGOS 1425	C_coyleae_GCA019048165.1	NA	NA	NCBI Reference	Respiratory	NCBI Reference	coyleae	100	NA	NA	NA	NA	NA	NZ_CP077302	15001	18822	+	proto_core	proto_core-NZ_CP077302_2	NULL	15000	(AMP-binding and PP-binding andTIGR02353)	5000	rule-based-clusters	1	antismash	15001	18822	+	CDS	cds-I6L55_RS02965	NULL	gene-I6L55_RS02965	0	NA	Pls/PosA family non-ribosomal peptide synthetase	I6L55_RS02965	WP_092100676.1	COORDINATES: similar to AAsequence:RefSeq:WP_003847714.1	11	NA	biosynthetic (rule-based-clusters) NAPAA:TIGR02353,biosynthetic (rule-based-clusters) NAPAA:AMP-binding,biosynthetic (rule-based-clusters) NAPAA:PP-binding,biosynthetic-additional (smcogs)SMCOG1002:AMP-dependent synthetase and ligase (Score:232.8%3b E-value: 1e-70)	AMP-binding (E-value: 9.5e-72, bitscore:238.9, seeds: 400, tool: rule-based-clusters),PP-binding (E-value: 2.5e-12, bitscore:44.2, seeds: 164, tool: rule-based-clusters),TIGR02353 (E-value: 4.6e-203, bitscore:673.4, seeds: 6, tool: rule-based-clusters)	biosynthetic
coyleae	NAPAA	MVQAEPLPNPLLRSHLAPPERTLIDVLFASAEAHPGAAAIDDGEVITYAELVEEIEQRATAMRAQGVPYRGRVGIRMTSGTRELYLAILSTMRAGCAYVPVDADDPDERAETVFTEADVDAIWTDAGLRMVKAPVGGGVLGGELGALATVTPDDDCWIIFTSGSTGKPKGVAVTHRSAAAFVDAEARLFCQDEPLGPDDRVLAGLSVAFDASCEEMWLAWRHGACLVPAPRALVRSGQDLGPWLIRRDITVVSTVPTLAGLWPKEALDNIRLLIVGGEACSQELTDRLADGREMWNTYGPTEATVVASATRLFPGKPVTIGWPLDGWNLAIASDGEGEAGELIIGGVGLARYLDPEKDAEKYAPMGDWERAYRTGDHVRLTEDGLAFIGRADDQVKIGG…	TRUE	05-104	C_coyleae_BWA104	C_coyleae_MSK104	Kelly	BWA	BWA	Respiratory	Nasopharyngeal	coyleae	97.1	1	104.59	97.94	0.31	NA	AGONEGBI_10	15001	18822	+	proto_core	proto_core-AGONEGBI_10_2	NULL	15000	(AMP-binding and PP-binding andTIGR02353)	5000	rule-based-clusters	1	antismash	15001	18822	+	CDS	cds-AGONEGBI_01693	NULL	gene-AGONEGBI_01693	0	lgrD	Linear gramicidin synthase subunit D	AGONEGBI_01693	X_AGONEGBI_01693	ab initio prediction:Prodigal:2.6,similar to AA sequence:UniProtKB:Q70LM4	11	NA	biosynthetic (rule-based-clusters) NAPAA:PP-binding,biosynthetic (rule-based-clusters) NAPAA:TIGR02353,biosynthetic (rule-based-clusters) NAPAA:AMP-binding,biosynthetic-additional (smcogs)SMCOG1002:AMP-dependent synthetase and ligase (Score:230.4%3b E-value: 5.5e-70)	AMP-binding (E-value: 1.2e-61, bitscore:200.7, seeds: 400, tool: rule-based-clusters),PP-binding (E-value: 2.1e-13, bitscore:42.9, seeds: 164, tool: rule-based-clusters),TIGR02353 (E-value: 3e-205, bitscore:675.7, seeds: 6, tool: rule-based-clusters)	biosynthetic
coyleae	T1PKS	MNEHDLIQWLTSWVERATGVDNVDPTTPLETYGLASRDAVILSGELETLLGRRVDPTIAYQYPTVAAIAAALTAVKAEGPVRRRRQATATPGTHDIAIIGSAGRFPDAKNNAEFWQMLIEGRSATGPLPAPRWNEYLGDPVVRTKMSEENTDGGYMDGIASFDHEFFGVSPLEAQNMDPQQRIMLEVAWEALEDAGLAPSKLRGEPVGVFVGSSNNDYGMLIVADPAEAHPYALTGASSAVIPNRISYAYDFRGPSMNVDTACSSSLVSVHHAVRALRDGEADVALAGGVNILANPFASLAFSELGVISPTGRIHAFSDDADGIVRADAAGFIVLKRVDDAIADGDNILGVIKGSATNSDGHSNGLTAPNPDAQVDVLRRAYDDAGVDPLQVDVVEAHG…	FALSE	05-104	C_coyleae_BWA104	C_coyleae_MSK104	Kelly	BWA	BWA	Respiratory	Nasopharyngeal	coyleae	97.1	1	104.59	97.94	0.31	NA	AGONEGBI_8	20001	24719	+	proto_core	proto_core-AGONEGBI_8_2	NULL	20000	cds(PKS_AT and (PKS_KS or ene_KS or mod_KSor hyb_KS or itr_KS or tra_KS))	20000	rule-based-clusters	1	antismash	20001	24719	+	CDS	cds-AGONEGBI_01483	NULL	gene-AGONEGBI_01483	0	ppsA	Phthiocerol synthesis polyketide synthase type IPpsA	AGONEGBI_01483	X_AGONEGBI_01483	ab initio prediction:Prodigal:2.6,similar to AA sequence:UniProtKB:P9WQE7	11	2.3.1.41	biosynthetic (rule-based-clusters) T1PKS:PKS_AT,biosynthetic (rule-based-clusters) T1PKS:PKS_KS,biosynthetic-additional(rule-based-clusters) PP-binding,biosynthetic-additional(rule-based-clusters) Abhydrolase_6,biosynthetic-additional (smcogs)SMCOG1022:Beta-ketoacyl synthase (Score: 284.9%3b E-value:1.8e-86)	PP-binding (E-value: 2.5e-09, bitscore:30.2, seeds: 164, tool: rule-based-clusters),PKS_KS (E-value: 1.5e-169, bitscore:557.1, seeds: 2284, tool: rule-based-clusters),PKS_AT (E-value: 1.4e-70, bitscore: 230.7,seeds: 1682, tool: rule-based-clusters),Abhydrolase_6 (E-value: 2.9e-09, bitscore:30.5, seeds: 455, tool: rule-based-clusters)	biosynthetic
coyleae	T1PKS	MNEHDLIQWLTSWVERATGVDNVDPTTPLETYGLASRDAVILSGELETLLGRRVDPTIAYQYPTVAALAAALTAVKTEGPVRRRRQANATPGTHDIAIIGSAGRFPGAKNNAEFWQMLIEGRSGTGPLPAPRWDEYLGDPVVRTKMSEENTDGGYMDGIASFDHEFFGVSPLEAQNMDPQQRIMLEVAWEALEDAGLAPSKLRGEPVGVFVGSSNNDYGMLIVADPAEAHPYALTGASSAVIPNRISYAYDFRGPSMNVDTACSSSLVSVHHAVRALRDGEADVALAGGVNILANPFASLAFSELGVISPTGRIHAFSDDADGIVRADAAGFIVLKRVDDAIADGDNILGVIKGSATNSDGHSNGLTAPNPDAQVDVLRRAYDDAGVDPLQVDVVEAHG…	FALSE	GCF_019048165.1	FDAARGOS 1425	C_coyleae_GCA019048165.1	NA	NA	NCBI Reference	Respiratory	NCBI Reference	coyleae	100	NA	NA	NA	NA	NA	NZ_CP077302	20001	24719	-	proto_core	proto_core-NZ_CP077302_2	NULL	20000	cds(PKS_AT and (PKS_KS or ene_KS or mod_KSor hyb_KS or itr_KS or tra_KS))	20000	rule-based-clusters	1	antismash	20001	24719	-	CDS	cds-I6L55_RS03720	NULL	gene-I6L55_RS03720	0	NA	type I polyketide synthase	I6L55_RS03720	WP_092100844.1	COORDINATES: similar to AAsequence:RefSeq:WP_005288105.1	11	NA	biosynthetic (rule-based-clusters) T1PKS:PKS_AT,biosynthetic (rule-based-clusters) T1PKS:PKS_KS,biosynthetic-additional(rule-based-clusters) PP-binding,biosynthetic-additional(rule-based-clusters) Abhydrolase_6,biosynthetic-additional (smcogs)SMCOG1022:Beta-ketoacyl synthase (Score: 286.9%3b E-value:4.7e-87)	PP-binding (E-value: 6e-08, bitscore:30.2, seeds: 164, tool: rule-based-clusters),PKS_KS (E-value: 4.3e-168, bitscore:556.8, seeds: 2284, tool: rule-based-clusters),PKS_AT (E-value: 1.3e-69, bitscore: 232.0,seeds: 1682, tool: rule-based-clusters),Abhydrolase_6 (E-value: 9.9e-08, bitscore:30.0, seeds: 455, tool: rule-based-clusters)	biosynthetic
coyleae	terpene	MNSYLSRYDTMADRAAAQVIAQYSTSFSLATKVLAPGVRRDIRNFYAVVRIADEIVDGAAQQAYADPETLLNAYEEQVLQAPNQRFHTDPVLHAWANTYRRCRLNAEHLEAFFASMRADLNPHAFSPAELETYIYGSAEVIGLMCLDIFFPERQTPHPEKLQRGARALGAAFQRINFLRDFGEDQDSLGRAYFGRMLDDDTKHAITTTIHTELDQALETIPLLPRGVRGGVAAAEALFRELTEIVERTPAAQLTQQRISVPQRRKVALTAKAIARVGL	FALSE	05-104	C_coyleae_BWA104	C_coyleae_MSK104	Kelly	BWA	BWA	Respiratory	Nasopharyngeal	coyleae	97.1	1	104.59	97.94	0.31	NA	AGONEGBI_3	10001	10837	-	proto_core	proto_core-AGONEGBI_3_2	NULL	10000	(Terpene_synth or Terpene_synth_C orphytoene_synt or Lycopene_cycl or terpene_cyclase or NapT7or fung_ggpps or fung_ggpps2 or trichodiene_synth or TRI5)	20000	rule-based-clusters	1	antismash	10001	10837	-	CDS	cds-AGONEGBI_00816	NULL	gene-AGONEGBI_00816	0	crtB	All-trans-phytoene synthase	AGONEGBI_00816	X_AGONEGBI_00816	ab initio prediction:Prodigal:2.6,similar to AA sequence:UniProtKB:P37294	11	2.5.1.99	biosynthetic (rule-based-clusters)terpene: phytoene_synt	phytoene_synt (E-value: 1.1e-36, bitscore:119.7, seeds: 8, tool: rule-based-clusters)	biosynthetic
coyleae	terpene	MNSYLSRYDTMADRAAAQVIAQYSTSFSLATKVLAPGVRRDIRNFYAVVRIADEIVDGAAQQAYADPETLLNAYEEQVLQAPNQRFHTDPVLHAWANTYRRCRLNAEHLEAFFASMRADLNPHAFSPAELETYIYGSAEVIGLMCLDIFFPERQTPHPEKLQRGARALGAAFQRINFLRDFGEDQGSLGRAYFGRMLDDDTKHAITTTIHTELDQALEAIPLLPRGVRGGVAAAEALFRELTEIAERTPAAQLTQQRISVPQRRKIALTAKAIARVGL	FALSE	GCF_019048165.1	FDAARGOS 1425	C_coyleae_GCA019048165.1	NA	NA	NCBI Reference	Respiratory	NCBI Reference	coyleae	100	NA	NA	NA	NA	NA	NZ_CP077302	10001	10837	+	proto_core	proto_core-NZ_CP077302_2	NULL	10000	(Terpene_synth or Terpene_synth_C orphytoene_synt or Lycopene_cycl or terpene_cyclase or NapT7or fung_ggpps or fung_ggpps2 or trichodiene_synth or TRI5)	20000	rule-based-clusters	1	antismash	10001	10837	+	CDS	cds-I6L55_RS04785	NULL	gene-I6L55_RS04785	0	NA	phytoene/squalene synthase family protein	I6L55_RS04785	WP_167594481.1	COORDINATES: protein motif:HMM:NF012705.4	11	2.5.1.-	biosynthetic (rule-based-clusters)terpene: phytoene_synt	phytoene_synt (E-value: 8.5e-35, bitscore:117.4, seeds: 8, tool: rule-based-clusters)	biosynthetic
freneyi	DUF692_associated_bacteriocin	MIGPTAFTGPDALTGPTIAWRPGTAVAVSAAAPAWTEVVADSLGPADGDAASAAAPVTVPPPLAGLIDRGTAVVPHGLRLSLASADPDDVGDPSVLARAAEALGSPLASEHIAFTRAGGVDVGHLVAPPQTMEQVGVIARNYRAVVDRIPVPVALEHVSAMVDWPESTMAEGDFAAEVCAATGAGLVLDVANVYANAVNRGLDPVAELARFPVEPIAYVHVAGGHMRAGRYVDSHVDPVPPQVLELLSALADRCRAAGRPAPPTMIERDGAYPTSEEMLAELGAVAAALDDGHRPDRGAGG	FALSE	05-173	C_freneyi_BWA173	C_freneyi_MSK173	Kelly	BWA	BWA	Respiratory	Nasopharyngeal	freneyi	95.9	2	90.84	99.4	0.2	NA	FEOLJAEL_11	5001	5906	-	proto_core	proto_core-FEOLJAEL_11_2	NULL	5000	(strepbact or Antimicrobial14 orBacteriocin_IId or BacteriocIIc_cy or Bacteriocin_II orBacteriocin_IIi or Lactococcin or Antimicrobial17 orLactococcin_972 or Bacteriocin_IIc or LcnG-beta or Cloacinor Linocin_M18 or TIGR03651 or TIGR03693 or TIGR03601 orTIGR03795 or TIGR03975 or DUF692 or TIGR01193)	20000	rule-based-clusters	1	antismash	5001	5906	-	CDS	cds-FEOLJAEL_02173	NULL	gene-FEOLJAEL_02173	0	NA	hypothetical protein	FEOLJAEL_02173	X_FEOLJAEL_02173	ab initio prediction:Prodigal:2.6,similar to AA sequence:UniProtKB:A0A0H3CC29	11	NA	biosynthetic (rule-based-clusters)RiPP-like: DUF692	DUF692 (E-value: 1.1e-57, bitscore: 187.0,seeds: 7, tool: rule-based-clusters)	biosynthetic
freneyi	DUF692_associated_bacteriocin	MTGPAALTGPAALTGPTIAWRPGTAVAVSAAAPAWTEVVADSLFPADGDAASAAAPVTVPPPLAGLIERGTAVVPHGLRLSLASADPDDVGDPSVLARAAEALGSPLASEHIAFTRAGGVDVGHLVAPPQTMEQVGVIARNYRAVVDRIPVPVALEHVSAMVDWPESTMAEGDFAAEVCAATGAGLVLDVANVYANAVNRGLDPVAELARFPVEPIAYVHVAGGHMRAGRYVDSHVDPVPPQVLELLSALADRCRAAGRPAPPTMIERDGAYPTSEEMLAELGAVAAALDDAHRPDRGAGG	FALSE	GCF_019047805.1	FDAARGOS 1426	C_freneyi_GCA019047805.1	NA	NA	NCBI Reference	Respiratory	NCBI Reference	freneyi	100	NA	NA	NA	NA	NA	NZ_CP077258	5001	5906	+	proto_core	proto_core-NZ_CP077258_2	NULL	5000	(strepbact or Antimicrobial14 orBacteriocin_IId or BacteriocIIc_cy or Bacteriocin_II orBacteriocin_IIi or Lactococcin or Antimicrobial17 orLactococcin_972 or Bacteriocin_IIc or LcnG-beta or Cloacinor Linocin_M18 or TIGR03651 or TIGR03693 or TIGR03601 orTIGR03795 or TIGR03975 or DUF692 or TIGR01193)	20000	rule-based-clusters	1	antismash	5001	5906	+	CDS	cds-I6L56_RS09160	NULL	gene-I6L56_RS09160	0	NA	DUF692 family multinuclear iron-containingprotein	I6L56_RS09160	WP_070520153.1	COORDINATES: protein motif:HMM:NF003818.1	11	NA	biosynthetic (rule-based-clusters)RiPP-like: DUF692	DUF692 (E-value: 1.1e-56, bitscore: 189.2,seeds: 7, tool: rule-based-clusters)	biosynthetic
freneyi	NAPAA	MTDLADQIPSQYLRGDLAAPERTLIDILRATAADHPEAAALDDGDAVMTYSDLLAEIDETAAWLGSKGIGAGDRVGVRMPSGSRELYVAILSILAAGAAYVPVDADDPDERAEMVFGEAGIAAWFGADGLHLTPGHVAAEPAREPTPDDDAWIIFTSGSTGKPKGVAVTHRSAAAFVDAESRLFLADHPDGPLGPEDRVLAGLSVAFDASCEEMWIAWAHGSCLVPAPRSLVRSGMDLGPWLISRSITAVSTVPTLAGLWPAEALDSVRLLIVGGEACPAELVERLSTPEREVWNTYGPTEATVVACAAELKPGEPVTIGVSLDGWDLVVVDGDEKPVAVGEVGELVIGGVGLARYLDPEKDAEKYAPMPSIGWDRAYRTGDHVRLEPEGLHFVGRVDD…	FALSE	05-173	C_freneyi_BWA173	C_freneyi_MSK173	Kelly	BWA	BWA	Respiratory	Nasopharyngeal	freneyi	95.9	2	90.84	99.4	0.2	NA	FEOLJAEL_2	15001	18978	+	proto_core	proto_core-FEOLJAEL_2_2	NULL	15000	(AMP-binding and PP-binding andTIGR02353)	5000	rule-based-clusters	1	antismash	15001	18978	+	CDS	cds-FEOLJAEL_00590	NULL	gene-FEOLJAEL_00590	0	lgrD_2	Linear gramicidin synthase subunit D	FEOLJAEL_00590	X_FEOLJAEL_00590	ab initio prediction:Prodigal:2.6,similar to AA sequence:UniProtKB:Q70LM4	11	NA	biosynthetic (rule-based-clusters) NAPAA:TIGR02353,biosynthetic (rule-based-clusters) NAPAA:AMP-binding,biosynthetic (rule-based-clusters) NAPAA:PP-binding	AMP-binding (E-value: 2.7e-68, bitscore:224.8, seeds: 400, tool: rule-based-clusters),PP-binding (E-value: 2.1e-11, bitscore:38.6, seeds: 164, tool: rule-based-clusters),TIGR02353 (E-value: 1.1e-227, bitscore:752.0, seeds: 6, tool: rule-based-clusters)	biosynthetic
freneyi	NAPAA	MTDLADQIPSQYLRGDLAAPERTLIDILRATAAEHPEAAALDDGDVVMTYSDLLAEIDETAAWLGSKGIGAGDRVGVRMPSGSRELYVAILSILAAGAAYVPVDADDPDERAEMVFGEAGIAAWFGADGLHLTPGHVAAEPAREPTPDDDAWIIFTSGSTGKPKGVAVTHRSAAAFVDAESRLFLADHPDGPLGPEDRVLAGLSVAFDASCEEMWIAWAHGSCLVPAPRSLVRSGMDLGPWLISRSITAVSTVPTLAGLWPAEALDSVRLLIVGGEACPAELVERLSTPEREVWNTYGPTEATVVACAAELKPGEPVTIGVSLDGWDLVVVDGDETPVAVGEVGELVIGGVGLARYLDPEKDAEKYAPMPSIGWDRAYRTGDHVRLEPEGLHFVGRVDD…	FALSE	GCF_019047805.1	FDAARGOS 1426	C_freneyi_GCA019047805.1	NA	NA	NCBI Reference	Respiratory	NCBI Reference	freneyi	100	NA	NA	NA	NA	NA	NZ_CP077258	15001	18978	+	proto_core	proto_core-NZ_CP077258_2	NULL	15000	(AMP-binding and PP-binding andTIGR02353)	5000	rule-based-clusters	1	antismash	15001	18978	+	CDS	cds-I6L56_RS07335	NULL	gene-I6L56_RS07335	0	NA	Pls/PosA family non-ribosomal peptide synthetase	I6L56_RS07335	WP_209651839.1	COORDINATES: similar to AAsequence:RefSeq:WP_018024871.1	11	NA	biosynthetic (rule-based-clusters) NAPAA:TIGR02353,biosynthetic (rule-based-clusters) NAPAA:AMP-binding,biosynthetic (rule-based-clusters) NAPAA:PP-binding,biosynthetic-additional (smcogs)SMCOG1002:AMP-dependent synthetase and ligase (Score:259.4%3b E-value: 8.6e-79)	AMP-binding (E-value: 4.4e-67, bitscore:223.6, seeds: 400, tool: rule-based-clusters),PP-binding (E-value: 1.6e-10, bitscore:38.6, seeds: 164, tool: rule-based-clusters),TIGR02353 (E-value: 1.1e-224, bitscore:744.9, seeds: 6, tool: rule-based-clusters)	biosynthetic
freneyi	NRPS	MAESARADRLAALRRRRAAQVAGVGERGPGASESDARVILTRAQRRLWEAARTDPTGGAFTVGMSYRFRDSVPVGRLIAALDRVAAAHPALRSTLTTPGAGPSPEEAASAAAPRVIVHDRPPAPPRVVDESDHADAAAEAMEMRWDLHREAPVRFIVGVAGADAARLAIVAHHLWWDDACWAILARDVDAALRGEHVPPRSLAAPEPTRPAPSAGDGRGASACLPTGLVAKPGWGAAPAQSIETPIAPKTGRRVMERCRELGVRPAAVVLAALAEAMPSPEAGVTVAMPVLLRHGDPAEGAPITYRGNSVLIDVPPGWTGDDAVHSAAGHLADALDDAELDIADVLQRHRTTMPDVSLVFEETRAPGPCGSTGAPLRNGIIGEPLSVRANTAGGALEVS…	FALSE	GCF_019047805.1	FDAARGOS 1426	C_freneyi_GCA019047805.1	NA	NA	NCBI Reference	Respiratory	NCBI Reference	freneyi	100	NA	NA	NA	NA	NA	NZ_CP077258	20001	37409	+	proto_core	proto_core-NZ_CP077258_2	NULL	20000	cds(Condensation and (AMP-binding orA-OX))	20000	rule-based-clusters	1	antismash	20001	24545	+	CDS	cds-I6L56_RS10210	NULL	gene-I6L56_RS10210	0	NA	AMP-binding protein	I6L56_RS10210	WP_209654218.1	COORDINATES: protein motif:HMM:NF012711.4	11	NA	biosynthetic (rule-based-clusters) NRPS:AMP-binding,biosynthetic (rule-based-clusters) NRPS:Condensation,biosynthetic-additional(rule-based-clusters) PP-binding,biosynthetic-additional (smcogs)SMCOG1127:condensation domain-containing protein (Score:181.6%3b E-value: 4.9e-55)	Condensation (E-value: 6.7e-25, bitscore:85.0, seeds: 42, tool: rule-based-clusters),AMP-binding (E-value: 2.9e-85, bitscore:283.6, seeds: 400, tool: rule-based-clusters),PP-binding (E-value: 8.5e-13, bitscore:45.8, seeds: 164, tool: rule-based-clusters)	biosynthetic
freneyi	NRPS	MRDLEEVRRLMARHRGESGTVADRPARSLPDRAPASAAQKSVWLASALDPDDVSYNLCLKFTFEGRIDAEALAGAFGDLVDRHEVLRTTYHADDEGALQQRIHADLEPEITRHAMPPGDAGDAAVDALAAEQVRRPFDLAAQSPLRLAICERGPGRVDAVMVIQHIAWDGMTMPVLARDVARAYRLRTGRPTEGDGSVPPLAVQVADFAEWEATHPDASGEDHWRSVFPDGVPQMRPMLGGAADAPPNAGGRVDAVLPDDAARALTAIAEESSVTPFAVFLAAHHLVLRAVTGARDTVTGTTVANREAVGADELIGNFSNQVPIRISDGGAETFGDLVLRAARSITGAMSAKSIPFDRIAAIAGVDRAAGETLFPVLVLFLHEGIAGPRLPGAETSWEL…	FALSE	GCF_019047805.1	FDAARGOS 1426	C_freneyi_GCA019047805.1	NA	NA	NCBI Reference	Respiratory	NCBI Reference	freneyi	100	NA	NA	NA	NA	NA	NZ_CP077258	19788	33594	+	proto_core	proto_core-NZ_CP077258_2	NULL	20000	cds(Condensation and (AMP-binding orA-OX))	20000	rule-based-clusters	1	antismash	27643	33594	+	CDS	cds-I6L56_RS00965	NULL	gene-I6L56_RS00965	0	NA	non-ribosomal peptide synthetase	I6L56_RS00965	WP_209653342.1	COORDINATES: protein motif:HMM:TIGR01733.1	11	NA	biosynthetic (rule-based-clusters) NRPS:AMP-binding,biosynthetic (rule-based-clusters) NRPS:Condensation,biosynthetic-additional(rule-based-clusters) PP-binding,biosynthetic-additional (smcogs)SMCOG1002:AMP-dependent synthetase and ligase (Score:332.4%3b E-value: 6.3e-101)	Condensation (E-value: 2.5e-47, bitscore:158.6, seeds: 42, tool: rule-based-clusters),AMP-binding (E-value: 2.5e-103, bitscore:343.0, seeds: 400, tool: rule-based-clusters),PP-binding (E-value: 2.2e-05, bitscore:22.1, seeds: 164, tool: rule-based-clusters)	biosynthetic
freneyi	NRPS	MRDLEEVRRLMARHRGESGTVADRPARSLPDRAPASAAQKSVWLASALDPDDVSYNLCLKFTFEGRIDAEALAGAFGDLVDRHEVLRTTYHADDEGALQQRIHADLEPEITRHAMPPGDAGDAAVDALAAEQVRRPFDLAAQSPLRLAICERGPGRVDAVMVIQHIAWDGMTMPVLARDVARAYRLRTGRPTEGDGSVPPLAVQVADFAEWEATHPDASGEDHWRSVFPDGVPQMRPMLGGAADAPPNAGGRVDAVLPDDAARALTAIAEESSVTPFAVFLAAHHLVLRAVTGARDTVTGTTVANREAVGADELIGNFSNQVPIRISDGGAETFGDLVLRAARSITGAMSAKSIPFDRIAAIAGVDRAAGETLFPVLVLFLHEGIAGPRLPGAETSWEL…	FALSE	05-173	C_freneyi_BWA173	C_freneyi_MSK173	Kelly	BWA	BWA	Respiratory	Nasopharyngeal	freneyi	95.9	2	90.84	99.4	0.2	NA	FEOLJAEL_1	20001	33807	+	proto_core	proto_core-FEOLJAEL_1_2	NULL	20000	cds(Condensation and (AMP-binding orA-OX))	20000	rule-based-clusters	1	antismash	20001	25952	-	CDS	cds-FEOLJAEL_00366	NULL	gene-FEOLJAEL_00366	0	lgrB	Linear gramicidin synthase subunit B	FEOLJAEL_00366	X_FEOLJAEL_00366	ab initio prediction:Prodigal:2.6,similar to AA sequence:UniProtKB:Q70LM6	11	NA	biosynthetic (rule-based-clusters) NRPS:AMP-binding,biosynthetic (rule-based-clusters) NRPS:Condensation,biosynthetic-additional(rule-based-clusters) PP-binding,biosynthetic-additional (smcogs)SMCOG1002:AMP-dependent synthetase and ligase (Score:332.4%3b E-value: 6.3e-101)	Condensation (E-value: 4.2e-48, bitscore:158.6, seeds: 42, tool: rule-based-clusters),AMP-binding (E-value: 4.4e-104, bitscore:343.0, seeds: 400, tool: rule-based-clusters),PP-binding (E-value: 3.8e-06, bitscore:22.1, seeds: 164, tool: rule-based-clusters)	biosynthetic
freneyi	NRPS	MSVATNGRESESGEGVIASGAETPVEGEGGVPELRDVRDLTPIQVSYLRGREPGQPYGGVDCLALFEFRRELGEGRPGTAKSCPLDPEALRRAVASLKRHPVMRSVIVDGSHWSSRSNGDDSLPLTISIDDRPNVDGLAENGRNAAVNIDNICSEKRSEILLRQADYATGELGWIDIGYVGTCEVIHIAISLVAADLGGVGVIVNDLAAAYAAYAGAGRITADEDLAPDWLTFGAIAEREREYERDRAKNARNATKTDGDALDTTVADALPLPPALPAPGNGGGADGVGRSVTRHSGALGIPQWERLGRIAEAAGASRPGLLLAIYRHALGLWDPAERLSIVMPGMDKRATPDDVLDRTRAWITRCATAPGITLGEAAHGTTEEVRRRIRAGLDSDDEL…	FALSE	05-173	C_freneyi_BWA173	C_freneyi_MSK173	Kelly	BWA	BWA	Respiratory	Nasopharyngeal	freneyi	95.9	2	90.84	99.4	0.2	NA	FEOLJAEL_3	20001	33098	+	proto_core	proto_core-FEOLJAEL_3_2	NULL	20000	cds(Condensation and (AMP-binding orA-OX))	20000	rule-based-clusters	1	antismash	20001	33098	+	CDS	cds-FEOLJAEL_00975	NULL	gene-FEOLJAEL_00975	0	angR	Anguibactin system regulator	FEOLJAEL_00975	X_FEOLJAEL_00975	ab initio prediction:Prodigal:2.6,similar to AA sequence:UniProtKB:Q6W4T3	11	NA	biosynthetic (rule-based-clusters) NRPS:AMP-binding,biosynthetic (rule-based-clusters) NRPS:Condensation,biosynthetic-additional(rule-based-clusters) PP-binding,biosynthetic-additional (smcogs)SMCOG1047:phosphopantetheine-binding domain-containingprotein (Score: 5.7%3b E-value: 0.31)	Condensation (E-value: 2.4e-26, bitscore:86.5, seeds: 42, tool: rule-based-clusters),AMP-binding (E-value: 4.5e-87, bitscore:286.3, seeds: 400, tool: rule-based-clusters),PP-binding (E-value: 2.4e-11, bitscore:38.1, seeds: 164, tool: rule-based-clusters)	biosynthetic
freneyi	NRPS	MTDAPEILRLSPLQVGLVAWHDIFGGEEGYTVAAAMDVAGPLDRGALKEACATVVGRHPQLCARFRRPEGAGAVMAVPPKPTLTWAEREATPEDLAAVTDECCRGDWDLAGGRTHRFALITVGPDRHRLVLGFHHAVIDAWSLGIVAEEIATAYGFGAPALPPAPALRDYAAWLATQSGEEDAAWWRDYLAGLPGPTAVARGSAEVVAETDADAADAASPAPRTTVRDLTDAEGSDLEAAARRLGITPAALAITAWGLVVSRMIGESDFVLGVSIAGRPASVAGIDRLVGALTTTVPLRIRLIPGEAIGDACRRVHADLAAVAEHGALPPHLIEEAAGIADLFDVAVIMHNVPRLDGQAVELPDGTSWSAVDRDTYSHYPLVCAPGSVGGRWYVALDDD…	FALSE	GCF_019047805.1	FDAARGOS 1426	C_freneyi_GCA019047805.1	NA	NA	NCBI Reference	Respiratory	NCBI Reference	freneyi	100	NA	NA	NA	NA	NA	NZ_CP077258	20001	37409	+	proto_core	proto_core-NZ_CP077258_2	NULL	20000	cds(Condensation and (AMP-binding orA-OX))	20000	rule-based-clusters	1	antismash	32868	37409	+	CDS	cds-I6L56_RS10235	NULL	gene-I6L56_RS10235	0	NA	non-ribosomal peptide synthetase	I6L56_RS10235	WP_209654216.1	COORDINATES: protein motif:HMM:TIGR01733.1	11	NA	biosynthetic (rule-based-clusters) NRPS:AMP-binding,biosynthetic (rule-based-clusters) NRPS:Condensation,biosynthetic-additional(rule-based-clusters) PP-binding,biosynthetic-additional (smcogs)SMCOG1127:condensation domain-containing protein (Score:56.2%3b E-value: 5.8e-17)	Condensation (E-value: 6.8e-45, bitscore:150.6, seeds: 42, tool: rule-based-clusters),AMP-binding (E-value: 2e-93, bitscore:310.4, seeds: 400, tool: rule-based-clusters),PP-binding (E-value: 2.5e-11, bitscore:41.2, seeds: 164, tool: rule-based-clusters)	biosynthetic
freneyi	NRPS	MTGAIADVVALTPQQSGLWATGAATEEYDPYLVVLRLRLTGPGALDRFREALGTVVGRHPHLGGRVLSAGVPHPVLVVPGAPRFDWSEIDARGAADPGAELQRHAEREQARPLDTIAGPLTRVKAVRLGESEWGILITVHHIVIDGWSIPIFLGEIVAAMANEADELPPAPPIRDHAAWVAAADPGEARDAWRRAFSGFAEMPMVGPAGRPAGAPEVGEVVLGEADTAGLLAFARESGLTANTLMQLAWARILSGLVGRDDVCFGQTVAGRHPSIPGADRMIGGLVSTVPVRVDVGDASPAEAGARLQSVTGALRDADHIGMSDIIKSIGAGDLFDTLLVFENTPRGDAPAHGDDFDCGGGARLGLDRIDSPSHYPLTVVPVIEGGRLVVRVESAPGSG…	FALSE	GCF_019047805.1	FDAARGOS 1426	C_freneyi_GCA019047805.1	NA	NA	NCBI Reference	Respiratory	NCBI Reference	freneyi	100	NA	NA	NA	NA	NA	NZ_CP077258	19788	33594	+	proto_core	proto_core-NZ_CP077258_2	NULL	20000	cds(Condensation and (AMP-binding orA-OX))	20000	rule-based-clusters	1	antismash	19788	24143	+	CDS	cds-I6L56_RS00955	NULL	gene-I6L56_RS00955	0	NA	AMP-binding protein	I6L56_RS00955	WP_070521305.1	COORDINATES: protein motif:HMM:NF012873.4	11	NA	biosynthetic (rule-based-clusters) NRPS:AMP-binding,biosynthetic (rule-based-clusters) NRPS:Condensation,biosynthetic-additional(rule-based-clusters) PP-binding,biosynthetic-additional (smcogs)SMCOG1002:AMP-dependent synthetase and ligase (Score:254.6%3b E-value: 2.5e-77)	Condensation (E-value: 8.4e-41, bitscore:137.2, seeds: 42, tool: rule-based-clusters),AMP-binding (E-value: 1.3e-84, bitscore:281.4, seeds: 400, tool: rule-based-clusters),PP-binding (E-value: 1e-06, bitscore:26.4, seeds: 164, tool: rule-based-clusters)	biosynthetic
freneyi	NRPS	MTGAIADVVALTPQQSGLWATGAATEEYDPYLVVLRLRLTGPGALDRFREALGTVVGRHPHLGGRVLSAGVPHPVLVVPGAPRFDWSEIDARGAADPGAELQRHAEREQARPLDTIAGPLTRVKAVRLGESEWGILITVHHIVIDGWSIPIFLGEIVAAMANEADELPPAPPIRDHAAWVAAADPGEARDAWRRAFSGFAEMPMVGPAGRPAGAPEVGEVVLGEADTAGLLAFARESGLTANTLMQLAWARILSGLVGRDDVCFGQTVAGRHPSIPGADRMIGGLVSTVPVRVDVGDASPAEAGARLQSVTGALRDADHIGMSDIIKSIGAGDLFDTLLVFENTPRGDAPAHGDDFDCGGGARLGLDRIDSPSHYPLTVVPVIEGGRLVVRVESAPGSG…	FALSE	05-173	C_freneyi_BWA173	C_freneyi_MSK173	Kelly	BWA	BWA	Respiratory	Nasopharyngeal	freneyi	95.9	2	90.84	99.4	0.2	NA	FEOLJAEL_1	20001	33807	+	proto_core	proto_core-FEOLJAEL_1_2	NULL	20000	cds(Condensation and (AMP-binding orA-OX))	20000	rule-based-clusters	1	antismash	29452	33807	-	CDS	cds-FEOLJAEL_00368	NULL	gene-FEOLJAEL_00368	0	lgrD_1	Linear gramicidin synthase subunit D	FEOLJAEL_00368	X_FEOLJAEL_00368	ab initio prediction:Prodigal:2.6,similar to AA sequence:UniProtKB:Q70LM4	11	NA	biosynthetic (rule-based-clusters) NRPS:AMP-binding,biosynthetic (rule-based-clusters) NRPS:Condensation,biosynthetic-additional(rule-based-clusters) PP-binding,biosynthetic-additional (smcogs)SMCOG1002:AMP-dependent synthetase and ligase (Score:254.6%3b E-value: 2.5e-77)	Condensation (E-value: 1.4e-41, bitscore:137.2, seeds: 42, tool: rule-based-clusters),AMP-binding (E-value: 2.2e-85, bitscore:281.4, seeds: 400, tool: rule-based-clusters),PP-binding (E-value: 1.8e-07, bitscore:26.4, seeds: 164, tool: rule-based-clusters)	biosynthetic
freneyi	T1PKS	MDDNKGRSGMTVAQMRDWLRDWVITTTGLTPEEVTPERPMEEFGLSSRDIVILSGELESLLDVRLDATIAYEYPTIDKLAVRLIEGDVDNPDDSAYDALQTGEEAARSRRLRDEKLTDMDIAVVGMAARYPGARNIGEMWDLLVSGRAGTGDLPEGRWSEFDGDADIAAEIAECDTRGGYLDDVVGFDNEFFGLSPLEVENMDPQQRILLELTWEALENAHLPASELRGEAVGVFMGATTNDYAMLIAADPSAAHPYAMTGTSPSILSNRISYAFDFRGPSITMDTACSSSLVSIHQAVRALRDGDADAAVAGGVNLLVSPHATLSFGRLGVFSKTGAIHAFSEDASGMIRAEGAGVVVLKRLEDAEADGDDVLAVIKGTAVTSDGRSNGLTAPNPDAQ…	FALSE	05-173	C_freneyi_BWA173	C_freneyi_MSK173	Kelly	BWA	BWA	Respiratory	Nasopharyngeal	freneyi	95.9	2	90.84	99.4	0.2	NA	FEOLJAEL_2	20001	24980	-	proto_core	proto_core-FEOLJAEL_2_2	NULL	20000	cds(PKS_AT and (PKS_KS or ene_KS or mod_KSor hyb_KS or itr_KS or tra_KS))	20000	rule-based-clusters	1	antismash	20001	24980	-	CDS	cds-FEOLJAEL_00737	NULL	gene-FEOLJAEL_00737	0	ppsA	Phthiocerol synthesis polyketide synthase type IPpsA	FEOLJAEL_00737	X_FEOLJAEL_00737	ab initio prediction:Prodigal:2.6,similar to AA sequence:UniProtKB:P9WQE7	11	2.3.1.41	biosynthetic (rule-based-clusters) T1PKS:PKS_KS,biosynthetic (rule-based-clusters) T1PKS:PKS_AT,biosynthetic-additional(rule-based-clusters) PP-binding,biosynthetic-additional(rule-based-clusters) Abhydrolase_6,biosynthetic-additional (smcogs)SMCOG1022:Beta-ketoacyl synthase (Score: 294.2%3b E-value:2.7e-89)	PP-binding (E-value: 3.3e-08, bitscore:28.4, seeds: 164, tool: rule-based-clusters),PKS_KS (E-value: 2.2e-166, bitscore:548.4, seeds: 2284, tool: rule-based-clusters),PKS_AT (E-value: 8.8e-71, bitscore: 233.1,seeds: 1682, tool: rule-based-clusters),Abhydrolase_6 (E-value: 2.6e-09, bitscore:32.4, seeds: 455, tool: rule-based-clusters)	biosynthetic
freneyi	T1PKS	MDDNKGRSGMTVAQMRDWLRDWVITTTGLTPEEVTPERPMEEFGLSSRDIVILSGELESLLDVRLDATIAYEYPTIDKLAVRLIEGDVENPDDSAYDALQTGEEAARSRRLRDEKLTDMDIAVVGMAARYPGARNIGEMWDLLVSGRAGTGDLPEGRWSEFDGDADIAAEIAECDTRGGYLDDVAGFDNEFFGLSPLEVENMDPQQRILLELTWEALENAHLPASELRGEAVGVFMGATTNDYAMLMAADPSAAHPYAMTGTSPSILSNRISYAFDFRGPSITMDTACSSSLVSIHQAVRALRDGDADAAVAGGVNLLVSPHATLSFGRLGVFSKTGAIHAFSEDASGMIRAEGAGVVVLKRLEDAEADGDDVLAVIKGTAVTSDGRSNGLTAPNPDAQ…	FALSE	GCF_019047805.1	FDAARGOS 1426	C_freneyi_GCA019047805.1	NA	NA	NCBI Reference	Respiratory	NCBI Reference	freneyi	100	NA	NA	NA	NA	NA	NZ_CP077258	20001	24968	-	proto_core	proto_core-NZ_CP077258_2	NULL	20000	cds(PKS_AT and (PKS_KS or ene_KS or mod_KSor hyb_KS or itr_KS or tra_KS))	20000	rule-based-clusters	1	antismash	20001	24968	-	CDS	cds-I6L56_RS07940	NULL	gene-I6L56_RS07940	0	pks13	polyketide synthase Pks13	I6L56_RS07940	WP_209651666.1	COORDINATES: similar to AAsequence:RefSeq:WP_013912527.1	11	NA	biosynthetic (rule-based-clusters) T1PKS:PKS_AT,biosynthetic (rule-based-clusters) T1PKS:PKS_KS,biosynthetic-additional(rule-based-clusters) PP-binding,biosynthetic-additional(rule-based-clusters) Abhydrolase_6,biosynthetic-additional (smcogs)SMCOG1022:Beta-ketoacyl synthase (Score: 294.8%3b E-value:1.8e-89)	PP-binding (E-value: 2.4e-07, bitscore:28.4, seeds: 164, tool: rule-based-clusters),PKS_KS (E-value: 1.8e-166, bitscore:551.6, seeds: 2284, tool: rule-based-clusters),PKS_AT (E-value: 3.7e-70, bitscore: 233.9,seeds: 1682, tool: rule-based-clusters),Abhydrolase_6 (E-value: 1.3e-08, bitscore:32.9, seeds: 455, tool: rule-based-clusters)	biosynthetic
freneyi	terpene	MKGKRGDVGKRFISTYDRMTRKATSKVIDTYSSSFSLATRLLGKRERQDIRNLYAMVRIADEIVDGTAAEAGCTDEQVRELLDHYEELVLGAPAMPFHPDPVLHAYAGTVRRCGIEDEHVRAFFRSMRRDLTETTYDHDALDEYVYGSAEVIGLMCLSIFLADHPVDDADQETMVAGARRLGAAFQKINFLRDLAEDTGELGRTYFDELDGHALTEPIKNKLLDDIDADVADARVAIPLLPGAARGAVLAATNLFTELSKKLRETPAERIAVTRIRVGAPKKALIAGRAAVTAARTGRAGF	FALSE	05-173	C_freneyi_BWA173	C_freneyi_MSK173	Kelly	BWA	BWA	Respiratory	Nasopharyngeal	freneyi	95.9	2	90.84	99.4	0.2	NA	FEOLJAEL_3	10001	10906	+	proto_core	proto_core-FEOLJAEL_3_2	NULL	10000	(Terpene_synth or Terpene_synth_C orphytoene_synt or Lycopene_cycl or terpene_cyclase or NapT7or fung_ggpps or fung_ggpps2 or trichodiene_synth or TRI5)	20000	rule-based-clusters	1	antismash	10001	10906	+	CDS	cds-FEOLJAEL_00868	NULL	gene-FEOLJAEL_00868	0	crtB	15-cis-phytoene synthase	FEOLJAEL_00868	X_FEOLJAEL_00868	ab initio prediction:Prodigal:2.6,similar to AA sequence:UniProtKB:P54975	11	2.5.1.32	biosynthetic (rule-based-clusters)terpene: phytoene_synt	phytoene_synt (E-value: 2.7e-37, bitscore:122.5, seeds: 8, tool: rule-based-clusters)	biosynthetic
freneyi	terpene	MKGKRGGVGKRFIPTYDRMARKATSTVIDTYSSSFSLATRLLGKRERQDIRNLYAMVRIADEIVDGTAAEAGCTDEQVRELLDHYEELVLGAPAMPFHPDPVLHAYAGTVRRCGIEDEHVRAFFRSMRRDLTETTYDHDALDEYVYGSAEVIGLMCLSIFLADHPVDDADRETMAAGARSLGAAFQKINFLRDLAEDTGELGRTYFDELDGHALTEPIKNKLLDDIDADVADARVAIPLLPGAARGAVLAATNLFTELSKKLRETPAERIAVTRIRVGSPKKALIVGRAAVTAARTGRAGF	FALSE	GCF_019047805.1	FDAARGOS 1426	C_freneyi_GCA019047805.1	NA	NA	NCBI Reference	Respiratory	NCBI Reference	freneyi	100	NA	NA	NA	NA	NA	NZ_CP077258	10001	10906	+	proto_core	proto_core-NZ_CP077258_2	NULL	10000	(Terpene_synth or Terpene_synth_C orphytoene_synt or Lycopene_cycl or terpene_cyclase or NapT7or fung_ggpps or fung_ggpps2 or trichodiene_synth or TRI5)	20000	rule-based-clusters	1	antismash	10001	10906	+	CDS	cds-I6L56_RS08595	NULL	gene-I6L56_RS08595	0	NA	phytoene/squalene synthase family protein	I6L56_RS08595	WP_246580150.1	COORDINATES: similar to AAsequence:RefSeq:WP_018017958.1	11	2.5.1.-	biosynthetic (rule-based-clusters)terpene: phytoene_synt	phytoene_synt (E-value: 1.4e-36, bitscore:123.3, seeds: 8, tool: rule-based-clusters)	biosynthetic
kefirresidentii	NAPAA	MAGPESLVPQQYLLGSAAPRPRTLWDIITTTAEMNPDAAALDDGEIITYSELIHEVEAWAAELHANGVRRGDRIGIRMTSGKRELYLAILATLAAGAAYVPVDADDPDERAEMVFGEADIDGVFTDDGFRFLRDSARPDAPAEETNAPRPEDTAWIIFTSGSTGKPKGVAVSHRSAAAFVDAEASLFLVNHPHGPLGPEDRVLAGLSVAFDASCEEMWLAWGHGGCLVPAPRSLVRSGMDLGPWLIRRDITVVSTVPTLAGLWPAEALDNIRLLIVGGEACSQELVDRLATEDREMWNTYGPTEATVVACAQQMLPGRPVSIGLPLNGWDLVVVDKQGMPVEMGGVGELVIGGVGLASYLDPAKDAEKYAPLESMGWQRAYRTGDHVRLEEDGLYFVGR…	FALSE	2825	C_kefirresidentii_KPL2825	C_kefirresidentii_KPL2825	Lemon	KPL	US	Respiratory	Nasal	kefirresidentii	98.4	3	85	99.71	0	Not a validly published species	JOOINECB_6	15001	18903	-	proto_core	proto_core-JOOINECB_6_2	NULL	15000	(AMP-binding and PP-binding andTIGR02353)	5000	rule-based-clusters	1	antismash	15001	18903	-	CDS	cds-JOOINECB_01226	NULL	gene-JOOINECB_01226	0	ppsE	Plipastatin synthase subunit E	JOOINECB_01226	X_JOOINECB_01226	ab initio prediction:Prodigal:2.6,similar to AA sequence:UniProtKB:O31827	11	2.3.1.-	biosynthetic (rule-based-clusters) NAPAA:PP-binding,biosynthetic (rule-based-clusters) NAPAA:AMP-binding,biosynthetic (rule-based-clusters) NAPAA:TIGR02353,biosynthetic-additional (smcogs)SMCOG1002:AMP-dependent synthetase and ligase (Score:270.4%3b E-value: 4.1e-82)	AMP-binding (E-value: 6.7e-80, bitscore:261.9, seeds: 400, tool: rule-based-clusters),PP-binding (E-value: 4.8e-13, bitscore:42.8, seeds: 164, tool: rule-based-clusters),TIGR02353 (E-value: 2.8e-231, bitscore:762.8, seeds: 6, tool: rule-based-clusters)	biosynthetic
kefirresidentii	NAPAA	MAGPESLVPQQYLLGSAAPRPRTLWDIITTTAEMNPDAAALDDGEIITYSELIHEVEAWAAELHANGVRRGDRIGIRMTSGKRELYLAILATLAAGAAYVPVDADDPDERAEMVFGEADIDGVFTDDGFRFLRDSARPDAPAEETNAPRPEDTAWIIFTSGSTGKPKGVAVSHRSAAAFVDAEASLFLVNHPHGPLGPEDRVLAGLSVAFDASCEEMWLAWGHGGCLVPAPRSLVRSGMDLGPWLIRRDITVVSTVPTLAGLWPAEALDNIRLLIVGGEACSQELVDRLATEDREMWNTYGPTEATVVACAQQMLPGRPVSIGLPLNGWDLVVVDKQGMPVEMGGVGELVIGGVGLASYLDPAKDAEKYAPLESMGWQRAYRTGDHVRLEEDGLYFVGR…	FALSE	4072	C_kefirresidentii_KPL4072	C_kefirresidentii_KPL4072	Lemon	KPL	US	Respiratory	Nasal	kefirresidentii	97.7	3	108	99.71	0	Not a validly published species	LBJMHKKH_7	15001	18903	-	proto_core	proto_core-LBJMHKKH_7_2	NULL	15000	(AMP-binding and PP-binding andTIGR02353)	5000	rule-based-clusters	1	antismash	15001	18903	-	CDS	cds-LBJMHKKH_01720	NULL	gene-LBJMHKKH_01720	0	ppsE	Plipastatin synthase subunit E	LBJMHKKH_01720	X_LBJMHKKH_01720	ab initio prediction:Prodigal:2.6,similar to AA sequence:UniProtKB:O31827	11	2.3.1.-	biosynthetic (rule-based-clusters) NAPAA:TIGR02353,biosynthetic (rule-based-clusters) NAPAA:PP-binding,biosynthetic (rule-based-clusters) NAPAA:AMP-binding,biosynthetic-additional (smcogs)SMCOG1002:AMP-dependent synthetase and ligase (Score:270.4%3b E-value: 4.1e-82)	AMP-binding (E-value: 6.1e-80, bitscore:261.9, seeds: 400, tool: rule-based-clusters),PP-binding (E-value: 4.4e-13, bitscore:42.8, seeds: 164, tool: rule-based-clusters),TIGR02353 (E-value: 2.5e-231, bitscore:762.8, seeds: 6, tool: rule-based-clusters)	biosynthetic
kefirresidentii	NAPAA	MAGPESLVPQQYLLGSAAPRPRTLWDIITTTAEMNPDAAALDDGEIITYSELIHEVEAWAAELHANGVRRGDRIGIRMTSGKRELYLAILATLAAGAAYVPVDADDPDERAEMVFGEADIDGVFTDDGFRFLRDSARPDAPAEETNAPRPEDTAWIIFTSGSTGKPKGVAVSHRSAAAFVDAEASLFLVNHPHGPLGPEDRVLAGLSVAFDASCEEMWLAWGHGGCLVPAPRSLVRSGMDLGPWLIRRDITVVSTVPTLAGLWPAEALDNIRLLIVGGEACSQELVDRLATEDREMWNTYGPTEATVVACAQQMLPGRPVSIGLPLNGWDLVVVDKQGMPVEMGGVGELVIGGVGLASYLDPAKDAEKYAPLESMGWQRAYRTGDHVRLEEDGLYFVGR…	FALSE	GCF_016599755.1	FDAARGOS_1055	C_kefirresidentii_GCA016599755.1	NA	NA	NCBI Reference	Respiratory	NCBI Reference	kefirresidentii	100	NA	NA	NA	NA	NA	NZ_CP067012	15001	18903	-	proto_core	proto_core-NZ_CP067012_2	NULL	15000	(AMP-binding and PP-binding andTIGR02353)	5000	rule-based-clusters	1	antismash	15001	18903	-	CDS	cds-I6I12_RS02440	NULL	gene-I6I12_RS02440	0	NA	Pls/PosA family non-ribosomal peptide synthetase	I6I12_RS02440	WP_200288619.1	COORDINATES: similar to AAsequence:RefSeq:WP_005325641.1	11	NA	biosynthetic (rule-based-clusters) NAPAA:TIGR02353,biosynthetic (rule-based-clusters) NAPAA:AMP-binding,biosynthetic (rule-based-clusters) NAPAA:PP-binding,biosynthetic-additional (smcogs)SMCOG1002:AMP-dependent synthetase and ligase (Score:270.7%3b E-value: 3.3e-82)	AMP-binding (E-value: 9.7e-79, bitscore:261.9, seeds: 400, tool: rule-based-clusters),PP-binding (E-value: 6.9e-12, bitscore:42.8, seeds: 164, tool: rule-based-clusters),TIGR02353 (E-value: 1.5e-231, bitscore:767.5, seeds: 6, tool: rule-based-clusters)	biosynthetic
kefirresidentii	NAPAA	MAGPESLVPQQYLLGSAAPRPRTLWDIITTTAEMNPDAAALDDGEIITYSELIHEVEAWAAELHANGVRRGDRIGIRMTSGKRELYLAILATLAAGAAYVPVDADDPDERAEMVFGEADIDGVFTDDGFRFLRDSARPDAPAEETNAPRPEDTAWIIFTSGSTGKPKGVAVSHRSAAAFVDAEASLFLVNHPHGPLGPEDRVLAGLSVAFDASCEEMWLAWGHGGCLVPAPRSLVRSGMDLGPWLIRRDITVVSTVPTLAGLWPAEALDNIRLLIVGGEACSQELVDRLATEDREMWNTYGPTEATVVACAQQMLPGRPVSIGLPLNGWDLVVVDKQGMPVEMGGVGELVIGGVGLASYLDPAKDAEKYAPLESMGWQRAYRTGDHVRLEEDGLYFVGR…	FALSE	4035	C_kefirresidentii_KPL4035	C_kefirresidentii_KPL4035	Lemon	KPL	US	Respiratory	Nasal	kefirresidentii	97.2	3	80	99.71	0	Not a validly published species	FEFNHBAG_5	15001	18903	+	proto_core	proto_core-FEFNHBAG_5_2	NULL	15000	(AMP-binding and PP-binding andTIGR02353)	5000	rule-based-clusters	1	antismash	15001	18903	+	CDS	cds-FEFNHBAG_01319	NULL	gene-FEFNHBAG_01319	0	ppsE	Plipastatin synthase subunit E	FEFNHBAG_01319	X_FEFNHBAG_01319	ab initio prediction:Prodigal:2.6,similar to AA sequence:UniProtKB:O31827	11	2.3.1.-	biosynthetic (rule-based-clusters) NAPAA:PP-binding,biosynthetic (rule-based-clusters) NAPAA:TIGR02353,biosynthetic (rule-based-clusters) NAPAA:AMP-binding,biosynthetic-additional (smcogs)SMCOG1002:AMP-dependent synthetase and ligase (Score:270.7%3b E-value: 3.3e-82)	AMP-binding (E-value: 5.9e-80, bitscore:261.9, seeds: 400, tool: rule-based-clusters),PP-binding (E-value: 4.2e-13, bitscore:42.8, seeds: 164, tool: rule-based-clusters),TIGR02353 (E-value: 4.3e-233, bitscore:768.6, seeds: 6, tool: rule-based-clusters)	biosynthetic
kefirresidentii	NAPAA	MAGPESLVPQQYLLGSAAPRPRTLWDIITTTAEMNPDAAALDDGEIITYSELIHEVEAWAAELHANGVRRGDRIGIRMTSGKRELYLAILATLAAGAAYVPVDADDPDERAEMVFGEADIDGVFTDDGFRFLRDSARPDAPAEETNAPRPEDTAWIIFTSGSTGKPKGVAVSHRSAAAFVDAEASLFLVNHPHGPLGPEDRVLAGLSVAFDASCEEMWLAWGHGGCLVPAPRSLVRSGMDLGPWLIRRDITVVSTVPTLAGLWPAEALDNIRLLIVGGEACSQELVDRLATEDREMWNTYGPTEATVVACAQQMLPGRPVSIGLPLNGWDLVVVDKQGMPVEMGGVGELVIGGVGLASYLDPAKDAEKYAPLESMGWQRAYRTGDHVRLEENGLYFVGR…	FALSE	3649	C_kefirresidentii_KPL3649	C_kefirresidentii_KPL3649	Lemon	KPL	US	Respiratory	Nasal	kefirresidentii	98.1	3	85	99.78	0.44	Not a validly published species	LHHGMNDI_1	15001	18903	-	proto_core	proto_core-LHHGMNDI_1_2	NULL	15000	(AMP-binding and PP-binding andTIGR02353)	5000	rule-based-clusters	1	antismash	15001	18903	-	CDS	cds-LHHGMNDI_00177	NULL	gene-LHHGMNDI_00177	0	ppsE	Plipastatin synthase subunit E	LHHGMNDI_00177	X_LHHGMNDI_00177	ab initio prediction:Prodigal:2.6,similar to AA sequence:UniProtKB:O31827	11	2.3.1.-	biosynthetic (rule-based-clusters) NAPAA:TIGR02353,biosynthetic (rule-based-clusters) NAPAA:AMP-binding,biosynthetic (rule-based-clusters) NAPAA:PP-binding,biosynthetic-additional (smcogs)SMCOG1002:AMP-dependent synthetase and ligase (Score:270.5%3b E-value: 3.7e-82)	AMP-binding (E-value: 2e-79, bitscore:261.2, seeds: 400, tool: rule-based-clusters),PP-binding (E-value: 8.5e-13, bitscore:42.8, seeds: 164, tool: rule-based-clusters),TIGR02353 (E-value: 2e-230, bitscore:760.8, seeds: 6, tool: rule-based-clusters)	biosynthetic
kefirresidentii	NAPAA	MAGPESLVPQQYLLGSAAPRPRTLWDIITTTAEMNPDAAALDDGEIITYSELIHEVEAWAAELHANGVRRGDRIGIRMTSGKRELYLAILATLAAGAAYVPVDADDPDERAEMVFGEADIDGVFTDDGFRFLRDSARPDAPAEETNAPRPEDTAWIIFTSGSTGKPKGVAVSHRSAAAFVDAEASLFLVNHPHGPLGPEDRVLAGLSVAFDASCEEMWLAWGHGGCLVPAPRSLVRSGMDLGPWLIRRDITVVSTVPTLAGLWPAEALDNIRLLIVGGEACSQELVDRLATEDREMWNTYGPTEATVVACAQQMLPGRPVSIGLPLNGWDLVVVDKQGMPVEMGGVGELVIGGVGLASYLDPAKDAEKYAPLESMGWQRAYRTGDHVRLEENGLYFVGR…	FALSE	05-071	C_kefirresidentii_BWA071	C_kefirresidentii_MSK071	Kelly	BWA	BWA	Respiratory	Nasopharyngeal	kefirresidentii	98.1	1	100.25	99.78	0.44	Not a validly published species	PDNNOEPM_1	15001	18903	-	proto_core	proto_core-PDNNOEPM_1_2	NULL	15000	(AMP-binding and PP-binding andTIGR02353)	5000	rule-based-clusters	1	antismash	15001	18903	-	CDS	cds-PDNNOEPM_00177	NULL	gene-PDNNOEPM_00177	0	ppsE	Plipastatin synthase subunit E	PDNNOEPM_00177	X_PDNNOEPM_00177	ab initio prediction:Prodigal:2.6,similar to AA sequence:UniProtKB:O31827	11	2.3.1.-	biosynthetic (rule-based-clusters) NAPAA:PP-binding,biosynthetic (rule-based-clusters) NAPAA:AMP-binding,biosynthetic (rule-based-clusters) NAPAA:TIGR02353,biosynthetic-additional (smcogs)SMCOG1002:AMP-dependent synthetase and ligase (Score:270.5%3b E-value: 3.7e-82)	AMP-binding (E-value: 2e-79, bitscore:261.2, seeds: 400, tool: rule-based-clusters),PP-binding (E-value: 8.5e-13, bitscore:42.8, seeds: 164, tool: rule-based-clusters),TIGR02353 (E-value: 2e-230, bitscore:760.8, seeds: 6, tool: rule-based-clusters)	biosynthetic
kefirresidentii	NAPAA	MAGPESLVPQQYLLGSAAPRPRTLWDIITTTAEMNPDAAALDDGEIITYSELIHEVEAWAAELHANGVRRGDRIGIRMTSGKRELYLAILATLAAGAAYVPVDADDPDERAEMVFGEADIDGVFTDDGFRFLRDSARPDAPAEKTNAPRPEDTAWIIFTSGSTGKPKGVAVSHRSAAAFVDAEASLFLVNHPHGPLGPEDRVLAGLSVAFDASCEEMWLAWGHGGCLVPAPRSLVRSGMDLGPWLIRRDITVVSTVPTLAGLWPAEALDNIRLLIVGGEACSQELVDRLATEDREMWNTYGPTEATVVACAQQMLPGRPVSIGLPLNGWDLVVVDKQGMPVEMGGVGELVIGGVGLASYLDPAKDAEKYAPLESMGWQRAYRTGDHVRLEEDGLYFVGR…	FALSE	05-185	C_kefirresidentii_BWA185	C_kefirresidentii_MSK185	Kelly	BWA	BWA	Respiratory	Nasopharyngeal	kefirresidentii	98	2	103.68	99.71	0	Not a validly published species	COALLJFI_2	15001	18903	+	proto_core	proto_core-COALLJFI_2_2	NULL	15000	(AMP-binding and PP-binding andTIGR02353)	5000	rule-based-clusters	1	antismash	15001	18903	+	CDS	cds-COALLJFI_00492	NULL	gene-COALLJFI_00492	0	lgrD	Linear gramicidin synthase subunit D	COALLJFI_00492	X_COALLJFI_00492	ab initio prediction:Prodigal:2.6,similar to AA sequence:UniProtKB:Q70LM4	11	NA	biosynthetic (rule-based-clusters) NAPAA:PP-binding,biosynthetic (rule-based-clusters) NAPAA:TIGR02353,biosynthetic (rule-based-clusters) NAPAA:AMP-binding,biosynthetic-additional (smcogs)SMCOG1002:AMP-dependent synthetase and ligase (Score:270.6%3b E-value: 3.6e-82)	AMP-binding (E-value: 1.2e-79, bitscore:261.9, seeds: 400, tool: rule-based-clusters),PP-binding (E-value: 8.5e-13, bitscore:42.8, seeds: 164, tool: rule-based-clusters),TIGR02353 (E-value: 5e-231, bitscore:762.8, seeds: 6, tool: rule-based-clusters)	biosynthetic
kefirresidentii	NAPAA	MAGPESLVPQQYLLGSAAPRPRTLWDIITTTAEMNPDAAALDDGEIITYSELIHEVEAWAAELHANGVRRGDRIGIRMTSGKRELYLAILATLAAGAAYVPVDADDPDERAEMVFGEADIDGVFTDDGFRFLRDSARPDAPAEKTNAPRPEDTAWIIFTSGSTGKPKGVAVSHRSAAAFVDAEASLFLVNHPHGPLGPEDRVLAGLSVAFDASCEEMWLAWGHGGCLVPAPRSLVRSGMDLGPWLIRRDITVVSTVPTLAGLWPAEALDNIRLLIVGGEACSQELVDRLATEDREMWNTYGPTEATVVACAQQMLPGRPVSIGLPLNGWDLVVVDKQGMPVEMGGVGELVIGGVGLASYLDPAKDAEKYAPLESMGWQRAYRTGDHVRLEEDGLYFVGR…	FALSE	05-163	C_kefirresidentii_BWA163	C_kefirresidentii_MSK163	Kelly	BWA	BWA	Respiratory	Nasopharyngeal	kefirresidentii	97.9	1	102.95	99.78	0	Not a validly published species	EGFMPDOF_4	15001	18903	-	proto_core	proto_core-EGFMPDOF_4_2	NULL	15000	(AMP-binding and PP-binding andTIGR02353)	5000	rule-based-clusters	1	antismash	15001	18903	-	CDS	cds-EGFMPDOF_01861	NULL	gene-EGFMPDOF_01861	0	ppsE	Plipastatin synthase subunit E	EGFMPDOF_01861	X_EGFMPDOF_01861	ab initio prediction:Prodigal:2.6,similar to AA sequence:UniProtKB:O31827	11	2.3.1.-	biosynthetic (rule-based-clusters) NAPAA:PP-binding,biosynthetic (rule-based-clusters) NAPAA:AMP-binding,biosynthetic (rule-based-clusters) NAPAA:TIGR02353,biosynthetic-additional (smcogs)SMCOG1002:AMP-dependent synthetase and ligase (Score:270.9%3b E-value: 2.9e-82)	AMP-binding (E-value: 1.2e-79, bitscore:261.9, seeds: 400, tool: rule-based-clusters),PP-binding (E-value: 8.6e-13, bitscore:42.8, seeds: 164, tool: rule-based-clusters),TIGR02353 (E-value: 2.7e-232, bitscore:766.9, seeds: 6, tool: rule-based-clusters)	biosynthetic
kefirresidentii	NAPAA	MAGPESLVPQQYLLGSAAPRPRTLWDIITTTAEMNPDAAALDDGEIITYSELIHEVEAWAAELHANGVRRGDRIGIRMTSGKRELYLAILATLAAGAAYVPVDADDPDERAEMVFGEADIDGVFTDDGFRFLRDSARPDAPAEKTNAPRPEDTAWIIFTSGSTGKPKGVAVSHRSAAAFVDAEASLFLVNHPHGPLGPEDRVLAGLSVAFDASCEEMWLAWGHGGCLVPAPRSLVRSGMDLGPWLIRRDITVVSTVPTLAGLWPAEALDNIRLLIVGGEACSQELVDRLATEDREMWNTYGPTEATVVACAQQMLPGRPVSIGLPLNGWDLVVVDKQGMPVEMGGVGELVIGGVGLASYLDPAKDAEKYAPLESMGWQRAYRTGDHVRLEEDGLYFVGR…	FALSE	3804	C_kefirresidentii_KPL3804	C_kefirresidentii_KPL3804	Lemon	KPL	US	Respiratory	Nasal	kefirresidentii	97.8	3	110	99.78	1.03	Not a validly published species	FCDFFGDH_8	15001	18903	-	proto_core	proto_core-FCDFFGDH_8_2	NULL	15000	(AMP-binding and PP-binding andTIGR02353)	5000	rule-based-clusters	1	antismash	15001	18903	-	CDS	cds-FCDFFGDH_01629	NULL	gene-FCDFFGDH_01629	0	ppsE	Plipastatin synthase subunit E	FCDFFGDH_01629	X_FCDFFGDH_01629	ab initio prediction:Prodigal:2.6,similar to AA sequence:UniProtKB:O31827	11	2.3.1.-	biosynthetic (rule-based-clusters) NAPAA:PP-binding,biosynthetic (rule-based-clusters) NAPAA:TIGR02353,biosynthetic (rule-based-clusters) NAPAA:AMP-binding,biosynthetic-additional (smcogs)SMCOG1002:AMP-dependent synthetase and ligase (Score:270.9%3b E-value: 2.9e-82)	AMP-binding (E-value: 6.1e-80, bitscore:261.9, seeds: 400, tool: rule-based-clusters),PP-binding (E-value: 4.3e-13, bitscore:42.8, seeds: 164, tool: rule-based-clusters),TIGR02353 (E-value: 1.4e-232, bitscore:766.9, seeds: 6, tool: rule-based-clusters)	biosynthetic
kefirresidentii	NRPS	MSTTMNDITEIGTIHEWFDQTARALPESTALVTDDSYLTFAQLSERRDQYISFLQGNGVGVGDTVAFHGASSPDLVAGMLATMHLGAVAVPLGNTLPREYRAHIVQRCGAVLIFSDAPDMPGAIDWLPKDIAVTRFKESFRPQKDTPFLLMFTSGSTGTPKGVLHSHRQPINRFRWMHRTYPMCEDDVCCARPTVSIMPAMWELFGGLVVGRPTLLLSSDLISRPDALVRSLVDHKVTRMTTTPALHHVMLTSLQNLSKSTVASLRVLTIGGERIPDKLVEKHRALLPSCHLLEDYGATEVNTIGAGVREDDGNPVFFPIDGVSVRLAPLSEGDSPGEREVGELCVAGEGLALGYWKDPEQTSKRFVSRDSINKEYLTGDRAKLLPDGSFILLGRIREQ…	TRUE	4035	C_kefirresidentii_KPL4035	C_kefirresidentii_KPL4035	Lemon	KPL	US	Respiratory	Nasal	kefirresidentii	97.2	3	80	99.71	0	Not a validly published species	FEFNHBAG_12	7350	19328	-	proto_core	proto_core-FEFNHBAG_12_4	NULL	20000	cds(Condensation and (AMP-binding orA-OX))	20000	rule-based-clusters	1	antismash	7350	19328	-	CDS	cds-FEFNHBAG_02032	NULL	gene-FEFNHBAG_02032	0	pksJ	Polyketide synthase PksJ	FEFNHBAG_02032	X_FEFNHBAG_02032	ab initio prediction:Prodigal:2.6,similar to AA sequence:UniProtKB:P40806	11	NA	biosynthetic (rule-based-clusters) NRPS:AMP-binding,biosynthetic (rule-based-clusters) NRPS:Condensation,biosynthetic-additional(rule-based-clusters) PP-binding,biosynthetic-additional(rule-based-clusters) PKS_KS,biosynthetic-additional (smcogs)SMCOG1127:condensation domain-containing protein (Score:83.2%3b E-value: 3.8e-25)	Condensation (E-value: 7.9e-27, bitscore:85.4, seeds: 42, tool: rule-based-clusters),AMP-binding (E-value: 1.1e-95, bitscore:312.0, seeds: 400, tool: rule-based-clusters),PP-binding (E-value: 6.4e-13, bitscore:40.5, seeds: 164, tool: rule-based-clusters),PKS_KS (E-value: 1.4e-149, bitscore:490.0, seeds: 2284, tool: rule-based-clusters)	biosynthetic
kefirresidentii	siderophore	MLNTERDEIFTPHGTVRLRPLTPGDTELVHGWLTDPHCAFWGMQQASVNDVAVEYDRLRASPHEEAWILELRPYPAAPRRPMGIVEDYDPRRVVLDSVLAGAASSEAAGVRELTLEEPIRGLHFLVAPPAGAHVSGLTSSLFAAVIRWLIDCRGFRELLVEPDVANGAIHRKNAEAGFLDVPGLNEVRLLQGGHTKTARVQRCTASDFYSSAAAARASLSPVANALCAAETAERQLIAKAIREFSHERLLTPSFHPDSERWSVHLGPRELSFSAHQYGLEHLEVVPESIEAADAAPLHLAELIAGAAEQLGIETGFLHTYIEEIQATLAGRARALATRPAAQSLRAPQLAASAQERANAQADYLVSAESAMYEGHPGFLANSGRGGMSLTELRAYAPEA…	FALSE	4072	C_kefirresidentii_KPL4072	C_kefirresidentii_KPL4072	Lemon	KPL	US	Respiratory	Nasal	kefirresidentii	97.7	3	108	99.71	0	Not a validly published species	LBJMHKKH_3	5001	7469	+	proto_core	proto_core-LBJMHKKH_3_2	NULL	5000	IucA_IucC	20000	rule-based-clusters	1	antismash	5001	7469	+	CDS	cds-LBJMHKKH_00943	NULL	gene-LBJMHKKH_00943	0	iucC	Aerobactin synthase	LBJMHKKH_00943	X_LBJMHKKH_00943	ab initio prediction:Prodigal:2.6,similar to AA sequence:UniProtKB:Q47318	11	6.3.2.39	biosynthetic (rule-based-clusters)siderophore: IucA_IucC	IucA_IucC (E-value: 1.2e-63, bitscore:209.0, seeds: 168, tool: rule-based-clusters)	biosynthetic
kefirresidentii	siderophore	MLNTERDEIFTPHGTVRLRPLTPGDTELVHGWLTDPHCAFWGMQQASVNDVAVEYDRLRASPHEEAWILELRPYPAAPRRPMGIVEDYDPRRVVLDSVLAGAASSEAAGVRELTLEEPIRGLHFLVAPPAGAHVSGLTSSLFAAVIRWLIDCRGFRELLVEPDVANGAIHRKNAEAGFLDVPGLNEVRLLQGGHTKTARVQRCTASDFYSSAAAARASLSPVANALCAAETAERQLIAKAIREFSHERLLTPSFHPDSERWSVHLGPRELSFSAHQYGLEHLEVVPESIEAADAAPLHLAELIAGAAEQLGIETGFLHTYIEEIQATLAGRARALATRPAAQSLRAPQLAASAQERANAQADYLVSAESAMYEGHPGFLANSGRGGMSLTELRAYAPEA…	TRUE	4035	C_kefirresidentii_KPL4035	C_kefirresidentii_KPL4035	Lemon	KPL	US	Respiratory	Nasal	kefirresidentii	97.2	3	80	99.71	0	Not a validly published species	FEFNHBAG_3	3613	6081	-	proto_core	proto_core-FEFNHBAG_3_2	NULL	5000	IucA_IucC	20000	rule-based-clusters	1	antismash	3613	6081	-	CDS	cds-FEFNHBAG_00719	NULL	gene-FEFNHBAG_00719	0	iucC	Aerobactin synthase	FEFNHBAG_00719	X_FEFNHBAG_00719	ab initio prediction:Prodigal:2.6,similar to AA sequence:UniProtKB:Q47318	11	6.3.2.39	biosynthetic (rule-based-clusters)siderophore: IucA_IucC	IucA_IucC (E-value: 1.2e-63, bitscore:209.0, seeds: 168, tool: rule-based-clusters)	biosynthetic
kefirresidentii	siderophore	MLNTERDEIFTPHGTVRLRPLTPGDTELVHGWLTDPHCAFWGMQQASVNDVAVEYDRLRASPHEEAWILELRPYPAAPRRPMGIVEDYDPRRVVLDSVLAGAASSEAAGVRELTLEEPIRGLHFLVAPPAGAHVSGLTSSLFAAVIRWLIDCRGFRELLVEPDVANGAIHRKNAEAGFLDVPGLNEVRLLQGGHTKTARVQRCTASDFYSSAAAARASLSPVANALCAAETAERQLIAKAIREFSHERLLTPSFHPDSERWSVHLGPRELSFSAHQYGLEHLEVVPESIEAADAAPLHLAELIAGAAEQLGIETGFLHTYIEEIQATLAGRARALATRPAAQSLRAPQLAASAQERANAQADYLVSAESAMYEGHPGFLANSGRGGMSLTELRAYAPEA…	FALSE	3649	C_kefirresidentii_KPL3649	C_kefirresidentii_KPL3649	Lemon	KPL	US	Respiratory	Nasal	kefirresidentii	98.1	3	85	99.78	0.44	Not a validly published species	LHHGMNDI_4	5001	7469	+	proto_core	proto_core-LHHGMNDI_4_2	NULL	5000	IucA_IucC	20000	rule-based-clusters	1	antismash	5001	7469	+	CDS	cds-LHHGMNDI_00822	NULL	gene-LHHGMNDI_00822	0	iucC	Aerobactin synthase	LHHGMNDI_00822	X_LHHGMNDI_00822	ab initio prediction:Prodigal:2.6,similar to AA sequence:UniProtKB:Q47318	11	6.3.2.39	biosynthetic (rule-based-clusters)siderophore: IucA_IucC	IucA_IucC (E-value: 1.3e-63, bitscore:208.6, seeds: 168, tool: rule-based-clusters)	biosynthetic
kefirresidentii	siderophore	MLNTERDEIFTPHGTVRLRPLTPGDTELVHGWLTDPHCAFWGMQQASVNDVAVEYDRLRASPHEEAWILELRPYPAAPRRPMGIVEDYDPRRVVLDSVLAGAASSEAAGVRELTLEEPIRGLHFLVAPPAGAHVSGLTSSLFAAVIRWLIDCRGFRELLVEPDVANGAIHRKNAEAGFLDVPGLNEVRLLQGGHTKTARVQRCTASDFYSSAAAARASLSPVANALCAAETAERQLIAKAIREFSHERLLTPSFHPDSERWSVHLGPRELSFSAHQYGLEHLEVVPESIEAADAAPLHLAELIAGAAEQLGIETGFLHTYIEEIQATLAGRARALATRPAAQSLRAPQLAASAQERANAQADYLVSAESAMYEGHPGFLANSGRGGMSLTELRAYAPEA…	FALSE	05-163	C_kefirresidentii_BWA163	C_kefirresidentii_MSK163	Kelly	BWA	BWA	Respiratory	Nasopharyngeal	kefirresidentii	97.9	1	102.95	99.78	0	Not a validly published species	EGFMPDOF_3	5001	7469	-	proto_core	proto_core-EGFMPDOF_3_2	NULL	5000	IucA_IucC	20000	rule-based-clusters	1	antismash	5001	7469	-	CDS	cds-EGFMPDOF_01407	NULL	gene-EGFMPDOF_01407	0	iucC	Aerobactin synthase	EGFMPDOF_01407	X_EGFMPDOF_01407	ab initio prediction:Prodigal:2.6,similar to AA sequence:UniProtKB:Q47318	11	6.3.2.39	biosynthetic (rule-based-clusters)siderophore: IucA_IucC	IucA_IucC (E-value: 2.6e-63, bitscore:208.6, seeds: 168, tool: rule-based-clusters)	biosynthetic
kefirresidentii	siderophore	MLNTERDEIFTPHGTVRLRPLTPGDTELVHGWLTDPHCAFWGMQQASVNDVAVEYDRLRASPHEEAWILELRPYPAAPRRPMGIVEDYDPRRVVLDSVLAGAASSEAAGVRELTLEEPIRGLHFLVAPPAGAHVSGLTSSLFAAVIRWLIDCRGFRELLVEPDVANGAIHRKNAEAGFLDVPGLNEVRLLQGGHTKTARVQRCTASDFYSSAAAARASLSPVANALCAAETAERQLIAKAIREFSHERLLTPSFHPDSERWSVHLGPRELSFSAHQYGLEHLEVVPESIEAADAAPLHLAELIAGAAEQLGIETGFLHTYIEEIQATLAGRARALATRPAAQSLRAPQLAASAQERANAQADYLVSAESAMYEGHPGFLANSGRGGMSLTELRAYAPEA…	FALSE	3804	C_kefirresidentii_KPL3804	C_kefirresidentii_KPL3804	Lemon	KPL	US	Respiratory	Nasal	kefirresidentii	97.8	3	110	99.78	1.03	Not a validly published species	FCDFFGDH_2	5001	7469	-	proto_core	proto_core-FCDFFGDH_2_2	NULL	5000	IucA_IucC	20000	rule-based-clusters	1	antismash	5001	7469	-	CDS	cds-FCDFFGDH_00447	NULL	gene-FCDFFGDH_00447	0	iucC	Aerobactin synthase	FCDFFGDH_00447	X_FCDFFGDH_00447	ab initio prediction:Prodigal:2.6,similar to AA sequence:UniProtKB:Q47318	11	6.3.2.39	biosynthetic (rule-based-clusters)siderophore: IucA_IucC	IucA_IucC (E-value: 1.7e-63, bitscore:208.6, seeds: 168, tool: rule-based-clusters)	biosynthetic
kefirresidentii	siderophore	MLNTERDEIFTPHGTVRLRPLTPGDTELVHGWLTDPHCAFWGMQQASVNDVAVEYDRLRASPHEEAWILELRPYPAAPRRPMGIVEDYDPRRVVLDSVLAGAASSEAAGVRELTLEEPIRGLHFLVAPPAGAHVSGLTSSLFAAVIRWLIDCRGFRELLVEPDVANGAIHRKNAEAGFLDVPGLNEVRLLQGGHTKTARVQRCTASDFYSSAAAARASLSPVANALCAAETAERQLIAKAIREFSHERLLTPSFHPDSERWSVHLGPRELSFSAHQYGLEHLEVVPESIEAADAAPLHLAELIAGAAEQLGIETGFLHTYIEEIQATLAGRARALATRPAAQSLRAPQLAASAQERANAQADYLVSAESAMYEGHPGFLANSGRGGMSLTELRAYAPEA…	FALSE	05-071	C_kefirresidentii_BWA071	C_kefirresidentii_MSK071	Kelly	BWA	BWA	Respiratory	Nasopharyngeal	kefirresidentii	98.1	1	100.25	99.78	0.44	Not a validly published species	PDNNOEPM_9	5001	7469	+	proto_core	proto_core-PDNNOEPM_9_2	NULL	5000	IucA_IucC	20000	rule-based-clusters	1	antismash	5001	7469	+	CDS	cds-PDNNOEPM_01752	NULL	gene-PDNNOEPM_01752	0	iucC	Aerobactin synthase	PDNNOEPM_01752	X_PDNNOEPM_01752	ab initio prediction:Prodigal:2.6,similar to AA sequence:UniProtKB:Q47318	11	6.3.2.39	biosynthetic (rule-based-clusters)siderophore: IucA_IucC	IucA_IucC (E-value: 6.9e-64, bitscore:208.6, seeds: 168, tool: rule-based-clusters)	biosynthetic
kefirresidentii	siderophore	MLNTERDEIFTPHGTVRLRPLTPGDTELVHGWLTDPHCAFWGMQQASVNDVAVEYDRLRASPHEEAWILELRPYPAAPRRPMGIVEDYDPRRVVLDSVLAGAASSEAAGVRELTLEEPLRGLHFLVAPPAGAHVSGLTSSLFAAVIRWLIDCRGFRELLVEPDVANGAIHRKNAEAGFLDVPGLNEVRLLQGGHTKTARVQRCTASDFYSSAAAARASLSPVANALCAAETAERQLIAKAIREFSHERLLTPSFHPDSERWSVHLGPRELSFSAHQYGLEHLEVVPESIEAADAAPLHLAELIAGAAEQLGIEPGFLHTYIEEIQATLAGRARALATRPAAQSLRAPQLAASAQERANAQADYLVSAESAMYEGHPGFLANSGRGGMSLTELRAYAPEA…	FALSE	05-185	C_kefirresidentii_BWA185	C_kefirresidentii_MSK185	Kelly	BWA	BWA	Respiratory	Nasopharyngeal	kefirresidentii	98	2	103.68	99.71	0	Not a validly published species	COALLJFI_3	5001	7469	+	proto_core	proto_core-COALLJFI_3_2	NULL	5000	IucA_IucC	20000	rule-based-clusters	1	antismash	5001	7469	+	CDS	cds-COALLJFI_00792	NULL	gene-COALLJFI_00792	0	iucC	Aerobactin synthase	COALLJFI_00792	X_COALLJFI_00792	ab initio prediction:Prodigal:2.6,similar to AA sequence:UniProtKB:Q47318	11	6.3.2.39	biosynthetic (rule-based-clusters)siderophore: IucA_IucC	IucA_IucC (E-value: 1.4e-63, bitscore:209.0, seeds: 168, tool: rule-based-clusters)	biosynthetic
kefirresidentii	siderophore	MLNTERDEIFTPHGTVRLRPLTPGDTELVHGWLTDPHCAFWGMQQASVNDVAVEYDRLRASPHEEAWILELRPYPAAPRRPMGIVEDYDPRRVVLDSVLAGAASSEAAGVRELTLEEPLRGLHFLVAPPAGAHVSGLTSSLFAAVIRWLIDCRGFRELLVEPDVANGAIHRKNAEAGFLDVPGLNEVRLLQGGHTKTARVQRCTASDFYSSAAAARGSLSPVANALCAAETAERQLIAKAIREFSHERLLTPSFHPDSERWSVHLGPRELSFSAHQYGLEHLEVVPESIEAADAAPLHLAELIAGAAEQLGIEPGFLHTYIEEIQATLAGRARALATRPAAQSLRAPQLAASAQERANAQADYLVSAESAMYEGHPGFLANSGRGGMSLTELRAYAPEA…	FALSE	2825	C_kefirresidentii_KPL2825	C_kefirresidentii_KPL2825	Lemon	KPL	US	Respiratory	Nasal	kefirresidentii	98.4	3	85	99.71	0	Not a validly published species	JOOINECB_1	5001	7469	-	proto_core	proto_core-JOOINECB_1_2	NULL	5000	IucA_IucC	20000	rule-based-clusters	1	antismash	5001	7469	-	CDS	cds-JOOINECB_00038	NULL	gene-JOOINECB_00038	0	iucC	Aerobactin synthase	JOOINECB_00038	X_JOOINECB_00038	ab initio prediction:Prodigal:2.6,similar to AA sequence:UniProtKB:Q47318	11	6.3.2.39	biosynthetic (rule-based-clusters)siderophore: IucA_IucC	IucA_IucC (E-value: 1.4e-63, bitscore:209.0, seeds: 168, tool: rule-based-clusters)	biosynthetic
kefirresidentii	siderophore	MQQASVNDVAVEYDRLRASPHEEAWILELRPYPAAPRRPMGIVEDYDPRRVVLDSVLAGAASSEAAGVRELTLEEPLRGLHFLVAPPAGAHVSGLTSSLFAAVIRWLIDCRGFRELLVEPDVANGAIHRKNAEAGFLDVPGLNEVRLLQGGHTKTARVQRCTASDFYSSAAAARGSLSPVANALCAAETAERQLIAKAIREFSHERLLTPSFHPDSERWSVHLGPRELSFSAHQYGLEHLEVVPESIEAADAAPLHLAELIAGAAEQLGIEPGFLHTYIEEIQATLAGRARALATRPAAQSLRAPQLAASAQERANAQADYLVSAESAMYEGHPGFLANSGRGGMSLTELRAYAPEAGADVHIVWLAAKREHCVVAASEDVADLAGFFAEQLGDLEPRY…	FALSE	GCF_016599755.1	FDAARGOS_1055	C_kefirresidentii_GCA016599755.1	NA	NA	NCBI Reference	Respiratory	NCBI Reference	kefirresidentii	100	NA	NA	NA	NA	NA	NZ_CP067012	5001	7343	+	proto_core	proto_core-NZ_CP067012_2	NULL	5000	IucA_IucC	20000	rule-based-clusters	1	antismash	5001	7343	+	CDS	cds-I6I12_RS10800	NULL	gene-I6I12_RS10800	0	NA	GNAT family N-acetyltransferase	I6I12_RS10800	WP_234288200.1	COORDINATES: protein motif:HMM:NF016099.4	11	2.3.1.-	biosynthetic (rule-based-clusters)siderophore: IucA_IucC	IucA_IucC (E-value: 9.1e-63, bitscore:209.1, seeds: 168, tool: rule-based-clusters)	biosynthetic
kefirresidentii	T1PKS	MTIEQLRAWLRDWVAQATGVSPEEILDSKPLENYGLSSRDAVVLSGELENLLGTRLDATVAYEYPTIELLANRLLNAPAPQPEAHSPRIAHGADVAVIGLSGRFPGAENAQEFWSMLAESRAGTGPLPVGRWSEYLADPVMSEKIAQQNTDGGYIEDIASFDAEFFGLSPLEAANMDPQQRILLELVWEALEDAGVPANELRGTQTGVYMGSTNNDYGMLIAADSAEMHPYALTGISSAVVANRISYALDFRGPSINVDTACSSSLVAVNQAVKDLRTGSADVALAGGINILAAPHASTAFSELGVTSPTSAIHAFSDDADGIVRADAAGVLVLKRLEDAEADGDDILAVIKGSAVNSDGHSNGLTAPNPEAQEDVLRRAYADAGVNPQDVDYIEAHGT…	FALSE	3649	C_kefirresidentii_KPL3649	C_kefirresidentii_KPL3649	Lemon	KPL	US	Respiratory	Nasal	kefirresidentii	98.1	3	85	99.78	0.44	Not a validly published species	LHHGMNDI_1	20001	24704	+	proto_core	proto_core-LHHGMNDI_1_2	NULL	20000	cds(PKS_AT and (PKS_KS or ene_KS or mod_KSor hyb_KS or itr_KS or tra_KS))	20000	rule-based-clusters	1	antismash	20001	24704	+	CDS	cds-LHHGMNDI_00065	NULL	gene-LHHGMNDI_00065	0	ppsA	Phthiocerol synthesis polyketide synthase type IPpsA	LHHGMNDI_00065	X_LHHGMNDI_00065	ab initio prediction:Prodigal:2.6,similar to AA sequence:UniProtKB:P9WQE7	11	2.3.1.41	biosynthetic (rule-based-clusters) T1PKS:PKS_KS,biosynthetic (rule-based-clusters) T1PKS:PKS_AT,biosynthetic-additional(rule-based-clusters) PP-binding,biosynthetic-additional(rule-based-clusters) Abhydrolase_6,biosynthetic-additional (smcogs)SMCOG1093:Beta-ketoacyl synthase (Score: 111.9%3b E-value:4.9e-34)	PP-binding (E-value: 3.6e-09, bitscore:31.2, seeds: 164, tool: rule-based-clusters),PKS_KS (E-value: 2.6e-168, bitscore:554.5, seeds: 2284, tool: rule-based-clusters),PKS_AT (E-value: 1e-68, bitscore: 226.0,seeds: 1682, tool: rule-based-clusters),Abhydrolase_6 (E-value: 6.2e-08, bitscore:27.6, seeds: 455, tool: rule-based-clusters)	biosynthetic
kefirresidentii	T1PKS	MTIEQLRAWLRDWVAQATGVSPEEILDSKPLENYGLSSRDAVVLSGELENLLGTRLDATVAYEYPTIELLANRLLNAPAPQPEAHSPRIAHGADVAVIGLSGRFPGAENAQEFWSMLAESRAGTGPLPVGRWSEYLADPVMSEKIAQQNTDGGYIEDIASFDAEFFGLSPLEAANMDPQQRILLELVWEALEDAGVPANELRGTQTGVYMGSTNNDYGMLIAADSAEMHPYALTGISSAVVANRISYALDFRGPSINVDTACSSSLVAVNQAVKDLRTGSADVALAGGINILAAPHASTAFSELGVTSPTSAIHAFSDDADGIVRADAAGVLVLKRLEDAEADGDDILAVIKGSAVNSDGHSNGLTAPNPEAQEDVLRRAYADAGVNPQDVDYIEAHGT…	FALSE	05-163	C_kefirresidentii_BWA163	C_kefirresidentii_MSK163	Kelly	BWA	BWA	Respiratory	Nasopharyngeal	kefirresidentii	97.9	1	102.95	99.78	0	Not a validly published species	EGFMPDOF_4	20001	24704	+	proto_core	proto_core-EGFMPDOF_4_2	NULL	20000	cds(PKS_AT and (PKS_KS or ene_KS or mod_KSor hyb_KS or itr_KS or tra_KS))	20000	rule-based-clusters	1	antismash	20001	24704	+	CDS	cds-EGFMPDOF_01746	NULL	gene-EGFMPDOF_01746	0	ppsA	Phthiocerol synthesis polyketide synthase type IPpsA	EGFMPDOF_01746	X_EGFMPDOF_01746	ab initio prediction:Prodigal:2.6,similar to AA sequence:UniProtKB:P9WQE7	11	2.3.1.41	biosynthetic (rule-based-clusters) T1PKS:PKS_KS,biosynthetic (rule-based-clusters) T1PKS:PKS_AT,biosynthetic-additional(rule-based-clusters) PP-binding,biosynthetic-additional(rule-based-clusters) Abhydrolase_6,biosynthetic-additional (smcogs)SMCOG1093:Beta-ketoacyl synthase (Score: 111.9%3b E-value:4.9e-34)	PP-binding (E-value: 3.6e-09, bitscore:31.2, seeds: 164, tool: rule-based-clusters),PKS_KS (E-value: 2.6e-168, bitscore:554.5, seeds: 2284, tool: rule-based-clusters),PKS_AT (E-value: 7.6e-70, bitscore: 229.8,seeds: 1682, tool: rule-based-clusters),Abhydrolase_6 (E-value: 6.3e-08, bitscore:27.6, seeds: 455, tool: rule-based-clusters)	biosynthetic
kefirresidentii	T1PKS	MTIEQLRAWLRDWVAQATGVSPEEILDSKPLENYGLSSRDAVVLSGELENLLGTRLDATVAYEYPTIELLANRLLNAPAPQPEAHSPRIAHGADVAVIGLSGRFPGAENAQEFWSMLAESRAGTGPLPVGRWSEYLADPVMSEKIAQQNTDGGYIEDIASFDAEFFGLSPLEAANMDPQQRILLELVWEALEDAGVPANELRGTQTGVYMGSTNNDYGMLIAADSAEMHPYALTGISSAVVANRISYALDFRGPSINVDTACSSSLVAVNQAVKDLRTGSADVALAGGINILAAPHASTAFSELGVTSPTSAIHAFSDDADGIVRADAAGVLVLKRLEDAEADGDDILAVIKGSAVNSDGHSNGLTAPNPEAQEDVLRRAYADAGVNPQDVDYIEAHGT…	FALSE	3804	C_kefirresidentii_KPL3804	C_kefirresidentii_KPL3804	Lemon	KPL	US	Respiratory	Nasal	kefirresidentii	97.8	3	110	99.78	1.03	Not a validly published species	FCDFFGDH_9	20001	24704	-	proto_core	proto_core-FCDFFGDH_9_2	NULL	20000	cds(PKS_AT and (PKS_KS or ene_KS or mod_KSor hyb_KS or itr_KS or tra_KS))	20000	rule-based-clusters	1	antismash	20001	24704	-	CDS	cds-FCDFFGDH_01811	NULL	gene-FCDFFGDH_01811	0	ppsA	Phthiocerol synthesis polyketide synthase type IPpsA	FCDFFGDH_01811	X_FCDFFGDH_01811	ab initio prediction:Prodigal:2.6,similar to AA sequence:UniProtKB:P9WQE7	11	2.3.1.41	biosynthetic (rule-based-clusters) T1PKS:PKS_KS,biosynthetic (rule-based-clusters) T1PKS:PKS_AT,biosynthetic-additional(rule-based-clusters) PP-binding,biosynthetic-additional(rule-based-clusters) Abhydrolase_6,biosynthetic-additional (smcogs)SMCOG1093:Beta-ketoacyl synthase (Score: 111.9%3b E-value:4.9e-34)	PP-binding (E-value: 1.7e-09, bitscore:31.2, seeds: 164, tool: rule-based-clusters),PKS_KS (E-value: 1.2e-168, bitscore:554.5, seeds: 2284, tool: rule-based-clusters),PKS_AT (E-value: 3.6e-70, bitscore: 229.8,seeds: 1682, tool: rule-based-clusters),Abhydrolase_6 (E-value: 2.9e-08, bitscore:27.6, seeds: 455, tool: rule-based-clusters)	biosynthetic
kefirresidentii	T1PKS	MTIEQLRAWLRDWVAQATGVSPEEILDSKPLENYGLSSRDAVVLSGELENLLGTRLDATVAYEYPTIELLANRLLNAPAPQPEAHSPRIAHGADVAVIGLSGRFPGAENAQEFWSMLAESRAGTGPLPVGRWSEYLADPVMSEKIAQQNTDGGYIEDIASFDAEFFGLSPLEAANMDPQQRILLELVWEALEDAGVPANELRGTQTGVYMGSTNNDYGMLIAADSAEMHPYALTGISSAVVANRISYALDFRGPSINVDTACSSSLVAVNQAVKDLRTGSADVALAGGINILAAPHASTAFSELGVTSPTSAIHAFSDDADGIVRADAAGVLVLKRLEDAEADGDDILAVIKGSAVNSDGHSNGLTAPNPEAQEDVLRRAYADAGVNPQDVDYIEAHGT…	FALSE	05-071	C_kefirresidentii_BWA071	C_kefirresidentii_MSK071	Kelly	BWA	BWA	Respiratory	Nasopharyngeal	kefirresidentii	98.1	1	100.25	99.78	0.44	Not a validly published species	PDNNOEPM_1	20001	24704	+	proto_core	proto_core-PDNNOEPM_1_2	NULL	20000	cds(PKS_AT and (PKS_KS or ene_KS or mod_KSor hyb_KS or itr_KS or tra_KS))	20000	rule-based-clusters	1	antismash	20001	24704	+	CDS	cds-PDNNOEPM_00065	NULL	gene-PDNNOEPM_00065	0	ppsA	Phthiocerol synthesis polyketide synthase type IPpsA	PDNNOEPM_00065	X_PDNNOEPM_00065	ab initio prediction:Prodigal:2.6,similar to AA sequence:UniProtKB:P9WQE7	11	2.3.1.41	biosynthetic (rule-based-clusters) T1PKS:PKS_KS,biosynthetic (rule-based-clusters) T1PKS:PKS_AT,biosynthetic-additional(rule-based-clusters) PP-binding,biosynthetic-additional(rule-based-clusters) Abhydrolase_6,biosynthetic-additional (smcogs)SMCOG1093:Beta-ketoacyl synthase (Score: 111.9%3b E-value:4.9e-34)	PP-binding (E-value: 3.6e-09, bitscore:31.2, seeds: 164, tool: rule-based-clusters),PKS_KS (E-value: 2.6e-168, bitscore:554.5, seeds: 2284, tool: rule-based-clusters),PKS_AT (E-value: 7.6e-70, bitscore: 229.8,seeds: 1682, tool: rule-based-clusters),Abhydrolase_6 (E-value: 6.2e-08, bitscore:27.6, seeds: 455, tool: rule-based-clusters)	biosynthetic
kefirresidentii	T1PKS	MTIEQLRAWLRDWVAQATGVSPEEILDSKPLENYGLSSRDAVVLSGELENLLGTRLDATVAYEYPTIELLANRLLNAPAPQPEAHSPRIAHGADVAVIGLSGRFPGAKNAQEFWSMLAESRAGTGPLPVGRWSEYSADPVMSEKIAQQNTDGGYIEDIASFDAEFFGLSPLEAANMDPQQRILLELVWEALENAGVPANELRGTQTGVYMGSTNNDYGMLIAADSAEMHPYALTGISSAVVANRISYALDFRGPSINVDTACSSSLVAVNQAVKDLRTGSADVALAGGINILAAPHASTAFSELGVTSPTSAIHAFSDDADGIVRADAAGVLVLKRLEDAEADGDDILAVIKGSAVNSDGHSNGLTAPNPEAQEDVLRRAYADAGVNPQDVDYIEAHGT…	FALSE	2825	C_kefirresidentii_KPL2825	C_kefirresidentii_KPL2825	Lemon	KPL	US	Respiratory	Nasal	kefirresidentii	98.4	3	85	99.71	0	Not a validly published species	JOOINECB_11	20001	24695	-	proto_core	proto_core-JOOINECB_11_2	NULL	20000	cds(PKS_AT and (PKS_KS or ene_KS or mod_KSor hyb_KS or itr_KS or tra_KS))	20000	rule-based-clusters	1	antismash	20001	24695	-	CDS	cds-JOOINECB_01903	NULL	gene-JOOINECB_01903	0	ppsA	Phthiocerol synthesis polyketide synthase type IPpsA	JOOINECB_01903	X_JOOINECB_01903	ab initio prediction:Prodigal:2.6,similar to AA sequence:UniProtKB:P9WQE7	11	2.3.1.41	biosynthetic (rule-based-clusters) T1PKS:PKS_AT,biosynthetic (rule-based-clusters) T1PKS:PKS_KS,biosynthetic-additional(rule-based-clusters) PP-binding,biosynthetic-additional(rule-based-clusters) Abhydrolase_6,biosynthetic-additional (smcogs)SMCOG1093:Beta-ketoacyl synthase (Score: 107.2%3b E-value:1.3e-32)	PP-binding (E-value: 1.2e-09, bitscore:31.2, seeds: 164, tool: rule-based-clusters),PKS_KS (E-value: 9e-169, bitscore: 554.4,seeds: 2284, tool: rule-based-clusters),PKS_AT (E-value: 2.5e-70, bitscore: 229.8,seeds: 1682, tool: rule-based-clusters),Abhydrolase_6 (E-value: 2.9e-08, bitscore:27.2, seeds: 455, tool: rule-based-clusters)	biosynthetic
kefirresidentii	T1PKS	MTIEQLRAWLRDWVAQATGVSPEEILDSKPLENYGLSSRDAVVLSGELENLLGTRLDATVAYEYPTIELLANRLLNAPAPQPEAHSPRIAHGADVAVIGLSGRFPGAKNAQEFWSMLAESRAGTGPLPVGRWSEYSADPVMSEKIAQQNTDGGYIEDIASFDAEFFGLSPLEAANMDPQQRILLELVWEALENAGVPANELRGTQTGVYMGSTNNDYGMLIAADSAEMHPYALTGISSAVVANRISYALDFRGPSINVDTACSSSLVAVNQAVKDLRTGSADVALAGGINILAAPHASTAFSELGVTSPTSAIHAFSDDADGIVRADAAGVLVLKRLEDAEADGDDILAVIKGSAVNSDGHSNGLTAPNPEAQEDVLRRAYADAGVNPQDVDYIEAHGT…	FALSE	GCF_016599755.1	FDAARGOS_1055	C_kefirresidentii_GCA016599755.1	NA	NA	NCBI Reference	Respiratory	NCBI Reference	kefirresidentii	100	NA	NA	NA	NA	NA	NZ_CP067012	20001	24704	+	proto_core	proto_core-NZ_CP067012_2	NULL	20000	cds(PKS_AT and (PKS_KS or ene_KS or mod_KSor hyb_KS or itr_KS or tra_KS))	20000	rule-based-clusters	1	antismash	20001	24704	+	CDS	cds-I6I12_RS01865	NULL	gene-I6I12_RS01865	0	pks13	polyketide synthase Pks13	I6I12_RS01865	WP_200288552.1	COORDINATES: similar to AAsequence:RefSeq:WP_005325421.1	11	NA	biosynthetic (rule-based-clusters) T1PKS:PKS_KS,biosynthetic (rule-based-clusters) T1PKS:PKS_AT,biosynthetic-additional(rule-based-clusters) PP-binding,biosynthetic-additional(rule-based-clusters) Abhydrolase_6,biosynthetic-additional (smcogs)SMCOG1093:Beta-ketoacyl synthase (Score: 107.3%3b E-value:1.3e-32)	PP-binding (E-value: 2.9e-08, bitscore:31.2, seeds: 164, tool: rule-based-clusters),PKS_KS (E-value: 2.2e-167, bitscore:554.4, seeds: 2284, tool: rule-based-clusters),PKS_AT (E-value: 6.1e-69, bitscore: 229.8,seeds: 1682, tool: rule-based-clusters),Abhydrolase_6 (E-value: 5e-07, bitscore:27.6, seeds: 455, tool: rule-based-clusters)	biosynthetic
kefirresidentii	T1PKS	MTIEQLRAWLRDWVAQATGVSPEEILDSKPLENYGLSSRDAVVLSGELENLLGTRLDATVAYEYPTIELLANRLLNAPAPQPEAHSPRIAHGADVAVIGLSGRFPGAKNAQEFWSMLAESRAGTGPLPVGRWSEYSADPVMSEKIAQQNTDGGYIEDIASFDAEFFGLSPLEAANMDPQQRILLELVWEALENAGVPANELRGTQTGVYMGSTNNDYGMLIAADSAEMHPYALTGISSAVVANRISYALDFRGPSINVDTACSSSLVAVNQAVKDLRTGSADVALAGGINILAAPHASTAFSELGVTSPTSAIHAFSDDADGIVRADAAGVLVLKRLEDAEADGDDILAVIKGSAVNSDGHSNGLTAPNPEAQEDVLRRAYADAGVNPQDVDYIEAHGT…	FALSE	4072	C_kefirresidentii_KPL4072	C_kefirresidentii_KPL4072	Lemon	KPL	US	Respiratory	Nasal	kefirresidentii	97.7	3	108	99.71	0	Not a validly published species	LBJMHKKH_8	20001	24704	-	proto_core	proto_core-LBJMHKKH_8_2	NULL	20000	cds(PKS_AT and (PKS_KS or ene_KS or mod_KSor hyb_KS or itr_KS or tra_KS))	20000	rule-based-clusters	1	antismash	20001	24704	-	CDS	cds-LBJMHKKH_01904	NULL	gene-LBJMHKKH_01904	0	ppsA	Phthiocerol synthesis polyketide synthase type IPpsA	LBJMHKKH_01904	X_LBJMHKKH_01904	ab initio prediction:Prodigal:2.6,similar to AA sequence:UniProtKB:P9WQE7	11	2.3.1.41	biosynthetic (rule-based-clusters) T1PKS:PKS_AT,biosynthetic (rule-based-clusters) T1PKS:PKS_KS,biosynthetic-additional(rule-based-clusters) PP-binding,biosynthetic-additional(rule-based-clusters) Abhydrolase_6,biosynthetic-additional (smcogs)SMCOG1021:malonyl CoA-acyl carrier protein transacylase(Score: 132.2%3b E-value: 4.2e-40)	PP-binding (E-value: 1.7e-09, bitscore:31.2, seeds: 164, tool: rule-based-clusters),PKS_KS (E-value: 8.8e-169, bitscore:555.0, seeds: 2284, tool: rule-based-clusters),PKS_AT (E-value: 5.9e-71, bitscore: 232.3,seeds: 1682, tool: rule-based-clusters),Abhydrolase_6 (E-value: 3.6e-08, bitscore:27.3, seeds: 455, tool: rule-based-clusters)	biosynthetic
kefirresidentii	T1PKS	MTIEQLRAWLRDWVAQATGVSPEEILDSKPLENYGLSSRDAVVLSGELENLLGTRLDATVAYEYPTIELLANRLLNAPAPQPEAHSPRIAHGADVAVIGLSGRFPGAKNAQEFWSMLAESRAGTGPLPVGRWSEYSADPVMSEKIAQQNTDGGYIEDIASFDAEFFGLSPLEAANMDPQQRILLELVWEALENAGVPANELRGTQTGVYMGSTNNDYGMLIAADSAEMHPYALTGISSAVVANRISYALDFRGPSINVDTACSSSLVAVNQAVKDLRTGSADVALAGGINILAAPHASTAFSELGVTSPTSAIHAFSDDADGIVRADAAGVLVLKRLEDAEADGDDILAVIKGSAVNSDGHSNGLTAPNPEAQEDVLRRAYADAGVNPQDVDYIEAHGT…	FALSE	05-185	C_kefirresidentii_BWA185	C_kefirresidentii_MSK185	Kelly	BWA	BWA	Respiratory	Nasopharyngeal	kefirresidentii	98	2	103.68	99.71	0	Not a validly published species	COALLJFI_2	20001	24695	-	proto_core	proto_core-COALLJFI_2_2	NULL	20000	cds(PKS_AT and (PKS_KS or ene_KS or mod_KSor hyb_KS or itr_KS or tra_KS))	20000	rule-based-clusters	1	antismash	20001	24695	-	CDS	cds-COALLJFI_00610	NULL	gene-COALLJFI_00610	0	ppsA	Phthiocerol synthesis polyketide synthase type IPpsA	COALLJFI_00610	X_COALLJFI_00610	ab initio prediction:Prodigal:2.6,similar to AA sequence:UniProtKB:P9WQE7	11	2.3.1.41	biosynthetic (rule-based-clusters) T1PKS:PKS_AT,biosynthetic (rule-based-clusters) T1PKS:PKS_KS,biosynthetic-additional(rule-based-clusters) PP-binding,biosynthetic-additional(rule-based-clusters) Abhydrolase_6,biosynthetic-additional (smcogs)SMCOG1093:Beta-ketoacyl synthase (Score: 107.2%3b E-value:1.4e-32)	PP-binding (E-value: 3.6e-09, bitscore:31.2, seeds: 164, tool: rule-based-clusters),PKS_KS (E-value: 2e-168, bitscore: 554.8,seeds: 2284, tool: rule-based-clusters),PKS_AT (E-value: 7.5e-70, bitscore: 229.8,seeds: 1682, tool: rule-based-clusters),Abhydrolase_6 (E-value: 9.2e-08, bitscore:27.1, seeds: 455, tool: rule-based-clusters)	biosynthetic
kefirresidentii	T1PKS	MTIEQLRAWLRDWVAQATGVSPEEILDSKPLENYGLSSRDAVVLSGELENLLGTRLDATVAYEYPTIELLANRLLNAPAPQPEAHSPRIAHGADVAVIGLSGRFPGAKNAQEFWSMLAESRAGTGPLPVGRWSEYSADPVMSEKIAQQNTDGGYIEDIASFDAEFFGLSPLEAANMDPQQRILLELVWEALENAGVPANELRGTQTGVYMGSTNNDYGMLIAADSAEMHPYALTGISSAVVANRISYALDFRGPSINVDTACSSSLVAVNQAVKDLRTGSADVALAGGINILAAPHASTAFSELGVTSPTSAIHAFSDDADGIVRADAAGVLVLKRLEDAEADGDDILAVIKGSAVNSDGHSNGLTAPNPEAQEDVLRRAYADAGVNPQDVDYIEAHGT…	FALSE	4035	C_kefirresidentii_KPL4035	C_kefirresidentii_KPL4035	Lemon	KPL	US	Respiratory	Nasal	kefirresidentii	97.2	3	80	99.71	0	Not a validly published species	FEFNHBAG_6	20001	24704	+	proto_core	proto_core-FEFNHBAG_6_2	NULL	20000	cds(PKS_AT and (PKS_KS or ene_KS or mod_KSor hyb_KS or itr_KS or tra_KS))	20000	rule-based-clusters	1	antismash	20001	24704	+	CDS	cds-FEFNHBAG_01429	NULL	gene-FEFNHBAG_01429	0	ppsA	Phthiocerol synthesis polyketide synthase type IPpsA	FEFNHBAG_01429	X_FEFNHBAG_01429	ab initio prediction:Prodigal:2.6,similar to AA sequence:UniProtKB:P9WQE7	11	2.3.1.41	biosynthetic (rule-based-clusters) T1PKS:PKS_KS,biosynthetic (rule-based-clusters) T1PKS:PKS_AT,biosynthetic-additional(rule-based-clusters) PP-binding,biosynthetic-additional(rule-based-clusters) Abhydrolase_6,biosynthetic-additional (smcogs)SMCOG1093:Beta-ketoacyl synthase (Score: 107.6%3b E-value:1e-32)	PP-binding (E-value: 1.8e-09, bitscore:31.2, seeds: 164, tool: rule-based-clusters),PKS_KS (E-value: 1.7e-168, bitscore:554.1, seeds: 2284, tool: rule-based-clusters),PKS_AT (E-value: 6.4e-71, bitscore: 232.3,seeds: 1682, tool: rule-based-clusters),Abhydrolase_6 (E-value: 3.2e-08, bitscore:27.6, seeds: 455, tool: rule-based-clusters)	biosynthetic
kefirresidentii	terpene	MLSRYDQAASRAAAQVMGRYSTSFSLATRLLRGRVRADIRHLYAVVRIADELVDGAAAQAHTDPAAALDAYEKTILAAPQQRLHTDLVVHAYALTARRCGFPREYLVAFFHSMRADLKQREYSSAELQDYIYGSAEVIGLLCLQIFLAEESVSPADRTAMERGARALGSAFQKINFLRDLGEDSSTLGRTYFQQAPSGRIDEATKSALIAEIRQELATAALTIDLLPASARVGVSAAADIFAELTNRLAATPATDLATTRVSVPNHTKAWLAARAVRRRGHSKHAPHPAED	FALSE	05-163	C_kefirresidentii_BWA163	C_kefirresidentii_MSK163	Kelly	BWA	BWA	Respiratory	Nasopharyngeal	kefirresidentii	97.9	1	102.95	99.78	0	Not a validly published species	EGFMPDOF_4	10001	10876	-	proto_core	proto_core-EGFMPDOF_4_2	NULL	10000	(Terpene_synth or Terpene_synth_C orphytoene_synt or Lycopene_cycl or terpene_cyclase or NapT7or fung_ggpps or fung_ggpps2 or trichodiene_synth or TRI5)	20000	rule-based-clusters	1	antismash	10001	10876	-	CDS	cds-EGFMPDOF_01893	NULL	gene-EGFMPDOF_01893	0	crtB	15-cis-phytoene synthase	EGFMPDOF_01893	X_EGFMPDOF_01893	ab initio prediction:Prodigal:2.6,similar to AA sequence:UniProtKB:P54975	11	2.5.1.32	biosynthetic (rule-based-clusters)terpene: phytoene_synt	phytoene_synt (E-value: 4.4e-35, bitscore:115.3, seeds: 8, tool: rule-based-clusters)	biosynthetic
kefirresidentii	terpene	MLSRYDQAASRAAAQVMGRYSTSFSLATRLLRGRVRADIRHLYAVVRIADELVDGAAAQAHTDPAAALDAYEKTILAAPQQRLHTDLVVHAYALTARRCGFPREYLVAFFHSMRADLKQREYSSAELQDYIYGSAEVIGLLCLQIFLAEESVSPADRTAMERGARALGSAFQKINFLRDLGEDSSTLGRTYFQQAPSGRIDEATKSALIAEIRQELATAALTIDLLPASARVGVSAAADIFAELTNRLAATPATDLATTRVSVPNHTKAWLAARAVRRRGHSKHAPHPAED	FALSE	3804	C_kefirresidentii_KPL3804	C_kefirresidentii_KPL3804	Lemon	KPL	US	Respiratory	Nasal	kefirresidentii	97.8	3	110	99.78	1.03	Not a validly published species	FCDFFGDH_8	10001	10876	-	proto_core	proto_core-FCDFFGDH_8_2	NULL	10000	(Terpene_synth or Terpene_synth_C orphytoene_synt or Lycopene_cycl or terpene_cyclase or NapT7or fung_ggpps or fung_ggpps2 or trichodiene_synth or TRI5)	20000	rule-based-clusters	1	antismash	10001	10876	-	CDS	cds-FCDFFGDH_01661	NULL	gene-FCDFFGDH_01661	0	crtB	15-cis-phytoene synthase	FCDFFGDH_01661	X_FCDFFGDH_01661	ab initio prediction:Prodigal:2.6,similar to AA sequence:UniProtKB:P54975	11	2.5.1.32	biosynthetic (rule-based-clusters)terpene: phytoene_synt	phytoene_synt (E-value: 2.2e-35, bitscore:115.3, seeds: 8, tool: rule-based-clusters)	biosynthetic
kefirresidentii	terpene	MLTRYDQAASRAAAQVMGRYSTSFSLATRLLRGRVRADIRHLYAVVRIADELVDGAAAQAHTDPAAALDAYEKTILAAPQQRLHTDLVVHAYALTARRCGFPREYLAAFFHSMRADLEQREYSSAELQDYIYGSAEVIGLLCLQIFLAEESVSPADRTAMERGARALGSAFQKINFLRDLGEDSSTLGRTYFQQAPSGRIDEATKSALIAEIRQELATAALTIDLLPASARVGVSAAADIFAELTNRLAATPATDLATTRVSVPNHTKAWLAARAVRRRGHSKHAPHPAED	FALSE	4035	C_kefirresidentii_KPL4035	C_kefirresidentii_KPL4035	Lemon	KPL	US	Respiratory	Nasal	kefirresidentii	97.2	3	80	99.71	0	Not a validly published species	FEFNHBAG_5	10001	10876	+	proto_core	proto_core-FEFNHBAG_5_2	NULL	10000	(Terpene_synth or Terpene_synth_C orphytoene_synt or Lycopene_cycl or terpene_cyclase or NapT7or fung_ggpps or fung_ggpps2 or trichodiene_synth or TRI5)	20000	rule-based-clusters	1	antismash	10001	10876	+	CDS	cds-FEFNHBAG_01292	NULL	gene-FEFNHBAG_01292	0	crtB	15-cis-phytoene synthase	FEFNHBAG_01292	X_FEFNHBAG_01292	ab initio prediction:Prodigal:2.6,similar to AA sequence:UniProtKB:P54975	11	2.5.1.32	biosynthetic (rule-based-clusters)terpene: phytoene_synt	phytoene_synt (E-value: 8.7e-36, bitscore:116.6, seeds: 8, tool: rule-based-clusters)	biosynthetic
kefirresidentii	terpene	MLTRYDQAASRAAAQVMGRYSTSFSLATRLLRGRVRADIRHLYAVVRIADELVDGAAAQAHTDPAAALDAYEKTILAAPQQRLHTDLVVHAYALTARRCGFPREYLAAFFHSMRADLKQREYSSAELQDYIYGSAEVIGLLCLQIFLAEESVSPADRTAMERGARALGSAFQKINFLRDLGEDSSTLGRTYFQQAPSGRIDEATKSALIAEIRQELATAALTIDLLPASARVGVSAAADIFAELTNRLAATPATDLATTRVSVPNHTKAWLAARAVRRRGHSKHAPHPAED	FALSE	05-185	C_kefirresidentii_BWA185	C_kefirresidentii_MSK185	Kelly	BWA	BWA	Respiratory	Nasopharyngeal	kefirresidentii	98	2	103.68	99.71	0	Not a validly published species	COALLJFI_2	10001	10876	+	proto_core	proto_core-COALLJFI_2_2	NULL	10000	(Terpene_synth or Terpene_synth_C orphytoene_synt or Lycopene_cycl or terpene_cyclase or NapT7or fung_ggpps or fung_ggpps2 or trichodiene_synth or TRI5)	20000	rule-based-clusters	1	antismash	10001	10876	+	CDS	cds-COALLJFI_00465	NULL	gene-COALLJFI_00465	0	crtB	15-cis-phytoene synthase	COALLJFI_00465	X_COALLJFI_00465	ab initio prediction:Prodigal:2.6,similar to AA sequence:UniProtKB:P54975	11	2.5.1.32	biosynthetic (rule-based-clusters)terpene: phytoene_synt	phytoene_synt (E-value: 2.2e-35, bitscore:116.3, seeds: 8, tool: rule-based-clusters)	biosynthetic
kefirresidentii	terpene	MLTRYDQAASRAAAQVMGRYSTSFSLATRLLRGRVRADIRHLYAVVRIADELVDGAAAQAHTDPAAALDAYEKTILAAPQQRLHTDLVVHAYALTARRCGFPREYLAAFFHSMRADLKQREYSSAELQDYIYGSAEVIGLLCLQIFLAEESVSPADRTAMERGARALGSAFQKINFLRDLGEDSSTLGRTYFQQAPSGRIDEATKSALIAEIRQELATAALTIDLLPASARVGVSAAADIFAELTNRLAATPATDLATTRVSVPNHTKAWLAARAVRRRGHSKHAPHQAED	FALSE	3649	C_kefirresidentii_KPL3649	C_kefirresidentii_KPL3649	Lemon	KPL	US	Respiratory	Nasal	kefirresidentii	98.1	3	85	99.78	0.44	Not a validly published species	LHHGMNDI_1	10001	10876	-	proto_core	proto_core-LHHGMNDI_1_2	NULL	10000	(Terpene_synth or Terpene_synth_C orphytoene_synt or Lycopene_cycl or terpene_cyclase or NapT7or fung_ggpps or fung_ggpps2 or trichodiene_synth or TRI5)	20000	rule-based-clusters	1	antismash	10001	10876	-	CDS	cds-LHHGMNDI_00207	NULL	gene-LHHGMNDI_00207	0	crtB	15-cis-phytoene synthase	LHHGMNDI_00207	X_LHHGMNDI_00207	ab initio prediction:Prodigal:2.6,similar to AA sequence:UniProtKB:P54975	11	2.5.1.32	biosynthetic (rule-based-clusters)terpene: phytoene_synt	phytoene_synt (E-value: 2.2e-35, bitscore:116.3, seeds: 8, tool: rule-based-clusters)	biosynthetic
kefirresidentii	terpene	MLTRYDQAASRAAAQVMGRYSTSFSLATRLLRGRVRADIRHLYAVVRIADELVDGAAAQAHTDPAAALDAYEKTILAAPQQRLHTDLVVHAYALTARRCGFPREYLAAFFHSMRADLKQREYSSAELQDYIYGSAEVIGLLCLQIFLAEESVSPADRTAMERGARALGSAFQKINFLRDLGEDSSTLGRTYFQQAPSGRIDEATKSALIAEIRQELATAALTIDLLPASARVGVSAAADIFAELTNRLAATPATDLATTRVSVPNHTKAWLAARAVRRRGHSKHAPHQAED	FALSE	05-071	C_kefirresidentii_BWA071	C_kefirresidentii_MSK071	Kelly	BWA	BWA	Respiratory	Nasopharyngeal	kefirresidentii	98.1	1	100.25	99.78	0.44	Not a validly published species	PDNNOEPM_1	10001	10876	-	proto_core	proto_core-PDNNOEPM_1_2	NULL	10000	(Terpene_synth or Terpene_synth_C orphytoene_synt or Lycopene_cycl or terpene_cyclase or NapT7or fung_ggpps or fung_ggpps2 or trichodiene_synth or TRI5)	20000	rule-based-clusters	1	antismash	10001	10876	-	CDS	cds-PDNNOEPM_00206	NULL	gene-PDNNOEPM_00206	0	crtB	15-cis-phytoene synthase	PDNNOEPM_00206	X_PDNNOEPM_00206	ab initio prediction:Prodigal:2.6,similar to AA sequence:UniProtKB:P54975	11	2.5.1.32	biosynthetic (rule-based-clusters)terpene: phytoene_synt	phytoene_synt (E-value: 2.2e-35, bitscore:116.3, seeds: 8, tool: rule-based-clusters)	biosynthetic
kefirresidentii	terpene	MLTRYDQAASRAAAQVMGRYSTSFSLATRLLRGRVRADIRHLYAVVRIADELVDGAAAQAHTDPAAALDAYEKTILAAPQQRLHTDLVVHAYALTARRCGFPREYLAAFFHSMRADLKQREYSSAELQDYIYGSAEVIGLLCLQIFLAEESVSPADRTAMERGARALGSAFQKINFLRDLGEDSSTLGRTYFQQAPSGRIDEATKSALIAEIRQELATAALTIDLLPASARVGVSAAADIFAELTNRLAATPATDLTTTRVSVPNHTKAWLAARAVRRRGHSKHVPHPAED	FALSE	GCF_016599755.1	FDAARGOS_1055	C_kefirresidentii_GCA016599755.1	NA	NA	NCBI Reference	Respiratory	NCBI Reference	kefirresidentii	100	NA	NA	NA	NA	NA	NZ_CP067012	10001	10876	-	proto_core	proto_core-NZ_CP067012_2	NULL	10000	(Terpene_synth or Terpene_synth_C orphytoene_synt or Lycopene_cycl or terpene_cyclase or NapT7or fung_ggpps or fung_ggpps2 or trichodiene_synth or TRI5)	20000	rule-based-clusters	1	antismash	10001	10876	-	CDS	cds-I6I12_RS02575	NULL	gene-I6I12_RS02575	0	NA	squalene/phytoene synthase family protein	I6I12_RS02575	WP_200288637.1	COORDINATES: similar to AAsequence:RefSeq:WP_005329931.1	11	NA	biosynthetic (rule-based-clusters)terpene: phytoene_synt	phytoene_synt (E-value: 1.8e-34, bitscore:116.3, seeds: 8, tool: rule-based-clusters)	biosynthetic
kefirresidentii	terpene	MLTRYDQAASRAAAQVMGRYSTSFSLATRLLRGRVRADIRHLYAVVRIADELVDGAAAQAHTDPAAALDAYEKTILAAPQQRLHTDLVVHAYALTARRCGFPREYLAAFFHSMRADLKQREYSSAELQDYIYGSAEVIGLLCLQIFLAEESVSPADRTAMERGARALGSAFQKINFLRDLGEDSSTLGRTYFQQAPSGRIDEATKSALITEIRQELATAALTIDLLPASARVGVSAAADIFAELTNRLAATPATDLATTRVSVPNHTKAWLAARAVRRLGHSKHAPHPAED	FALSE	2825	C_kefirresidentii_KPL2825	C_kefirresidentii_KPL2825	Lemon	KPL	US	Respiratory	Nasal	kefirresidentii	98.4	3	85	99.71	0	Not a validly published species	JOOINECB_6	10001	10876	-	proto_core	proto_core-JOOINECB_6_2	NULL	10000	(Terpene_synth or Terpene_synth_C orphytoene_synt or Lycopene_cycl or terpene_cyclase or NapT7or fung_ggpps or fung_ggpps2 or trichodiene_synth or TRI5)	20000	rule-based-clusters	1	antismash	10001	10876	-	CDS	cds-JOOINECB_01258	NULL	gene-JOOINECB_01258	0	crtB	15-cis-phytoene synthase	JOOINECB_01258	X_JOOINECB_01258	ab initio prediction:Prodigal:2.6,similar to AA sequence:UniProtKB:P54975	11	2.5.1.32	biosynthetic (rule-based-clusters)terpene: phytoene_synt	phytoene_synt (E-value: 1.2e-35, bitscore:116.4, seeds: 8, tool: rule-based-clusters)	biosynthetic
kefirresidentii	terpene	MLTRYDQAASRAAAQVMGRYSTSFSLATRLLRGRVRADIRHLYAVVRIADELVDGAAAQAYTDPAAALDAYEQTILAAPQRRLHTDPIVHAYAITARRCGFHREYLAAFFHSMRADLKQREYSSAELQDYIYGSAEVIGLLCLQIFLAEESVSPADRTAMERGARALGSAFQKINFLRDLGEDSSTLGRTYFQQAPSGRIDEATKSALIAEIRQELATAALTIDLLPASARVGVSAAADIFAELTNRLAATPATDLATTRVSVPNHTKAWLAARAVRRRGHSKHAPHPAED	FALSE	4072	C_kefirresidentii_KPL4072	C_kefirresidentii_KPL4072	Lemon	KPL	US	Respiratory	Nasal	kefirresidentii	97.7	3	108	99.71	0	Not a validly published species	LBJMHKKH_7	10001	10876	-	proto_core	proto_core-LBJMHKKH_7_2	NULL	10000	(Terpene_synth or Terpene_synth_C orphytoene_synt or Lycopene_cycl or terpene_cyclase or NapT7or fung_ggpps or fung_ggpps2 or trichodiene_synth or TRI5)	20000	rule-based-clusters	1	antismash	10001	10876	-	CDS	cds-LBJMHKKH_01752	NULL	gene-LBJMHKKH_01752	0	crtB	15-cis-phytoene synthase	LBJMHKKH_01752	X_LBJMHKKH_01752	ab initio prediction:Prodigal:2.6,similar to AA sequence:UniProtKB:P54975	11	2.5.1.32	biosynthetic (rule-based-clusters)terpene: phytoene_synt	phytoene_synt (E-value: 4.3e-36, bitscore:117.7, seeds: 8, tool: rule-based-clusters)	biosynthetic
kefirresidentii	terpene	MWDVTMQNIPELADIPGAVHEELAAFLDQRREQVAAIGAPVTKAVSFLESFVLDGGKRVRPTYAWAGYLAAGRGEEDPEAMLRAAASLEFIQACALIHDDIIDASNTRRGNPTVHRGVEKLHRESGYLGDPEFFGTSVAILVGDLALVYAEDMFQDSGLSAAALHRARSPWRGMRTEVIGGQLLDISLEAAGSESVELANSVNRYKTAAYTIERPLHLGASIAGASEELTAAFRGYGQDIGIAYQLRDDQLGVFGDPAVTGKPAGDDLREGKRTELLALALRRADESDPQAAATLRKLIGHTSDPQELSRLAQIIADSGAPEEIERRIASLTQSGLQHLRAARVDPAVTETLEQLAIKATARHK	FALSE	4035	C_kefirresidentii_KPL4035	C_kefirresidentii_KPL4035	Lemon	KPL	US	Respiratory	Nasal	kefirresidentii	97.2	3	80	99.71	0	Not a validly published species	FEFNHBAG_1	10001	11095	-	proto_core	proto_core-FEFNHBAG_1_2	NULL	10000	(Terpene_synth or Terpene_synth_C orphytoene_synt or Lycopene_cycl or terpene_cyclase or NapT7or fung_ggpps or fung_ggpps2 or trichodiene_synth or TRI5)	20000	rule-based-clusters	1	antismash	10001	11095	-	CDS	cds-FEFNHBAG_00129	NULL	gene-FEFNHBAG_00129	0	NA	(2E,6E)-farnesyl diphosphate synthase	FEFNHBAG_00129	X_FEFNHBAG_00129	ab initio prediction:Prodigal:2.6,similar to AA sequence:UniProtKB:P9WKH1	11	2.5.1.10	biosynthetic (rule-based-clusters)terpene: NapT7,biosynthetic-additional (smcogs)SMCOG1182:Polyprenyl synthetase (Score: 245.5%3b E-value:1e-74)	NapT7 (E-value: 3e-76, bitscore: 250.8,seeds: 4, tool: rule-based-clusters)	biosynthetic
kefirresidentii	terpene	MWDVTMQNIPELADIPGAVREELAAFLDQRREQVAAIGAPVTKAVSFLESFVLDGGKRVRPTYAWAGYLAAGRGEEDPEAMLRAAASLEFIQACALIHDDIIDASNTRRGNPTVHRGVEKLHRESGYLGDPEFFGTSVAILVGDLALVYAEDMFQDSGLSAAALHRARSAWRGMRTEVIGGQLLDIALEAAGSESVALANSVNRYKTAAYTIERPLHLGASIAGASEELIAAFRGYGQDIGIAYQLRDDQLGVFGDPAVTGKPAGDDLREGKRTELLALALRRADESDPQAAATLRKLIGHTSDPQELSRLAQIIADSGAPEDIERRIASLTQSGLQHLRAARVDPAVTETLEQLAIKATARHK	FALSE	05-185	C_kefirresidentii_BWA185	C_kefirresidentii_MSK185	Kelly	BWA	BWA	Respiratory	Nasopharyngeal	kefirresidentii	98	2	103.68	99.71	0	Not a validly published species	COALLJFI_6	10001	11095	-	proto_core	proto_core-COALLJFI_6_2	NULL	10000	(Terpene_synth or Terpene_synth_C orphytoene_synt or Lycopene_cycl or terpene_cyclase or NapT7or fung_ggpps or fung_ggpps2 or trichodiene_synth or TRI5)	20000	rule-based-clusters	1	antismash	10001	11095	-	CDS	cds-COALLJFI_01561	NULL	gene-COALLJFI_01561	0	NA	(2E,6E)-farnesyl diphosphate synthase	COALLJFI_01561	X_COALLJFI_01561	ab initio prediction:Prodigal:2.6,similar to AA sequence:UniProtKB:P9WKH1	11	2.5.1.10	biosynthetic (rule-based-clusters)terpene: NapT7,biosynthetic-additional (smcogs)SMCOG1182:Polyprenyl synthetase (Score: 244.8%3b E-value:1.7e-74)	NapT7 (E-value: 1.5e-76, bitscore: 250.9,seeds: 4, tool: rule-based-clusters)	biosynthetic
kefirresidentii	terpene	MWDVTMQNIPELADIPGAVREELAAFLDQRREQVAAIGAPVTKAVSFLESFVLDGGKRVRPTYAWAGYLAAGRGEEDPEAMLRAAASLEFIQACALIHDDIIDASNTRRGNPTVHRGVEKLHRESGYLGDPEFFGTSVAILVGDLALVYAEDMFQDSGLSAAALHRARSPWRGMRTEVIGGQLLDISLEAAGSESVELANSVNRYKTAAYTIERPLHLGASIAGASEELIAAFRGYGQDIGIAYQLRDDQLGVFGDPAVTGKPAGDDLREGKRTELLALALRRADESDPQAAATLRKLIGHTSDPQELSRLAQIIADSGAPEEIERRIASLTQSGLQHLRAARVDPAVTETLEQLAIKATARHK	FALSE	2825	C_kefirresidentii_KPL2825	C_kefirresidentii_KPL2825	Lemon	KPL	US	Respiratory	Nasal	kefirresidentii	98.4	3	85	99.71	0	Not a validly published species	JOOINECB_2	10001	11095	+	proto_core	proto_core-JOOINECB_2_2	NULL	10000	(Terpene_synth or Terpene_synth_C orphytoene_synt or Lycopene_cycl or terpene_cyclase or NapT7or fung_ggpps or fung_ggpps2 or trichodiene_synth or TRI5)	20000	rule-based-clusters	1	antismash	10001	11095	+	CDS	cds-JOOINECB_00561	NULL	gene-JOOINECB_00561	0	NA	(2E,6E)-farnesyl diphosphate synthase	JOOINECB_00561	X_JOOINECB_00561	ab initio prediction:Prodigal:2.6,similar to AA sequence:UniProtKB:P9WKH1	11	2.5.1.10	biosynthetic (rule-based-clusters)terpene: NapT7,biosynthetic-additional (smcogs)SMCOG1182:Polyprenyl synthetase (Score: 246.2%3b E-value:6.2e-75)	NapT7 (E-value: 3.6e-76, bitscore: 250.1,seeds: 4, tool: rule-based-clusters)	biosynthetic
kefirresidentii	terpene	MWDVTMQNIPELADIPGAVREELAAFLDQRREQVAAIGAPVTKAVSFLESFVLDGGKRVRPTYAWAGYLAAGRGEEDPEAMLRAAASLEFIQACALIHDDIIDASNTRRGNPTVHRGVEKLHRESGYLGDPEFFGTSVAILVGDLALVYAEDMFQDSGLSAAALHRARSPWRGMRTEVIGGQLLDISLEAAGSESVELANSVNRYKTAAYTIERPLHLGASIAGASEELIAAFRGYGQDIGIAYQLRDDQLGVFGDPAVTGKPAGDDLREGKRTELLALALRRADESDPQAAATLRKLIGHTSDPQELSRLAQIIADSGAPEEIERRIASLTQSGLQHLRAARVDPAVTETLEQLAIKATARHK	FALSE	3804	C_kefirresidentii_KPL3804	C_kefirresidentii_KPL3804	Lemon	KPL	US	Respiratory	Nasal	kefirresidentii	97.8	3	110	99.78	1.03	Not a validly published species	FCDFFGDH_3	10001	11095	-	proto_core	proto_core-FCDFFGDH_3_2	NULL	10000	(Terpene_synth or Terpene_synth_C orphytoene_synt or Lycopene_cycl or terpene_cyclase or NapT7or fung_ggpps or fung_ggpps2 or trichodiene_synth or TRI5)	20000	rule-based-clusters	1	antismash	10001	11095	-	CDS	cds-FCDFFGDH_00591	NULL	gene-FCDFFGDH_00591	0	NA	(2E,6E)-farnesyl diphosphate synthase	FCDFFGDH_00591	X_FCDFFGDH_00591	ab initio prediction:Prodigal:2.6,similar to AA sequence:UniProtKB:P9WKH1	11	2.5.1.10	biosynthetic (rule-based-clusters)terpene: NapT7,biosynthetic-additional (smcogs)SMCOG1182:Polyprenyl synthetase (Score: 246.2%3b E-value:6.2e-75)	NapT7 (E-value: 3.6e-76, bitscore: 250.1,seeds: 4, tool: rule-based-clusters)	biosynthetic
kefirresidentii	terpene	MWDVTMQNIPELADIPGAVREELAAFLDQRREQVAAIGAPVTKAVSFLESFVLDGGKRVRPTYAWAGYLAAGRGEEDPEAMLRAAASLEFIQACALIHDDIIDASNTRRGNPTVHRGVEKLHRESGYLGDPEFFGTSVAILVGDLALVYAEDMFQDSGLSAAALHRARSPWRGMRTEVIGGQLLDISLEAAGSESVELANSVNRYKTAAYTIERPLHLGASIAGASEELIAAFRGYGQDIGIAYQLRDDQLGVFGDPAVTGKPAGDDLREGKRTELLALALRRADESDPQAAATLRKLIGHTSDPQELSRLAQIIADSGAPEEIERRIASLTQSGLQHLRAARVDPAVTETLEQLAIKATARHK	FALSE	05-163	C_kefirresidentii_BWA163	C_kefirresidentii_MSK163	Kelly	BWA	BWA	Respiratory	Nasopharyngeal	kefirresidentii	97.9	1	102.95	99.78	0	Not a validly published species	EGFMPDOF_1	10001	11095	+	proto_core	proto_core-EGFMPDOF_1_2	NULL	10000	(Terpene_synth or Terpene_synth_C orphytoene_synt or Lycopene_cycl or terpene_cyclase or NapT7or fung_ggpps or fung_ggpps2 or trichodiene_synth or TRI5)	20000	rule-based-clusters	1	antismash	10001	11095	+	CDS	cds-EGFMPDOF_00457	NULL	gene-EGFMPDOF_00457	0	NA	(2E,6E)-farnesyl diphosphate synthase	EGFMPDOF_00457	X_EGFMPDOF_00457	ab initio prediction:Prodigal:2.6,similar to AA sequence:UniProtKB:P9WKH1	11	2.5.1.10	biosynthetic (rule-based-clusters)terpene: NapT7,biosynthetic-additional (smcogs)SMCOG1182:Polyprenyl synthetase (Score: 246.2%3b E-value:6.2e-75)	NapT7 (E-value: 1.1e-75, bitscore: 250.1,seeds: 4, tool: rule-based-clusters)	biosynthetic
kefirresidentii	terpene	MWDVTMQNIPELADIPGAVREELAAFLDQRREQVAAIGAPVTKAVSFLESFVLDGGKRVRPTYAWAGYLAAGRGEEDPEAMLRAAASLEFIQACALIHDDIIDASNTRRGNPTVHRGVEKLHRESGYLGDPEFFGTSVAILVGDLALVYAEDMFQDSGLSAAALHRARSPWRGMRTEVIGGQLLDISLEAAGSESVELANSVNRYKTAAYTIERPLHLGASIAGASEELIAAFRGYGQDIGIAYQLRDDQLGVFGDPAVTGKPAGDDLREGKRTELLALALRRADESDPQAAATLRKLIGHTSDPQELSRLAQIIADSGAPEEIERRIASLTQSGLQHLRAARVDPAVTETLEQLAIKATARHK	FALSE	4072	C_kefirresidentii_KPL4072	C_kefirresidentii_KPL4072	Lemon	KPL	US	Respiratory	Nasal	kefirresidentii	97.7	3	108	99.71	0	Not a validly published species	LBJMHKKH_1	10001	11095	-	proto_core	proto_core-LBJMHKKH_1_2	NULL	10000	(Terpene_synth or Terpene_synth_C orphytoene_synt or Lycopene_cycl or terpene_cyclase or NapT7or fung_ggpps or fung_ggpps2 or trichodiene_synth or TRI5)	20000	rule-based-clusters	1	antismash	10001	11095	-	CDS	cds-LBJMHKKH_00135	NULL	gene-LBJMHKKH_00135	0	NA	(2E,6E)-farnesyl diphosphate synthase	LBJMHKKH_00135	X_LBJMHKKH_00135	ab initio prediction:Prodigal:2.6,similar to AA sequence:UniProtKB:P9WKH1	11	2.5.1.10	biosynthetic (rule-based-clusters)terpene: NapT7,biosynthetic-additional (smcogs)SMCOG1182:Polyprenyl synthetase (Score: 246.2%3b E-value:6.2e-75)	NapT7 (E-value: 5e-76, bitscore: 250.1,seeds: 4, tool: rule-based-clusters)	biosynthetic
kefirresidentii	transAT_PKS	MGVESVLRVAIIERLERIYGPLSKSLLFEMSTVFELVEYLEMVYDEKEGVKKGLFSETSPSSSAPSFEIGVNIDDGLEGDLRSEPSVVSVGSEPESGAVGVAPAIFTKQDNSLSLEPTASDSSEGMECPTVNEGRADDDDIAVIGMAGQFPMADDIAEYWSNLNEGKDCIEEIPSRLWDWRNFWDERAGIPGRSYSRWGGFIPDHRLFDPAFFNMSRLEANSIDPQERVFLETVYHALEDAQYPRKKREGKRIGLYVAAMWGSYQHYGSMTADAGASYATIANRASFALGLTGPSIPVDTMCSGSLVTLHLGIQSLRADECDMAVVGGVNLTTHPNKYFVLCRTGFAARDGRCKPFSANADGYVPSEGSGALVIKKRSAAERDGDRILAIVKGTAVNHG…	TRUE	4035	C_kefirresidentii_KPL4035	C_kefirresidentii_KPL4035	Lemon	KPL	US	Respiratory	Nasal	kefirresidentii	97.2	3	80	99.71	0	Not a validly published species	FEFNHBAG_12	22866	32178	+	proto_core	proto_core-FEFNHBAG_12_7	NULL	20000	(cds(PKS_AT and not (PKS_KS or ene_KS ormod_KS or hyb_KS or itr_KS or tra_KS)) and (cds(ATd and(PKS_KS or ene_KS or mod_KS or hyb_KS or itr_KS or tra_KS))or cds(tra_KS and PP-binding)))	45000	rule-based-clusters	2	antismash	27118	32178	-	CDS	cds-FEFNHBAG_02041	NULL	gene-FEFNHBAG_02041	0	pksL	Polyketide synthase PksL	FEFNHBAG_02041	X_FEFNHBAG_02041	ab initio prediction:Prodigal:2.6,similar to AA sequence:UniProtKB:Q05470	11	NA	biosynthetic (rule-based-clusters)transAT-PKS: tra_KS,biosynthetic (rule-based-clusters)transAT-PKS: PP-binding,biosynthetic-additional (smcogs)SMCOG1022:Beta-ketoacyl synthase (Score: 207.8%3b E-value:4.7e-63)	PP-binding (E-value: 1.6e-15, bitscore:48.8, seeds: 164, tool: rule-based-clusters),tra_KS (E-value: 7e-163, bitscore: 533.7,seeds: 44, tool: rule-based-clusters)	biosynthetic
kefirresidentii	transAT_PKS	MITFVFPGQGAQYSGMGTNLFERFSRQIETAKSVLGLDIRDLCELNESQLRETHNTQPALFFVNALNYLSFERMGIQPDAAAGHSLGELNALVAAGVIDFATGLWIAWERGRCMSQTPDGQPSLGGMVAVSNISDTEVVLDLVAEEFSDFDTASINSPTQLVFAGPSGRTNELESRINALGIGRAIVLRVGAAFHSRYMLEAAERFRSRLEDANIEFHRPRCPVFSNATAEPFPEDPSGIKDLMVEQLTKPVLWMNTVQNIRRGETVMFQELGPRPILTPLIKETCS	TRUE	4035	C_kefirresidentii_KPL4035	C_kefirresidentii_KPL4035	Lemon	KPL	US	Respiratory	Nasal	kefirresidentii	97.2	3	80	99.71	0	Not a validly published species	FEFNHBAG_12	22866	32178	+	proto_core	proto_core-FEFNHBAG_12_7	NULL	20000	(cds(PKS_AT and not (PKS_KS or ene_KS ormod_KS or hyb_KS or itr_KS or tra_KS)) and (cds(ATd and(PKS_KS or ene_KS or mod_KS or hyb_KS or itr_KS or tra_KS))or cds(tra_KS and PP-binding)))	45000	rule-based-clusters	2	antismash	22866	23729	-	CDS	cds-FEFNHBAG_02036	NULL	gene-FEFNHBAG_02036	0	pksC	Polyketide biosynthesis malonyl CoA-acyl carrierprotein transacylase PksC	FEFNHBAG_02036	X_FEFNHBAG_02036	ab initio prediction:Prodigal:2.6,similar to AA sequence:UniProtKB:O34825	11	2.3.1.39	biosynthetic (rule-based-clusters)transAT-PKS: PKS_AT,biosynthetic-additional (smcogs)SMCOG1021:malonyl CoA-acyl carrier protein transacylase(Score: 270.9%3b E-value: 4.3e-82)	PKS_AT (E-value: 4.6e-57, bitscore: 185.0,seeds: 1682, tool: rule-based-clusters)	biosynthetic
marquesiae	NAPAA	MAGPESHVPQQYLLGSAAPRPRTLWDIITTTAEMHPDAAALDDGEIITYSELIHEVELWATELHANGVRRGDRIGIRMTSGKRELYLAILATLAAGAAYVPVDADDPDERAEIVFGEADIDGVFTDEGFRFLRDSARPDAPDRSAEESAENPNAPLPEDAAWIIFTSGSTGKPKGVAVSHRSAAAFVDAEASLFLVNHPHGPLGPEDRVLAGLSVAFDASCEEMWLAWGHGGCLVPAPRSLVRSGMDLGPWLIRRDITVVSTVPTLAGLWPAEALDNIRLLIVGGEACSQELVDRLATEDREMWNTYGPTEATVVACAQQMLPGRPVSIGLPLNGWDLVVVDKQGMPVEMGGVGELVIGGVGLASYLDPAKDAEKYAPLESMGWQRAYRTGDHVRLEED…	FALSE	05-217	Corynebacterium_BWA217	C_marquesiae_MSK217	Kelly	BWA	BWA	Respiratory	Nasopharyngeal	marquesiae	97	1	106.36	100	0	Not a validly published species	JLLBEPAK_4	15001	18924	-	proto_core	proto_core-JLLBEPAK_4_2	NULL	15000	(AMP-binding and PP-binding andTIGR02353)	5000	rule-based-clusters	1	antismash	15001	18924	-	CDS	cds-JLLBEPAK_01412	NULL	gene-JLLBEPAK_01412	0	lgrD	Linear gramicidin synthase subunit D	JLLBEPAK_01412	X_JLLBEPAK_01412	ab initio prediction:Prodigal:2.6,similar to AA sequence:UniProtKB:Q70LM4	11	NA	biosynthetic (rule-based-clusters) NAPAA:PP-binding,biosynthetic (rule-based-clusters) NAPAA:AMP-binding,biosynthetic (rule-based-clusters) NAPAA:TIGR02353,biosynthetic-additional (smcogs)SMCOG1002:AMP-dependent synthetase and ligase (Score:273.1%3b E-value: 6.3e-83)	AMP-binding (E-value: 1.3e-80, bitscore:264.6, seeds: 400, tool: rule-based-clusters),PP-binding (E-value: 4.4e-13, bitscore:43.3, seeds: 164, tool: rule-based-clusters),TIGR02353 (E-value: 9.1e-232, bitscore:764.7, seeds: 6, tool: rule-based-clusters)	biosynthetic
marquesiae	NAPAA	MAGPESRVPQQYLLGSAAPRPRTLWDIITATAEMHPDAAALDDGEIITYSELIHEVELWATELHANGVRRGDRIGIRMTSGKRELYLAILATLAAGAAYVPVDADDPDERAEMVFGEADIDGVFTDEGFRFLRDSARPDAPAEESNAPLPEDAAWIIFTSGSTGKPKGVAVSHRSAAAFVDAEASLFLVNHPHGPLGPEDRVLAGLSVAFDASCEEMWLAWGHGGCLVPAPRSLVRSGMDLGPWLIRRDITVVSTVPTLAGLWPAEALDNIRLLIVGGEACSQELVDRLATEDREMWNTYGPTEATVVACAQQMLPGRPVSIGLPLNGWDLVVVDKQGMPVEMGGVGELVIGGVGLASYLDPAKDAEKYAPLESMDWQRAYRTGDHVRLEEDGLYFVGR…	FALSE	2910	Corynebacterium_KPL2910	C_marquesiae_KPL2910	Lemon	KPL	US	Respiratory	Nasal	marquesiae	96.7	3	79	99.78	0.23	Not a validly published species	DMNPFAMA_4	15001	18903	-	proto_core	proto_core-DMNPFAMA_4_2	NULL	15000	(AMP-binding and PP-binding andTIGR02353)	5000	rule-based-clusters	1	antismash	15001	18903	-	CDS	cds-DMNPFAMA_00502	NULL	gene-DMNPFAMA_00502	0	lgrD	Linear gramicidin synthase subunit D	DMNPFAMA_00502	X_DMNPFAMA_00502	ab initio prediction:Prodigal:2.6,similar to AA sequence:UniProtKB:Q70LM4	11	NA	biosynthetic (rule-based-clusters) NAPAA:PP-binding,biosynthetic (rule-based-clusters) NAPAA:AMP-binding,biosynthetic (rule-based-clusters) NAPAA:TIGR02353,biosynthetic-additional (smcogs)SMCOG1002:AMP-dependent synthetase and ligase (Score:268.4%3b E-value: 1.6e-81)	AMP-binding (E-value: 5.7e-78, bitscore:255.3, seeds: 400, tool: rule-based-clusters),PP-binding (E-value: 2.8e-13, bitscore:43.3, seeds: 164, tool: rule-based-clusters),TIGR02353 (E-value: 3e-231, bitscore:762.4, seeds: 6, tool: rule-based-clusters)	biosynthetic
marquesiae	NAPAA	MAGPESRVPQQYLLGSAAPRPRTLWDIITATAEMHPDAAALDDGEIITYSELIHEVELWATELHANGVRRGDRIGIRMTSGKRELYLAILATLAAGAAYVPVDADDPDERAEMVFGEADIDGVFTDEGFRFLRDSARPDAPAEESNAPLPEDAAWIIFTSGSTGKPKGVAVSHRSAAAFVDAEASLFLVNHPHGPLGPEDRVLAGLSVAFDASCEEMWLAWGHGGCLVPAPRSLVRSGMDLGPWLIRRDITVVSTVPTLAGLWPAEALDNIRLLIVGGEACSQELVDRLATEDREMWNTYGPTEATVVACAQQMLPGRPVSIGLPLNGWDLVVVDKQGMPVEMGGVGELVIGGVGLASYLDPAKDAEKYAPLESMGWQRAYRTGDHVRLKEDGLYFVGR…	FALSE	05-281	Corynebacterium_BWA281	C_marquesiae_MSK281	Kelly	BWA	BWA	Respiratory	Nasopharyngeal	marquesiae	96.9	2	108.54	99.78	0	Not a validly published species	JLLANOPK_4	15001	18903	-	proto_core	proto_core-JLLANOPK_4_2	NULL	15000	(AMP-binding and PP-binding andTIGR02353)	5000	rule-based-clusters	1	antismash	15001	18903	-	CDS	cds-JLLANOPK_00946	NULL	gene-JLLANOPK_00946	0	lgrD	Linear gramicidin synthase subunit D	JLLANOPK_00946	X_JLLANOPK_00946	ab initio prediction:Prodigal:2.6,similar to AA sequence:UniProtKB:Q70LM4	11	NA	biosynthetic (rule-based-clusters) NAPAA:AMP-binding,biosynthetic (rule-based-clusters) NAPAA:PP-binding,biosynthetic (rule-based-clusters) NAPAA:TIGR02353,biosynthetic-additional (smcogs)SMCOG1002:AMP-dependent synthetase and ligase (Score:269.3%3b E-value: 9e-82)	AMP-binding (E-value: 4.4e-78, bitscore:255.6, seeds: 400, tool: rule-based-clusters),PP-binding (E-value: 2.6e-13, bitscore:43.3, seeds: 164, tool: rule-based-clusters),TIGR02353 (E-value: 2.4e-231, bitscore:762.6, seeds: 6, tool: rule-based-clusters)	biosynthetic
marquesiae	NAPAA	MAGPESRVPQQYLLGSAAPRPRTLWDIITATAEMHPDAAALDDGEIITYSELIHEVELWATELHANGVRRGDRIGIRMTSGKRELYLAILATLAAGAAYVPVDADDPDERAEMVFGEADIDGVFTDEGFRFLRDSARPDAPAEESNAPLPEDTAWIIFTSGSTGKPKGVAVSHRSAAAFVDAEASLFLVNHPHGPLGPEDRVLAGLSVAFDASCEEMWLAWGHGGCLVPAPRSLVRSGMDLGPWLIRRDITVVSTVPTLAGLWPAEALDNIRLLIVGGEACSQELVDRLATEDREMWNTYGPTEATVVACAQQMLPGRPVSIGLPLNGWDLVVVDKQGMPVEMGGVGELVIGGVGLASYLDPAKDAEKYAPLESMGWQRAYRTGDHVRLEEDGLYFVGR…	TRUE	05-087	Corynebacterium_BWA087	C_marquesiae_MSK087	Kelly	BWA	BWA	Respiratory	Nasopharyngeal	marquesiae	97.1	1	108.18	99.56	0	Not a validly published species	KAOCLEGG_13	15001	18903	+	proto_core	proto_core-KAOCLEGG_13_2	NULL	15000	(AMP-binding and PP-binding andTIGR02353)	5000	rule-based-clusters	1	antismash	15001	18903	+	CDS	cds-KAOCLEGG_01830	NULL	gene-KAOCLEGG_01830	0	lgrD	Linear gramicidin synthase subunit D	KAOCLEGG_01830	X_KAOCLEGG_01830	ab initio prediction:Prodigal:2.6,similar to AA sequence:UniProtKB:Q70LM4	11	NA	biosynthetic (rule-based-clusters) NAPAA:AMP-binding,biosynthetic (rule-based-clusters) NAPAA:PP-binding,biosynthetic (rule-based-clusters) NAPAA:TIGR02353,biosynthetic-additional (smcogs)SMCOG1002:AMP-dependent synthetase and ligase (Score:268.8%3b E-value: 1.3e-81)	AMP-binding (E-value: 1.2e-78, bitscore:256.5, seeds: 400, tool: rule-based-clusters),PP-binding (E-value: 1.3e-13, bitscore:43.3, seeds: 164, tool: rule-based-clusters),TIGR02353 (E-value: 8.7e-233, bitscore:766.4, seeds: 6, tool: rule-based-clusters)	biosynthetic
marquesiae	NAPAA	MAGPESRVPQQYLLGSAAPRPRTLWDIITATAEMHPDAAALDDGEIITYSELIHEVELWATELHANGVRRGDRIGIRMTSGKRELYLAILATLAAGAAYVPVDADDPDERAEMVFGEADIDGVFTDEGFRFLRDSARPDAPAEESNAPLPEDTAWIIFTSGSTGKPKGVAVSHRSAAAFVDAEASLFLVNHPHGPLGPEDRVLAGLSVAFDASCEEMWLAWGHGGCLVPAPRSLVRSGMDLGPWLIRRDITVVSTVPTLAGLWPAEALDNIRLLIVGGEACSQELVDRLATEDREMWNTYGPTEATVVACAQQMLPGRPVSIGLPLNGWDLVVVDKQGMPVEMGGVGELVIGGVGLASYLDPAKDAEKYAPLESMGWQRAYRTGDHVRLEEDGLYFVGR…	TRUE	GCF_030229635.1	MSK093	C_marquesiae_GCA030229635.1	NA	NA	NCBI Reference	Respiratory	NCBI Reference	marquesiae	100	NA	NA	NA	NA	NA	c00004_NZ_JASP..	15001	18903	+	proto_core	proto_core-c00004_NZ_JASP.._2	NULL	15000	(AMP-binding and PP-binding andTIGR02353)	5000	rule-based-clusters	1	antismash	15001	18903	+	CDS	cds-QP971_RS09090	NULL	gene-QP971_RS09090	0	NA	Pls/PosA family non-ribosomal peptide synthetase	QP971_RS09090	WP_284821768.1	COORDINATES: similar to AAsequence:RefSeq:WP_005325641.1	11	NA	biosynthetic (rule-based-clusters) NAPAA:AMP-binding,biosynthetic (rule-based-clusters) NAPAA:PP-binding,biosynthetic (rule-based-clusters) NAPAA:TIGR02353,biosynthetic-additional (smcogs)SMCOG1002:AMP-dependent synthetase and ligase (Score:268.8%3b E-value: 1.3e-81)	AMP-binding (E-value: 1.2e-78, bitscore:256.5, seeds: 400, tool: rule-based-clusters),PP-binding (E-value: 1.3e-13, bitscore:43.3, seeds: 164, tool: rule-based-clusters),TIGR02353 (E-value: 5.3e-232, bitscore:763.8, seeds: 6, tool: rule-based-clusters)	biosynthetic
marquesiae	NAPAA	MAGPESRVPQQYLLGSAAPRPRTLWDIITATAEMHPDAAALDDGEIITYSELIHEVELWATELHANGVRRGDRIGIRMTSGKRELYLAILATLAAGAAYVPVDADDPDERAEMVFGEADIDGVFTDEGFRFLRDSARPDAPAEESNAPLPEDTAWIIFTSGSTGKPKGVAVSHRSAAAFVDAEASLFLVNHPHGPLGPEDRVLAGLSVAFDASCEEMWLAWGHGGCLVPAPRSLVRSGMDLGPWLIRRDITVVSTVPTLAGLWPAEALDNIRLLIVGGEACSQELVDRLATEDREMWNTYGPTEATVVACAQQMLPGRPVSIGLPLNGWDLVVVDKQGMPVEMGGVGELVIGGVGLASYLDPAKDAEKYAPLESMGWQRAYRTGDHVRLEEDGLYFVGR…	TRUE	05-315	Corynebacterium_BWA315	C_marquesiae_MSK315	Kelly	BWA	BWA	Respiratory	Nasopharyngeal	marquesiae	97.3	2	110.06	99.78	0	Not a validly published species	FPPDGNOI_6	15001	18903	+	proto_core	proto_core-FPPDGNOI_6_2	NULL	15000	(AMP-binding and PP-binding andTIGR02353)	5000	rule-based-clusters	1	antismash	15001	18903	+	CDS	cds-FPPDGNOI_01111	NULL	gene-FPPDGNOI_01111	0	lgrD	Linear gramicidin synthase subunit D	FPPDGNOI_01111	X_FPPDGNOI_01111	ab initio prediction:Prodigal:2.6,similar to AA sequence:UniProtKB:Q70LM4	11	NA	biosynthetic (rule-based-clusters) NAPAA:TIGR02353,biosynthetic (rule-based-clusters) NAPAA:AMP-binding,biosynthetic (rule-based-clusters) NAPAA:PP-binding,biosynthetic-additional (smcogs)SMCOG1002:AMP-dependent synthetase and ligase (Score:268.8%3b E-value: 1.3e-81)	AMP-binding (E-value: 2e-78, bitscore:256.5, seeds: 400, tool: rule-based-clusters),PP-binding (E-value: 2.3e-13, bitscore:43.3, seeds: 164, tool: rule-based-clusters),TIGR02353 (E-value: 9.1e-232, bitscore:763.8, seeds: 6, tool: rule-based-clusters)	biosynthetic
marquesiae	NAPAA	MAGPESRVPQQYLLGSAAPRPRTLWDIITATAEMHPDAAALDDGEIITYSELIHEVELWATELHANGVRRGDRIGIRMTSGKRELYLAILATLAAGAAYVPVDADDPDERAEMVFGEADIDGVLTDEGFRFLRDSARPDAPAEESNAPLPEDAAWIIFTSGSTGKPKGVAVSHRSAAAFVDAEASLFLVNHPHGPLGPEDRVLAGLSVAFDASCEEMWLAWGHGGCLVPAPRSLVRSGMDLGPWLIRRDITVVSTVPTLAGLWPAEALDNIRLLIVGGEACSQELVDRLATEDREMWNTYGPTEATVVACAQQMLPGRPVSIGLPLNGWDLVVVDKQGMPVEMGGVGELVIGGVGLASYLDPAKDAEKYAPLESMDWQRAYRTGDHVRLEEDGLYFVGR…	FALSE	05-144	Corynebacterium_BWA144	C_marquesiae_MSK144	Kelly	BWA	BWA	Respiratory	Nasopharyngeal	marquesiae	96.8	1	107.9	99.78	0	Not a validly published species	NOEFJJCA_2	15001	18903	-	proto_core	proto_core-NOEFJJCA_2_2	NULL	15000	(AMP-binding and PP-binding andTIGR02353)	5000	rule-based-clusters	1	antismash	15001	18903	-	CDS	cds-NOEFJJCA_00386	NULL	gene-NOEFJJCA_00386	0	lgrD	Linear gramicidin synthase subunit D	NOEFJJCA_00386	X_NOEFJJCA_00386	ab initio prediction:Prodigal:2.6,similar to AA sequence:UniProtKB:Q70LM4	11	NA	biosynthetic (rule-based-clusters) NAPAA:TIGR02353,biosynthetic (rule-based-clusters) NAPAA:PP-binding,biosynthetic (rule-based-clusters) NAPAA:AMP-binding,biosynthetic-additional (smcogs)SMCOG1002:AMP-dependent synthetase and ligase (Score: 270%3bE-value: 5.5e-82)	AMP-binding (E-value: 1.9e-77, bitscore:254.3, seeds: 400, tool: rule-based-clusters),PP-binding (E-value: 4.8e-13, bitscore:43.3, seeds: 164, tool: rule-based-clusters),TIGR02353 (E-value: 1.9e-230, bitscore:760.5, seeds: 6, tool: rule-based-clusters)	biosynthetic
marquesiae	NAPAA	MAGPESRVPQQYLLGSAAPRPRTLWDIITTTAEMHPDAAALDDGEIITYSELIHEVELWATELHANGVRRGDRIGIRMTSGKRELYLAILATLAAGAAYVPVDADDPDERAEMVFGEADIDGVFTDEGFRFLRDSARPDAPAEESNAPLPEDAAWIIFTSGSTGKPKGVAVSHRSAAAFVDAEASLFLVNHPHGPLGPEDRVLAGLSVAFDASCEEMWLAWGHGGCLVPAPRSLVRSGMDLGPWLIRRDITVVSTVPTLAGLWPAEALDNIRLLIVGGEACSQELVDRLATEDREMWNTYGPTEATVVACAQQMLPGRPVSIGLPLNGWDLVVVDKQGMPVEMGGVGELVIGGVGLASYLDPAKDAEKYAPLESMGWQRAYRTGDHVRLEEDGLYFVGR…	FALSE	2866	Corynebacterium_KPL2866	C_marquesiae_KPL2866	Lemon	KPL	US	Respiratory	Nasal	marquesiae	96.9	3	86	99.78	0	Not a validly published species	OJKNPJPA_15	15001	18903	-	proto_core	proto_core-OJKNPJPA_15_2	NULL	15000	(AMP-binding and PP-binding andTIGR02353)	5000	rule-based-clusters	1	antismash	15001	18903	-	CDS	cds-OJKNPJPA_01686	NULL	gene-OJKNPJPA_01686	0	lgrD	Linear gramicidin synthase subunit D	OJKNPJPA_01686	X_OJKNPJPA_01686	ab initio prediction:Prodigal:2.6,similar to AA sequence:UniProtKB:Q70LM4	11	NA	biosynthetic (rule-based-clusters) NAPAA:AMP-binding,biosynthetic (rule-based-clusters) NAPAA:TIGR02353,biosynthetic (rule-based-clusters) NAPAA:PP-binding,biosynthetic-additional (smcogs)SMCOG1002:AMP-dependent synthetase and ligase (Score:267.8%3b E-value: 2.5e-81)	AMP-binding (E-value: 2e-78, bitscore:255.6, seeds: 400, tool: rule-based-clusters),PP-binding (E-value: 1.2e-13, bitscore:43.3, seeds: 164, tool: rule-based-clusters),TIGR02353 (E-value: 5.1e-232, bitscore:763.7, seeds: 6, tool: rule-based-clusters)	biosynthetic
marquesiae	NAPAA	MAGPESRVPQQYLLGSAAPRPRTLWDIITTTAEMHPDAAALDDGEIITYSELIHEVELWATELHANGVRRGDRIGIRMTSGKRELYLAILATLAAGAAYVPVDADDPDERAEMVFGEADIDGVFTDEGFRFLRDSARPDAPAEESNAPLPEDTAWIIFTSGSTGKPKGVAVSHRSAAAFVDAEASLFLVNHPHGPLGPEDRVLAGLSVAFDASCEEMWLAWGHGGCLVPAPRSLVRSGMDLGPWLIRRDITVVSTVPTLAGLWPAEALDNIRLLIVGGEACSQELVDRLATEDREMWNTYGPTEATVVACAQQMLPGRPVSIGLPLNGWDLVVVDKQGMPVEMGGVGELVIGGVGLASYLDPAKDAEKYAPLESMGWQRAYRTGDHVRLEEDGLYFVGR…	TRUE	4083	Corynebacterium_KPL4083	C_marquesiae_KPL4083	Lemon	KPL	US	Respiratory	Nasal	marquesiae	96.2	3	86	99.78	0	Not a validly published species	KMDIOODH_5	4363	8265	-	proto_core	proto_core-KMDIOODH_5_2	NULL	15000	(AMP-binding and PP-binding andTIGR02353)	5000	rule-based-clusters	1	antismash	4363	8265	-	CDS	cds-KMDIOODH_00767	NULL	gene-KMDIOODH_00767	0	lgrD	Linear gramicidin synthase subunit D	KMDIOODH_00767	X_KMDIOODH_00767	ab initio prediction:Prodigal:2.6,similar to AA sequence:UniProtKB:Q70LM4	11	NA	biosynthetic (rule-based-clusters) NAPAA:TIGR02353,biosynthetic (rule-based-clusters) NAPAA:PP-binding,biosynthetic (rule-based-clusters) NAPAA:AMP-binding,biosynthetic-additional (smcogs)SMCOG1002:AMP-dependent synthetase and ligase (Score: 268%3bE-value: 2.1e-81)	AMP-binding (E-value: 1.9e-78, bitscore:256.5, seeds: 400, tool: rule-based-clusters),PP-binding (E-value: 2.1e-13, bitscore:43.3, seeds: 164, tool: rule-based-clusters),TIGR02353 (E-value: 1.5e-231, bitscore:763.0, seeds: 6, tool: rule-based-clusters)	biosynthetic
marquesiae	NAPAA	MAGPESRVPQQYLLGSAAPRPRTLWDIITTTAEMHPDAAALDDGEIITYSELIHEVELWATELHANGVRRGDRIGIRMTSGKRELYLAILATLAAGAAYVPVDADDPDERAEMVFGEADIDGVFTDEGFRFLRDSARPDAPDRSAEEPAENPNAPRPEDTAWIIFTSGSTGKPKGVAVSHRSAAAFVDAEASLFLVNHPHGPLGPEDRVLAGLSVAFDASCEEMWLAWGHGGCLVPAPRSLVRSGMDLGPWLIRRDITVVSTVPTLAGLWPAEALDNIRLLIVGGEACSQELVDRLATEDREMWNTYGPTEATVVACAQQMLPGRPVSIGLPLNGWDLVVVDKQGMPVEMGGVGELVIGGVGLASYLDPAKDAEKYAPLESMGWQRAYRTGDHVRLEED…	TRUE	2835	Corynebacterium_KPL2835	C_marquesiae_KPL2835	Lemon	KPL	US	Respiratory	Nasal	marquesiae	96.7	3	86	99.78	0.53	Not a validly published species	FLHPIOPA_10	15001	18924	+	proto_core	proto_core-FLHPIOPA_10_2	NULL	15000	(AMP-binding and PP-binding andTIGR02353)	5000	rule-based-clusters	1	antismash	15001	18924	+	CDS	cds-FLHPIOPA_01161	NULL	gene-FLHPIOPA_01161	0	lgrD	Linear gramicidin synthase subunit D	FLHPIOPA_01161	X_FLHPIOPA_01161	ab initio prediction:Prodigal:2.6,similar to AA sequence:UniProtKB:Q70LM4	11	NA	biosynthetic (rule-based-clusters) NAPAA:TIGR02353,biosynthetic (rule-based-clusters) NAPAA:PP-binding,biosynthetic (rule-based-clusters) NAPAA:AMP-binding,biosynthetic-additional (smcogs)SMCOG1002:AMP-dependent synthetase and ligase (Score:275.4%3b E-value: 1.3e-83)	AMP-binding (E-value: 3.7e-82, bitscore:268.4, seeds: 400, tool: rule-based-clusters),PP-binding (E-value: 2.6e-13, bitscore:42.8, seeds: 164, tool: rule-based-clusters),TIGR02353 (E-value: 1.6e-232, bitscore:766.0, seeds: 6, tool: rule-based-clusters)	biosynthetic
marquesiae	siderophore	MLNTERDEIFTPHGTVRLRPLTPGDTELVHGWLTDPHCAFWGMQQASVNDVAVEYDRLRASPHEEAWILELRPYPAAPRRPMGIVEDYDPRRVVLDSVLAGAASSEAAGVRELTLEEPIRGLHFLVAPPAGAHVSGLTSSLFAAVIRWLIDCRGFRELLVEPDVANGAIHRKNAEAGFLDVPGLNEVRLLQGGHTKTARVQRCTASDFYSSAAAARASLSPVANALCAAETAERQLIAKAIREFSHERLLTPSFHPDSERWSVHLGPRELSFSAHQYGLEHLEVVPESIEAADAAPLHLAELIAGAAEQLGIETGFLHTYIEEIQATLAGRARALATRPAAQSLRAPQLAASAQERANAQADYLVSAESAMYEGHPGFLANSGRGGMSLTELRAYAPEA…	FALSE	4083	Corynebacterium_KPL4083	C_marquesiae_KPL4083	Lemon	KPL	US	Respiratory	Nasal	marquesiae	96.2	3	86	99.78	0	Not a validly published species	KMDIOODH_4	5001	7469	+	proto_core	proto_core-KMDIOODH_4_2	NULL	5000	IucA_IucC	20000	rule-based-clusters	1	antismash	5001	7469	+	CDS	cds-KMDIOODH_00712	NULL	gene-KMDIOODH_00712	0	iucC	Aerobactin synthase	KMDIOODH_00712	X_KMDIOODH_00712	ab initio prediction:Prodigal:2.6,similar to AA sequence:UniProtKB:Q47318	11	6.3.2.39	biosynthetic (rule-based-clusters)siderophore: IucA_IucC	IucA_IucC (E-value: 6.7e-64, bitscore:209.0, seeds: 168, tool: rule-based-clusters)	biosynthetic
marquesiae	T1PKS	MTIEQLRAWLRDWVAQATGVSAEEILDSKPLENYGLSSRDAVVLSGELENLLGTRLDATVAYEYPTIELLADRLLNAPAAPQPEERAPRIAQGSDIAVIGLSGRFPGANNAQEFWSMLAESRAGTGPLPVGRWSEYSADPVMSEKIAQQNTDGGYLEDIASFDAEFFGLSPLEAANMDPQQRILLELVWEALENAGVPANELRGTQTGVYMGSTNNDYGMLIGADSAEMHPYALTGISSAVVANRISYALDFRGPSINVDTACSSSLVAVNQAMKDLRTGSADVALAGGVNILAAPHASTAFSELGVTSPTSAIHAFSDDADGIVRADAAGVLVLKRLEDAEADGDDILAVLKGSAVNSDGHSNGLTAPNPEAQEDVLRRAYADAGVNPQDVDYIEAHG…	TRUE	05-281	Corynebacterium_BWA281	C_marquesiae_MSK281	Kelly	BWA	BWA	Respiratory	Nasopharyngeal	marquesiae	96.9	2	108.54	99.78	0	Not a validly published species	JLLANOPK_17	20001	24707	-	proto_core	proto_core-JLLANOPK_17_2	NULL	20000	cds(PKS_AT and (PKS_KS or ene_KS or mod_KSor hyb_KS or itr_KS or tra_KS))	20000	rule-based-clusters	1	antismash	20001	24707	-	CDS	cds-JLLANOPK_01940	NULL	gene-JLLANOPK_01940	0	ppsA	Phthiocerol synthesis polyketide synthase type IPpsA	JLLANOPK_01940	X_JLLANOPK_01940	ab initio prediction:Prodigal:2.6,similar to AA sequence:UniProtKB:P9WQE7	11	2.3.1.41	biosynthetic (rule-based-clusters) T1PKS:PKS_AT,biosynthetic (rule-based-clusters) T1PKS:PKS_KS,biosynthetic-additional(rule-based-clusters) PP-binding,biosynthetic-additional(rule-based-clusters) Abhydrolase_6,biosynthetic-additional (smcogs)SMCOG1093:Beta-ketoacyl synthase (Score: 107.7%3b E-value:9.5e-33)	PP-binding (E-value: 3.7e-10, bitscore:31.1, seeds: 164, tool: rule-based-clusters),PKS_KS (E-value: 1.3e-168, bitscore:552.0, seeds: 2284, tool: rule-based-clusters),PKS_AT (E-value: 7.6e-72, bitscore: 232.9,seeds: 1682, tool: rule-based-clusters),Abhydrolase_6 (E-value: 2.9e-09, bitscore:28.6, seeds: 455, tool: rule-based-clusters)	biosynthetic
marquesiae	T1PKS	MTIEQLRAWLRDWVAQATGVSAEEILDSKPLENYGLSSRDAVVLSGELENLLGTRLDATVAYEYPTIELLADRLLNAPAAPQPEERGPRIAQGSDIAVIGLSGRFPGAKNAQEFWSMLAESRAGTGPLPVGRWSEYSADPVMSEKIAQQNTDGGYIEDIASFDAEFFGLSPLEAANMDPQQRILLELVWEALENAGVPANELRGTQTGVYMGSTNNDYGMLIGADSAEMHPYALTGISSAVVANRISYALDFRGPSINVDTACSSSLVAVNQAMKDLRTGSADVALAGGVNILAAPHASTAFSELGVTSPTSAIHAFSDDADGIVRADAAGVLVLKRLEDAEADGDDILAVIKGSAVNSDGHSNGLTAPNPEAQEDVLRRAYADAGVNPQEVDYIEAHG…	TRUE	4083	Corynebacterium_KPL4083	C_marquesiae_KPL4083	Lemon	KPL	US	Respiratory	Nasal	marquesiae	96.2	3	86	99.78	0	Not a validly published species	KMDIOODH_7	20001	24698	-	proto_core	proto_core-KMDIOODH_7_2	NULL	20000	cds(PKS_AT and (PKS_KS or ene_KS or mod_KSor hyb_KS or itr_KS or tra_KS))	20000	rule-based-clusters	1	antismash	20001	24698	-	CDS	cds-KMDIOODH_01038	NULL	gene-KMDIOODH_01038	0	ppsA	Phthiocerol synthesis polyketide synthase type IPpsA	KMDIOODH_01038	X_KMDIOODH_01038	ab initio prediction:Prodigal:2.6,similar to AA sequence:UniProtKB:P9WQE7	11	2.3.1.41	biosynthetic (rule-based-clusters) T1PKS:PKS_AT,biosynthetic (rule-based-clusters) T1PKS:PKS_KS,biosynthetic-additional(rule-based-clusters) PP-binding,biosynthetic-additional (smcogs)SMCOG1021:malonyl CoA-acyl carrier protein transacylase(Score: 126.2%3b E-value: 2.9e-38)	PP-binding (E-value: 1.2e-09, bitscore:31.1, seeds: 164, tool: rule-based-clusters),PKS_KS (E-value: 9.9e-169, bitscore:554.1, seeds: 2284, tool: rule-based-clusters),PKS_AT (E-value: 1.3e-70, bitscore: 230.5,seeds: 1682, tool: rule-based-clusters)	biosynthetic
marquesiae	T1PKS	MTIEQLRAWLRDWVAQTTGVSPEEILDSKPLENYGLSSRDAVVLSGELENLLGTRLDATVAYEYPTIELLADRLLNAPTAPQPEEHAPQIAQGSDVAVIGLSGRFPGAKNAQEFWSMLAESRAGTGPLPVGRWFEYSADPVMSEKIAQQNTDGGYIEDIASFDAEFFGLSPLEAANMDPQQRILLELVWEALENAGVPANELRGTQTGVYMGSTNNDYGMLIGADSAEMHPYALTGISSAVVANRISYALDFRGPSINVDTACSSSLVAVNQAMKDLRTGSADVALAGGVNILAAPHASTAFSELGVTSPTSAIHAFSDDADGIVRADAAGVLVLKRLEDAEADGDDILAVIKGSAVNSDGHSNGLTAPNPEAQEDVLRRAYADAGVNPQDVDYIEAHG…	TRUE	05-315	Corynebacterium_BWA315	C_marquesiae_MSK315	Kelly	BWA	BWA	Respiratory	Nasopharyngeal	marquesiae	97.3	2	110.06	99.78	0	Not a validly published species	FPPDGNOI_20	8238	12935	+	proto_core	proto_core-FPPDGNOI_20_2	NULL	20000	cds(PKS_AT and (PKS_KS or ene_KS or mod_KSor hyb_KS or itr_KS or tra_KS))	20000	rule-based-clusters	1	antismash	8238	12935	+	CDS	cds-FPPDGNOI_02014	NULL	gene-FPPDGNOI_02014	0	ppsA	Phthiocerol synthesis polyketide synthase type IPpsA	FPPDGNOI_02014	X_FPPDGNOI_02014	ab initio prediction:Prodigal:2.6,similar to AA sequence:UniProtKB:P9WQE7	11	2.3.1.41	biosynthetic (rule-based-clusters) T1PKS:PKS_KS,biosynthetic (rule-based-clusters) T1PKS:PKS_AT,biosynthetic-additional(rule-based-clusters) PP-binding,biosynthetic-additional(rule-based-clusters) Abhydrolase_6,biosynthetic-additional (smcogs)SMCOG1021:malonyl CoA-acyl carrier protein transacylase(Score: 131.4%3b E-value: 7.5e-40)	PP-binding (E-value: 2.1e-10, bitscore:31.8, seeds: 164, tool: rule-based-clusters),PKS_KS (E-value: 8.3e-169, bitscore:552.6, seeds: 2284, tool: rule-based-clusters),PKS_AT (E-value: 3.7e-72, bitscore: 233.9,seeds: 1682, tool: rule-based-clusters),Abhydrolase_6 (E-value: 5.9e-09, bitscore:27.5, seeds: 455, tool: rule-based-clusters)	biosynthetic
marquesiae	T1PKS	MTIEQLRAWLRDWVAQTTGVSPEEILDSKPLENYGLSSRDAVVLSGELENLLGTRLDATVAYEYPTIELLADRLLNAPTAPQPEEHAPQIAQGSDVAVIGLSGRFPGAKNAQEFWSMLAESRAGTGPLPVGRWSEYSADPVMSEKIAQQNTDGGYIEDIASFDAEFFGLSPLEAANMDPQQRILLELVWEALENAGVPANELRGTQTGVYMGSTNNDYGMLIGADSAEMHPYALTGISSAVVANRISYALDFRGPSINVDTACSSSLVAVNQAMKDLRTGSADVALAGGVNILAAPHASTAFSELGVTSPTSAIHAFSDDADGIVRADAAGVLVLKRLEDAEADGDDILAVIKGSAVNSDGHSNGLTAPNPEAQEDVLRRAYADAGVNPQDVDYIEAHG…	TRUE	2835	Corynebacterium_KPL2835	C_marquesiae_KPL2835	Lemon	KPL	US	Respiratory	Nasal	marquesiae	96.7	3	86	99.78	0.53	Not a validly published species	FLHPIOPA_19	20001	24707	-	proto_core	proto_core-FLHPIOPA_19_2	NULL	20000	cds(PKS_AT and (PKS_KS or ene_KS or mod_KSor hyb_KS or itr_KS or tra_KS))	20000	rule-based-clusters	1	antismash	20001	24707	-	CDS	cds-FLHPIOPA_01757	NULL	gene-FLHPIOPA_01757	0	ppsA	Phthiocerol synthesis polyketide synthase type IPpsA	FLHPIOPA_01757	X_FLHPIOPA_01757	ab initio prediction:Prodigal:2.6,similar to AA sequence:UniProtKB:P9WQE7	11	2.3.1.41	biosynthetic (rule-based-clusters) T1PKS:PKS_KS,biosynthetic (rule-based-clusters) T1PKS:PKS_AT,biosynthetic-additional(rule-based-clusters) PP-binding,biosynthetic-additional(rule-based-clusters) Abhydrolase_6,biosynthetic-additional (smcogs)SMCOG1093:Beta-ketoacyl synthase (Score: 109.1%3b E-value:3.4e-33)	PP-binding (E-value: 2.9e-10, bitscore:31.8, seeds: 164, tool: rule-based-clusters),PKS_KS (E-value: 3.2e-169, bitscore:554.5, seeds: 2284, tool: rule-based-clusters),PKS_AT (E-value: 5e-72, bitscore: 233.9,seeds: 1682, tool: rule-based-clusters),Abhydrolase_6 (E-value: 7.4e-09, bitscore:27.7, seeds: 455, tool: rule-based-clusters)	biosynthetic
marquesiae	T1PKS	MTIEQLRAWLRDWVAQTTGVSPEEILDSKPLENYGLSSRDAVVLSGELENLLGTRLDATVAYEYPTIELLADRLLNAPTAPQPEEHAPQIAQGSDVAVIGLSGRFPGAKNAQEFWSMLAESRAGTGPLPVGRWSEYSADPVMSEKIAQQNTDGGYIEDIASFDAEFFGLSPLEAANMDPQQRILLELVWEALENAGVPANELRGTQTGVYMGSTNNDYGMLIGADSAEMHPYALTGISSAVVANRISYALDFRGPSINVDTACSSSLVAVNQAMKDLRTGSADVALAGGVNILAAPHASTAFSELGVTSPTSAIHAFSDDADGIVRADAAGVLVLKRLEDAEADGDDILAVIKGSAVNSDGHSNGLTAPNPEAQEDVLRRAYADAGVNPQDVDYIEAHG…	TRUE	2866	Corynebacterium_KPL2866	C_marquesiae_KPL2866	Lemon	KPL	US	Respiratory	Nasal	marquesiae	96.9	3	86	99.78	0	Not a validly published species	OJKNPJPA_22	8238	12935	+	proto_core	proto_core-OJKNPJPA_22_2	NULL	20000	cds(PKS_AT and (PKS_KS or ene_KS or mod_KSor hyb_KS or itr_KS or tra_KS))	20000	rule-based-clusters	1	antismash	8238	12935	+	CDS	cds-OJKNPJPA_01989	NULL	gene-OJKNPJPA_01989	0	ppsA	Phthiocerol synthesis polyketide synthase type IPpsA	OJKNPJPA_01989	X_OJKNPJPA_01989	ab initio prediction:Prodigal:2.6,similar to AA sequence:UniProtKB:P9WQE7	11	2.3.1.41	biosynthetic (rule-based-clusters) T1PKS:PKS_AT,biosynthetic (rule-based-clusters) T1PKS:PKS_KS,biosynthetic-additional(rule-based-clusters) PP-binding,biosynthetic-additional(rule-based-clusters) Abhydrolase_6,biosynthetic-additional (smcogs)SMCOG1021:malonyl CoA-acyl carrier protein transacylase(Score: 131.4%3b E-value: 7.5e-40)	PP-binding (E-value: 2.1e-10, bitscore:31.8, seeds: 164, tool: rule-based-clusters),PKS_KS (E-value: 2.3e-169, bitscore:554.5, seeds: 2284, tool: rule-based-clusters),PKS_AT (E-value: 3.7e-72, bitscore: 233.9,seeds: 1682, tool: rule-based-clusters),Abhydrolase_6 (E-value: 5.9e-09, bitscore:27.5, seeds: 455, tool: rule-based-clusters)	biosynthetic
marquesiae	T1PKS	MTIEQLRAWLRDWVAQTTGVSPEEILDSKPLENYGLSSRDAVVLSGELENLLGTRLDATVAYEYPTIELLADRLLNAPTAPQPEEHAPQIAQGSDVAVIGLSGRFPGAKNAQEFWSMLAESRAGTGPLPVGRWSEYSADPVMSEKIAQQNTDGGYIEDIASFDAEFFGLSPLEAANMDPQQRILLELVWEALENAGVPANELRGTQTGVYMGSTNNDYGMLIGADSAEMHPYALTGISSAVVANRISYALDFRGPSINVDTACSSSLVAVNQAMKDLRTGSADVALAGGVNILAAPHASTAFSELGVTSPTSAIHAFSDDADGIVRADAAGVLVLKRLEDAEADGDDILAVIKGSAVNSDGHSNGLTAPNPEAQEDVLRRAYADAGVNPQDVDYIEAHG…	TRUE	05-087	Corynebacterium_BWA087	C_marquesiae_MSK087	Kelly	BWA	BWA	Respiratory	Nasopharyngeal	marquesiae	97.1	1	108.18	99.56	0	Not a validly published species	KAOCLEGG_19	8238	12935	+	proto_core	proto_core-KAOCLEGG_19_2	NULL	20000	cds(PKS_AT and (PKS_KS or ene_KS or mod_KSor hyb_KS or itr_KS or tra_KS))	20000	rule-based-clusters	1	antismash	8238	12935	+	CDS	cds-KAOCLEGG_02101	NULL	gene-KAOCLEGG_02101	0	ppsA	Phthiocerol synthesis polyketide synthase type IPpsA	KAOCLEGG_02101	X_KAOCLEGG_02101	ab initio prediction:Prodigal:2.6,similar to AA sequence:UniProtKB:P9WQE7	11	2.3.1.41	biosynthetic (rule-based-clusters) T1PKS:PKS_KS,biosynthetic (rule-based-clusters) T1PKS:PKS_AT,biosynthetic-additional(rule-based-clusters) PP-binding,biosynthetic-additional (smcogs)SMCOG1021:malonyl CoA-acyl carrier protein transacylase(Score: 131.4%3b E-value: 7.5e-40)	PP-binding (E-value: 2.1e-10, bitscore:31.8, seeds: 164, tool: rule-based-clusters),PKS_KS (E-value: 2.3e-169, bitscore:554.5, seeds: 2284, tool: rule-based-clusters),PKS_AT (E-value: 3.7e-72, bitscore: 233.9,seeds: 1682, tool: rule-based-clusters)	biosynthetic
marquesiae	T1PKS	MTIEQLRAWLRDWVAQTTGVSPEEILDSKPLENYGLSSRDAVVLSGELENLLGTRLDATVAYEYPTIELLADRLLNAPTAPQPEEHAPQIAQGSDVAVIGLSGRFPGAKNAQEFWSMLAESRAGTGPLPVGRWSEYSADPVMSEKIAQQNTDGGYIEDIASFDAEFFGLSPLEAANMDPQQRILLELVWEALENAGVPANELRGTQTGVYMGSTNNDYGMLIGADSAEMHPYALTGISSAVVANRISYALDFRGPSINVDTACSSSLVAVNQAMKDLRTGSADVALAGGVNILAAPHASTAFSELGVTSPTSAIHAFSDDADGIVRADAAGVLVLKRLEDAEADGDDILAVIKGSAVNSDGHSNGLTAPNPEAQEDVLRRAYADAGVNPQDVDYIEAHG…	TRUE	05-144	Corynebacterium_BWA144	C_marquesiae_MSK144	Kelly	BWA	BWA	Respiratory	Nasopharyngeal	marquesiae	96.8	1	107.9	99.78	0	Not a validly published species	NOEFJJCA_2	7983	12680	+	proto_core	proto_core-NOEFJJCA_2_2	NULL	20000	cds(PKS_AT and (PKS_KS or ene_KS or mod_KSor hyb_KS or itr_KS or tra_KS))	20000	rule-based-clusters	1	antismash	7983	12680	+	CDS	cds-NOEFJJCA_00279	NULL	gene-NOEFJJCA_00279	0	ppsA	Phthiocerol synthesis polyketide synthase type IPpsA	NOEFJJCA_00279	X_NOEFJJCA_00279	ab initio prediction:Prodigal:2.6,similar to AA sequence:UniProtKB:P9WQE7	11	2.3.1.41	biosynthetic (rule-based-clusters) T1PKS:PKS_AT,biosynthetic (rule-based-clusters) T1PKS:PKS_KS,biosynthetic-additional(rule-based-clusters) PP-binding,biosynthetic-additional (smcogs)SMCOG1021:malonyl CoA-acyl carrier protein transacylase(Score: 131.4%3b E-value: 7.5e-40)	PP-binding (E-value: 1.9e-09, bitscore:31.8, seeds: 164, tool: rule-based-clusters),PKS_KS (E-value: 2e-168, bitscore: 554.5,seeds: 2284, tool: rule-based-clusters),PKS_AT (E-value: 3.2e-71, bitscore: 233.9,seeds: 1682, tool: rule-based-clusters)	biosynthetic
marquesiae	T1PKS	MTIEQLRAWLRDWVAQTTGVSPEEILDSKPLENYGLSSRDAVVLSGELENLLGTRLDATVAYEYPTIELLADRLLNAPTAPQPEEHAPQIAQGSDVAVIGLSGRFPGAKNAQEFWSMLAESRAGTGPLPVGRWSEYSADPVMSEKIAQQNTDGGYIEDIASFDAEFFGLSPLEAANMDPQQRILLELVWEALENAGVPANELRGTQTGVYMGSTNNDYGMLIGADSAEMHPYALTGISSAVVANRISYALDFRGPSINVDTACSSSLVAVNQAMKDLRTGSADVALAGGVNILAAPHASTAFSELGVTSPTSAIHAFSDDADGIVRADAAGVLVLKRLEDAEADGDDILAVIKGSAVNSDGHSNGLTAPNPEAQEDVLRRAYADAGVNPQDVDYIEAHG…	TRUE	GCF_030229635.1	MSK093	C_marquesiae_GCA030229635.1	NA	NA	NCBI Reference	Respiratory	NCBI Reference	marquesiae	100	NA	NA	NA	NA	NA	c00010_NZ_JASP..	8238	12935	+	proto_core	proto_core-c00010_NZ_JASP.._2	NULL	20000	cds(PKS_AT and (PKS_KS or ene_KS or mod_KSor hyb_KS or itr_KS or tra_KS))	20000	rule-based-clusters	1	antismash	8238	12935	+	CDS	cds-QP971_RS10450	NULL	gene-QP971_RS10450	0	NA	type I polyketide synthase	QP971_RS10450	WP_238801308.1	COORDINATES: similar to AAsequence:RefSeq:WP_005325421.1	11	NA	biosynthetic (rule-based-clusters) T1PKS:PKS_AT,biosynthetic (rule-based-clusters) T1PKS:PKS_KS,biosynthetic-additional(rule-based-clusters) PP-binding,biosynthetic-additional (smcogs)SMCOG1021:malonyl CoA-acyl carrier protein transacylase(Score: 131.4%3b E-value: 7.5e-40)	PP-binding (E-value: 2.1e-10, bitscore:31.8, seeds: 164, tool: rule-based-clusters),PKS_KS (E-value: 2.3e-169, bitscore:554.5, seeds: 2284, tool: rule-based-clusters),PKS_AT (E-value: 3.7e-72, bitscore: 233.9,seeds: 1682, tool: rule-based-clusters)	biosynthetic
marquesiae	T1PKS	MTIEQLRAWLRDWVAQTTGVSPEEILDSKPLENYGLSSRDAVVLSGELENLLGTRLDATVAYEYPTIELLADRLLNAPTAPQPEEHAPQIAQGSDVAVIGLSGRFPGAKNAQEFWSMLAESRAGTGPLPVGRWSEYSADPVMSEKIAQQNTDGGYIEDIASFDAEFFGLSPLEAANMDPQQRILLELVWEALENAGVPANELRGTQTGVYMGSTNNDYGMLIGADSAEMHPYALTGISSAVVANRISYALDFRGPSINVDTACSSSLVAVNQAMKDLRTGSADVALAGGVNILAAPHASTAFSELGVTSPTSAIHAFSDDADGIVRADAAGVLVLKRLEDAEADGDDILAVIKGSAVNSDGHSNGLTAPNPEAQEDVLRRAYADAGVNPQEVDYIEAHG…	TRUE	2910	Corynebacterium_KPL2910	C_marquesiae_KPL2910	Lemon	KPL	US	Respiratory	Nasal	marquesiae	96.7	3	79	99.78	0.23	Not a validly published species	DMNPFAMA_22	20001	24698	-	proto_core	proto_core-DMNPFAMA_22_2	NULL	20000	cds(PKS_AT and (PKS_KS or ene_KS or mod_KSor hyb_KS or itr_KS or tra_KS))	20000	rule-based-clusters	1	antismash	20001	24698	-	CDS	cds-DMNPFAMA_01845	NULL	gene-DMNPFAMA_01845	0	ppsA	Phthiocerol synthesis polyketide synthase type IPpsA	DMNPFAMA_01845	X_DMNPFAMA_01845	ab initio prediction:Prodigal:2.6,similar to AA sequence:UniProtKB:P9WQE7	11	2.3.1.41	biosynthetic (rule-based-clusters) T1PKS:PKS_KS,biosynthetic (rule-based-clusters) T1PKS:PKS_AT,biosynthetic-additional(rule-based-clusters) PP-binding,biosynthetic-additional (smcogs)SMCOG1021:malonyl CoA-acyl carrier protein transacylase(Score: 128.8%3b E-value: 4.7e-39)	PP-binding (E-value: 3.1e-10, bitscore:31.8, seeds: 164, tool: rule-based-clusters),PKS_KS (E-value: 6.3e-169, bitscore:553.6, seeds: 2284, tool: rule-based-clusters),PKS_AT (E-value: 1.3e-71, bitscore: 232.6,seeds: 1682, tool: rule-based-clusters)	biosynthetic
marquesiae	T1PKS	MTIEQLRAWLRDWVVQATGVSAEEILDSKPLENYGLSSRDAVVLSGELENLLGTRLDATVAYEYPTIELLADRLLNAPAVPQPEERAPRIAQGSDIAVIGLSGRFPGANNAQEFWSMLAESRAGTGPLPVGRWSEYSADPVMSEKIAQQNTDGGYLEDIASFDAEFFGLSPLEAANMDPQQRILLELVWEALENAGVPANELRGTQTGVYMGSTNNDYGMLIGADSAEMHPYALTGISSAVVANRISYALDFRGPSINVDTACSSSLVAVNQAMKDLRTGSADVALAGGVNILAAPHASTAFSELGVTSPTSAIHAFSDDADGIVRADAAGVLVLKRLEDAEADGDDILAVIKGSAVNSDGHSNGLTAPNPEAQEDVLRRAYADAGVNPQDVDYIEAHG…	TRUE	05-217	Corynebacterium_BWA217	C_marquesiae_MSK217	Kelly	BWA	BWA	Respiratory	Nasopharyngeal	marquesiae	97	1	106.36	100	0	Not a validly published species	JLLBEPAK_7	20001	24707	+	proto_core	proto_core-JLLBEPAK_7_2	NULL	20000	cds(PKS_AT and (PKS_KS or ene_KS or mod_KSor hyb_KS or itr_KS or tra_KS))	20000	rule-based-clusters	1	antismash	20001	24707	+	CDS	cds-JLLBEPAK_01783	NULL	gene-JLLBEPAK_01783	0	ppsA	Phthiocerol synthesis polyketide synthase type IPpsA	JLLBEPAK_01783	X_JLLBEPAK_01783	ab initio prediction:Prodigal:2.6,similar to AA sequence:UniProtKB:P9WQE7	11	2.3.1.41	biosynthetic (rule-based-clusters) T1PKS:PKS_AT,biosynthetic (rule-based-clusters) T1PKS:PKS_KS,biosynthetic-additional(rule-based-clusters) PP-binding,biosynthetic-additional(rule-based-clusters) Abhydrolase_6,biosynthetic-additional (smcogs)SMCOG1093:Beta-ketoacyl synthase (Score: 109.4%3b E-value:2.9e-33)	PP-binding (E-value: 3.3e-09, bitscore:28.9, seeds: 164, tool: rule-based-clusters),PKS_KS (E-value: 3.4e-169, bitscore:554.9, seeds: 2284, tool: rule-based-clusters),PKS_AT (E-value: 1.5e-71, bitscore: 232.9,seeds: 1682, tool: rule-based-clusters),Abhydrolase_6 (E-value: 6.1e-09, bitscore:28.5, seeds: 455, tool: rule-based-clusters)	biosynthetic
marquesiae	terpene	MLTRYDQAASRAAAQVMGQYSTSFSLATRLLRGRVRADIRHLYAVVRIADELVDGAAAQAHTDPAAALDAYEKTILAAPQRRLHTDPIVHAYAITARRCGFHREYLAAFFNSMRADLTQREYSPSELQDYIYGSAEVIGLLCLQIFLAEEDVSPADRAAMERGARALGSAFQKINFLRDLGEDSSTLGRTYLQQAPSGRIDEAAKSALIAEIRQELATAALTIDVLPASARVGVSAAADIFAELTNRLAATPATALATTRVSVPNHTKAWLAVRAVRRRGHSNLTPSLAGD	FALSE	05-217	Corynebacterium_BWA217	C_marquesiae_MSK217	Kelly	BWA	BWA	Respiratory	Nasopharyngeal	marquesiae	97	1	106.36	100	0	Not a validly published species	JLLBEPAK_4	10001	10876	-	proto_core	proto_core-JLLBEPAK_4_2	NULL	10000	(Terpene_synth or Terpene_synth_C orphytoene_synt or Lycopene_cycl or terpene_cyclase or NapT7or fung_ggpps or fung_ggpps2 or trichodiene_synth or TRI5)	20000	rule-based-clusters	1	antismash	10001	10876	-	CDS	cds-JLLBEPAK_01438	NULL	gene-JLLBEPAK_01438	0	crtB	15-cis-phytoene synthase	JLLBEPAK_01438	X_JLLBEPAK_01438	ab initio prediction:Prodigal:2.6,similar to AA sequence:UniProtKB:P54975	11	2.5.1.32	biosynthetic (rule-based-clusters)terpene: phytoene_synt	phytoene_synt (E-value: 2.1e-36, bitscore:119.2, seeds: 8, tool: rule-based-clusters)	biosynthetic
marquesiae	terpene	MLTRYDQAASRAAAQVMGQYSTSFSLATRLLRGRVRADIRHLYAVVRIADELVDGAAAQAHTDPAAALDAYEQTILAAPQRRLHTDPIVHAYAITARRCGFHREYLAAFFNSMRADLTQREYSPSELQDYIYGSAEVIGLLCLQIFLAEEDVSPADRAAMERGARALGSAFQKINFLRDLGEDSSTLGRTYFQQAPSGRIDEATKSALIAEIRQELATAALTIDVLPASARVGVSAAADIFAELTNRLAATPATALATTRVSVPNHTKAWIAARAVRRRGHSNLTPPLAGD	FALSE	05-315	Corynebacterium_BWA315	C_marquesiae_MSK315	Kelly	BWA	BWA	Respiratory	Nasopharyngeal	marquesiae	97.3	2	110.06	99.78	0	Not a validly published species	FPPDGNOI_6	10001	10876	+	proto_core	proto_core-FPPDGNOI_6_2	NULL	10000	(Terpene_synth or Terpene_synth_C orphytoene_synt or Lycopene_cycl or terpene_cyclase or NapT7or fung_ggpps or fung_ggpps2 or trichodiene_synth or TRI5)	20000	rule-based-clusters	1	antismash	10001	10876	+	CDS	cds-FPPDGNOI_01085	NULL	gene-FPPDGNOI_01085	0	crtB	15-cis-phytoene synthase	FPPDGNOI_01085	X_FPPDGNOI_01085	ab initio prediction:Prodigal:2.6,similar to AA sequence:UniProtKB:P54975	11	2.5.1.32	biosynthetic (rule-based-clusters)terpene: phytoene_synt	phytoene_synt (E-value: 4.2e-36, bitscore:117.3, seeds: 8, tool: rule-based-clusters)	biosynthetic
marquesiae	terpene	MLTRYDQAASRAAAQVMGQYSTSFSLATRLLRGRVRADIRHLYAVVRIADELVDGAAAQAHTDPAAALDAYEQTILAAPQRRLHTDPIVHAYAITARRCGFHREYLAAFFNSMRADLTQREYSPSELQDYIYGSAEVIGLLCLQIFLAEEDVSPADRAAMERGARALGSAFQKINFLRDLGEDSSTLGRTYFQQAPSGRIDEATKSALIAEIRQELATAALTIDVLPASARVGVSAAADIFAELTNRLAATPATALATTRVSVPNHTKAWIAARAVRRRGHSNLTPPLAGD	FALSE	05-281	Corynebacterium_BWA281	C_marquesiae_MSK281	Kelly	BWA	BWA	Respiratory	Nasopharyngeal	marquesiae	96.9	2	108.54	99.78	0	Not a validly published species	JLLANOPK_4	10001	10876	-	proto_core	proto_core-JLLANOPK_4_2	NULL	10000	(Terpene_synth or Terpene_synth_C orphytoene_synt or Lycopene_cycl or terpene_cyclase or NapT7or fung_ggpps or fung_ggpps2 or trichodiene_synth or TRI5)	20000	rule-based-clusters	1	antismash	10001	10876	-	CDS	cds-JLLANOPK_00972	NULL	gene-JLLANOPK_00972	0	crtB	15-cis-phytoene synthase	JLLANOPK_00972	X_JLLANOPK_00972	ab initio prediction:Prodigal:2.6,similar to AA sequence:UniProtKB:P54975	11	2.5.1.32	biosynthetic (rule-based-clusters)terpene: phytoene_synt	phytoene_synt (E-value: 4.9e-36, bitscore:117.3, seeds: 8, tool: rule-based-clusters)	biosynthetic
marquesiae	terpene	MLTRYDQAASRAAAQVMGQYSTSFSLATRLLRGRVRADIRHLYAVVRIADELVDGAAAQAHTDPAAALDAYEQTILAAPQRRLHTDPIVHAYAITARRCGFHREYLAAFFNSMRADLTQREYSPSELQDYIYGSAEVIGLLCLQIFLAEEDVSPADRAAMERGARALGSAFQKINFLRDLGEDSSTLGRTYFQQAPSGRIDEATKSALIAEIRQELATAALTIDVLPASARVGVSAAADIFAELTNRLAATPATALATTRVSVPNHTKAWIAARAVRRRGHSNLTPPLAGD	FALSE	05-087	Corynebacterium_BWA087	C_marquesiae_MSK087	Kelly	BWA	BWA	Respiratory	Nasopharyngeal	marquesiae	97.1	1	108.18	99.56	0	Not a validly published species	KAOCLEGG_13	10001	10876	+	proto_core	proto_core-KAOCLEGG_13_2	NULL	10000	(Terpene_synth or Terpene_synth_C orphytoene_synt or Lycopene_cycl or terpene_cyclase or NapT7or fung_ggpps or fung_ggpps2 or trichodiene_synth or TRI5)	20000	rule-based-clusters	1	antismash	10001	10876	+	CDS	cds-KAOCLEGG_01804	NULL	gene-KAOCLEGG_01804	0	crtB	15-cis-phytoene synthase	KAOCLEGG_01804	X_KAOCLEGG_01804	ab initio prediction:Prodigal:2.6,similar to AA sequence:UniProtKB:P54975	11	2.5.1.32	biosynthetic (rule-based-clusters)terpene: phytoene_synt	phytoene_synt (E-value: 2.5e-36, bitscore:117.3, seeds: 8, tool: rule-based-clusters)	biosynthetic
marquesiae	terpene	MLTRYDQAASRAAAQVMGQYSTSFSLATRLLRGRVRADIRHLYAVVRIADELVDGAAAQAHTDPAAALDAYEQTILAAPQRRLHTDPIVHAYAITARRCGFHREYLAAFFNSMRADLTQREYSPSELQDYIYGSAEVIGLLCLQIFLAEEDVSPADRAAMERGARALGSAFQKINFLRDLGEDSSTLGRTYFQQAPSGRIDEATKSALIAEIRQELATAALTIDVLPASARVGVSAAADIFAELTNRLAATPATALATTRVSVPNHTKAWIAARAVRRRGHSNLTPPLAGD	FALSE	GCF_030229635.1	MSK093	C_marquesiae_GCA030229635.1	NA	NA	NCBI Reference	Respiratory	NCBI Reference	marquesiae	100	NA	NA	NA	NA	NA	c00004_NZ_JASP..	10001	10876	+	proto_core	proto_core-c00004_NZ_JASP.._2	NULL	10000	(Terpene_synth or Terpene_synth_C orphytoene_synt or Lycopene_cycl or terpene_cyclase or NapT7or fung_ggpps or fung_ggpps2 or trichodiene_synth or TRI5)	20000	rule-based-clusters	1	antismash	10001	10876	+	CDS	cds-QP971_RS08960	NULL	gene-QP971_RS08960	0	NA	squalene/phytoene synthase family protein	QP971_RS08960	WP_284787316.1	COORDINATES: similar to AAsequence:RefSeq:WP_005329931.1	11	NA	biosynthetic (rule-based-clusters)terpene: phytoene_synt	phytoene_synt (E-value: 2.5e-36, bitscore:117.3, seeds: 8, tool: rule-based-clusters)	biosynthetic
marquesiae	terpene	MLTRYDQAASRAAAQVMGQYSTSFSLATRLLRGRVRADIRHLYAVVRIADELVDGAAAQAHTDPAAALDAYEQTILAAPQRRLHTDPIVHAYAITARRCGFHREYLAAFFNSMRADLTQREYSPSELQDYIYGSAEVIGLLCLQIFLAEEDVSPADRAAMERGARALGSAFQKINFLRDLGEDSSTLGRTYFQQAPSGRIDEATKSALIAEIRQELATAALTIDVLPASARVGVSAAADIFAELTNRLAATPATALATTRVSVPNHTKAWLAARAVRRRGHINLTPPLAGD	TRUE	2866	Corynebacterium_KPL2866	C_marquesiae_KPL2866	Lemon	KPL	US	Respiratory	Nasal	marquesiae	96.9	3	86	99.78	0	Not a validly published species	OJKNPJPA_9	7749	8624	-	proto_core	proto_core-OJKNPJPA_9_2	NULL	10000	(Terpene_synth or Terpene_synth_C orphytoene_synt or Lycopene_cycl or terpene_cyclase or NapT7or fung_ggpps or fung_ggpps2 or trichodiene_synth or TRI5)	20000	rule-based-clusters	1	antismash	7749	8624	-	CDS	cds-OJKNPJPA_01178	NULL	gene-OJKNPJPA_01178	0	crtB	15-cis-phytoene synthase	OJKNPJPA_01178	X_OJKNPJPA_01178	ab initio prediction:Prodigal:2.6,similar to AA sequence:UniProtKB:P54975	11	2.5.1.32	biosynthetic (rule-based-clusters)terpene: phytoene_synt	phytoene_synt (E-value: 3.2e-36, bitscore:117.3, seeds: 8, tool: rule-based-clusters)	biosynthetic
marquesiae	terpene	MLTRYDQAASRAAAQVMGQYSTSFSLATRLLRGRVRADIRHLYAVVRIADELVDGAAAQAHTDPAAALDAYEQTILAAPQRRLHTDPIVHAYAITARRCGFHREYLAAFFNSMRADLTQREYSPSELQDYIYGSAEVIGLLCLQIFLAEEDVSPADRAAMERGARALGSAFQKINFLRDLGEDSSTLGRTYFQQAPSGRIDEATKSALIAEIRQELATAALTIDVLPASARVGVSAAADIFAELTNRLAATPATALATTRVSVPNHTKAWLAVRAVRRRGHSNLTPSLAGD	FALSE	2835	Corynebacterium_KPL2835	C_marquesiae_KPL2835	Lemon	KPL	US	Respiratory	Nasal	marquesiae	96.7	3	86	99.78	0.53	Not a validly published species	FLHPIOPA_10	10001	10876	+	proto_core	proto_core-FLHPIOPA_10_2	NULL	10000	(Terpene_synth or Terpene_synth_C orphytoene_synt or Lycopene_cycl or terpene_cyclase or NapT7or fung_ggpps or fung_ggpps2 or trichodiene_synth or TRI5)	20000	rule-based-clusters	1	antismash	10001	10876	+	CDS	cds-FLHPIOPA_01130	NULL	gene-FLHPIOPA_01130	0	crtB	15-cis-phytoene synthase	FLHPIOPA_01130	X_FLHPIOPA_01130	ab initio prediction:Prodigal:2.6,similar to AA sequence:UniProtKB:P54975	11	2.5.1.32	biosynthetic (rule-based-clusters)terpene: phytoene_synt	phytoene_synt (E-value: 3.4e-36, bitscore:117.3, seeds: 8, tool: rule-based-clusters)	biosynthetic
marquesiae	terpene	MLTRYDQAASRAAAQVMGQYSTSFSLATRLLRGRVRADIRHLYAVVRIADELVDGAAAQAHTDPAAALDAYEQTILAAPQRRLHTDPIVHAYAITARRCGFHREYLAAFFNSMRADLTQREYSPSELQDYIYGSAEVIGLLCLQIFLAEEDVSPADRAAMERGARALGSAFQKINFLRDLGEDSSTLGRTYFQQAPSGRIDEATKSALIAEIRQELATAALTIDVLPASARVGVSAAADIFAELTNRLAATPATVLATTRVSVPNHTKAWLAARAVRRRGHSNLTPPLAGD	FALSE	05-144	Corynebacterium_BWA144	C_marquesiae_MSK144	Kelly	BWA	BWA	Respiratory	Nasopharyngeal	marquesiae	96.8	1	107.9	99.78	0	Not a validly published species	NOEFJJCA_2	10001	10876	-	proto_core	proto_core-NOEFJJCA_2_2	NULL	10000	(Terpene_synth or Terpene_synth_C orphytoene_synt or Lycopene_cycl or terpene_cyclase or NapT7or fung_ggpps or fung_ggpps2 or trichodiene_synth or TRI5)	20000	rule-based-clusters	1	antismash	10001	10876	-	CDS	cds-NOEFJJCA_00412	NULL	gene-NOEFJJCA_00412	0	crtB	15-cis-phytoene synthase	NOEFJJCA_00412	X_NOEFJJCA_00412	ab initio prediction:Prodigal:2.6,similar to AA sequence:UniProtKB:P54975	11	2.5.1.32	biosynthetic (rule-based-clusters)terpene: phytoene_synt	phytoene_synt (E-value: 1.9e-35, bitscore:116.2, seeds: 8, tool: rule-based-clusters)	biosynthetic
marquesiae	terpene	MLTRYDQAASRAAAQVMGQYSTSFSLATRLLRGRVRADIRHLYAVVRIADELVDGAAAQAHTDPAAALDAYEQTILAAPQRRLHTDPIVHAYAITARRCGFHREYLAAFFNSMRADLTQREYSPSELQDYIYGSAEVIGLLCLQIFLAEEDVSPADRAAMERGARALGSAFQKINFLRDLGEDSSTLGRTYFQQAPSGRIDEATKSALIAEIRQELATAALTIDVLPASARVGVSAAADIFAELTNRLAATPATVLATTRVSVPNHTKAWLAARAVRRRGHSNLTPSLAGD	FALSE	2910	Corynebacterium_KPL2910	C_marquesiae_KPL2910	Lemon	KPL	US	Respiratory	Nasal	marquesiae	96.7	3	79	99.78	0.23	Not a validly published species	DMNPFAMA_4	10001	10876	-	proto_core	proto_core-DMNPFAMA_4_2	NULL	10000	(Terpene_synth or Terpene_synth_C orphytoene_synt or Lycopene_cycl or terpene_cyclase or NapT7or fung_ggpps or fung_ggpps2 or trichodiene_synth or TRI5)	20000	rule-based-clusters	1	antismash	10001	10876	-	CDS	cds-DMNPFAMA_00528	NULL	gene-DMNPFAMA_00528	0	crtB	15-cis-phytoene synthase	DMNPFAMA_00528	X_DMNPFAMA_00528	ab initio prediction:Prodigal:2.6,similar to AA sequence:UniProtKB:P54975	11	2.5.1.32	biosynthetic (rule-based-clusters)terpene: phytoene_synt	phytoene_synt (E-value: 1.1e-35, bitscore:116.2, seeds: 8, tool: rule-based-clusters)	biosynthetic
marquesiae	terpene	MLTRYDQAASRAAAQVMGQYSTSFSLATRLLRGRVRADIRHLYAVVRIADELVDGAATQAHTDPAAALDAYEQTILAAPQQRLHTDPVVHAYAITARRCGFHREHLVAFFSSMRADLTHREYSPSELQDYIYGSAEVIGLLCLQIFLAEEDVSPADRAAMERGARALGSAFQKINFLRDLREDSSTLGRTYLQQAPSGRIDEAAKSALIAEIRQELATAALTIDVLPASARVGVSAAADIFGELTNRLAATPATALATSRVSVPNHTKALLAARAVRRRGHSSQISPTGET	FALSE	4083	Corynebacterium_KPL4083	C_marquesiae_KPL4083	Lemon	KPL	US	Respiratory	Nasal	marquesiae	96.2	3	86	99.78	0	Not a validly published species	KMDIOODH_5	10001	10876	-	proto_core	proto_core-KMDIOODH_5_2	NULL	10000	(Terpene_synth or Terpene_synth_C orphytoene_synt or Lycopene_cycl or terpene_cyclase or NapT7or fung_ggpps or fung_ggpps2 or trichodiene_synth or TRI5)	20000	rule-based-clusters	1	antismash	10001	10876	-	CDS	cds-KMDIOODH_00793	NULL	gene-KMDIOODH_00793	0	crtB	15-cis-phytoene synthase	KMDIOODH_00793	X_KMDIOODH_00793	ab initio prediction:Prodigal:2.6,similar to AA sequence:UniProtKB:P54975	11	2.5.1.32	biosynthetic (rule-based-clusters)terpene: phytoene_synt	phytoene_synt (E-value: 6.6e-36, bitscore:116.5, seeds: 8, tool: rule-based-clusters)	biosynthetic
mastitidis	class_iid_bacteriocin	MFLHKKITRGLTATALSGALVAGGAAAALATVVNVDGGTWNYGVEGGRVWSDYHHPGLSHGSSVEGAHRADSGCQNPDVWAKASAPSRWYAADKSYYRIC	FALSE	05-081	C_mastitidis_BWA081	C_mastitidis_MSK081	Kelly	BWA	BWA	Respiratory	Nasopharyngeal	mastitidis	96.5	2	106.27	99.89	0.62	NA	FJMBPKEB_4	5001	5303	-	proto_core	proto_core-FJMBPKEB_4_2	NULL	5000	(strepbact or Antimicrobial14 orBacteriocin_IId or BacteriocIIc_cy or Bacteriocin_II orBacteriocin_IIi or Lactococcin or Antimicrobial17 orLactococcin_972 or Bacteriocin_IIc or LcnG-beta or Cloacinor Linocin_M18 or TIGR03651 or TIGR03693 or TIGR03601 orTIGR03795 or TIGR03975 or DUF692 or TIGR01193)	20000	rule-based-clusters	1	antismash	5001	5303	-	CDS	cds-FJMBPKEB_01397	NULL	gene-FJMBPKEB_01397	0	NA	hypothetical protein	FJMBPKEB_01397	X_FJMBPKEB_01397	ab initio prediction:Prodigal:2.6	11	NA	biosynthetic (rule-based-clusters)RiPP-like: Lactococcin_972	Lactococcin_972 (E-value: 5e-16, bitscore:52.9, seeds: 6, tool: rule-based-clusters)	biosynthetic
mastitidis	class_iid_bacteriocin	MFLRKKITRGLAATALSGALVAGGAAAALATQVNVDGGTWNYGVEGGKVWSNYYHGARSHGSSVQGKHYADSGCVGADQWSYASAPDRFGRADHSYYRFC	FALSE	GCF_000375365.1	DSM 44356	C_mastitidis_GCA000375365.1	NA	NA	NCBI Reference	Respiratory	NCBI Reference	mastitidis	100	NA	NA	NA	NA	NA	NZ_AQXB01000004	5001	5303	-	proto_core	proto_core-NZ_AQXB01000004_2	NULL	5000	(strepbact or Antimicrobial14 orBacteriocin_IId or BacteriocIIc_cy or Bacteriocin_II orBacteriocin_IIi or Lactococcin or Antimicrobial17 orLactococcin_972 or Bacteriocin_IIc or LcnG-beta or Cloacinor Linocin_M18 or TIGR03651 or TIGR03693 or TIGR03601 orTIGR03795 or TIGR03975 or DUF692 or TIGR01193)	20000	rule-based-clusters	1	antismash	5001	5303	-	CDS	cds-B140_RS0105905	NULL	gene-B140_RS0105905	0	NA	lactococcin 972 family bacteriocin	B140_RS0105905	WP_018118431.1	COORDINATES: protein motif:HMM:TIGR01653.1	11	NA	biosynthetic (rule-based-clusters)RiPP-like: Lactococcin_972	Lactococcin_972 (E-value: 9e-17, bitscore:55.4, seeds: 6, tool: rule-based-clusters)	biosynthetic
mastitidis	NRPS	MINRPRISLDNHDVDPAHTDALCGGSDPATSDGQRRPLTATQRAYLRGREPGQPLGGVDCMALFEFHRDVGGGDHLDIERLRAAVATLRRHPVMRSAILDGEHREITPAEEGGAGLPLTISVDDARHDRTAGAAGSGDAEDTEGAGYIEEICAGRRAEILARHAHYGAGELGWIDILRGETTEIVHVAVSLVAADLAGVGVVLNDLAAAYAGGAEAGDEQRPGVRTFADIARDERAGRRRAPAAGPKPDRAAEYDHLPPPPTFGGLLGRAETIGHGVIRRETTFSADRWEALGRAAEVCGSTRPGLVLAVYRHAVGLWSGRDALSIVVPGLDHRATPRDVLDRTQTWVVRPDAAAGRTLGEAAREATAELRRRIGIGRDSIDELGEALRRGEGHPGVLP…	TRUE	GCF_000375365.1	DSM 44356	C_mastitidis_GCA000375365.1	NA	NA	NCBI Reference	Respiratory	NCBI Reference	mastitidis	100	NA	NA	NA	NA	NA	NZ_AQXB01000007	10374	23114	-	proto_core	proto_core-NZ_AQXB01000007_2	NULL	20000	cds(Condensation and (AMP-binding orA-OX))	20000	rule-based-clusters	1	antismash	10374	23114	-	CDS	cds-B140_RS0108760	NULL	gene-B140_RS0108760	0	NA	non-ribosomal peptide synthetase	B140_RS0108760	WP_156801719.1	COORDINATES: protein motif:HMM:TIGR01733.1	11	NA	biosynthetic (rule-based-clusters) NRPS:AMP-binding,biosynthetic (rule-based-clusters) NRPS:Condensation,biosynthetic-additional(rule-based-clusters) PP-binding,biosynthetic-additional (smcogs)SMCOG1127:condensation domain-containing protein (Score:-5%3b E-value: 210)	Condensation (E-value: 9.6e-26, bitscore:84.1, seeds: 42, tool: rule-based-clusters),AMP-binding (E-value: 9.5e-90, bitscore:294.7, seeds: 400, tool: rule-based-clusters),PP-binding (E-value: 8.2e-13, bitscore:42.4, seeds: 164, tool: rule-based-clusters)	biosynthetic
mastitidis	NRPS	MINRPRISPENHDAAPAHTDALGAGSNPVTRGGQRRLLTATQRAYLRGREPGQPLGGVDCMALFEFRRDVDGGDYLDIERLRAAVATLRRHPVMRSAILDGEHREITPAEEGGAVLPLTISVDDARHDRAAGSGDTEGAGDIEEICAGRRAEILARHAHYGAGELGWIDVLRGETTEIVHVAVSLVAADLAGVGVVLNDLAAAYAGGAEVGDEQHPGVRTFADIARDERAGRRRAPAGGHEPDHAVEYDHLPPPPTFGGLLGRAEVIGHGVIRRETTFSADRWEALGRAAEACGSTRPGLILAVYRHAVGLWSGRDALSIVVPGLDHRATSRDVLDRTQTWVVRPDAAAGRTLGEAAREATAELRRRIGIGRDSIDELGEVLRRGEGHPGVLPVVLTCG…	FALSE	05-081	C_mastitidis_BWA081	C_mastitidis_MSK081	Kelly	BWA	BWA	Respiratory	Nasopharyngeal	mastitidis	96.5	2	106.27	99.89	0.62	NA	FJMBPKEB_8	20001	32753	+	proto_core	proto_core-FJMBPKEB_8_2	NULL	20000	cds(Condensation and (AMP-binding orA-OX))	20000	rule-based-clusters	1	antismash	20001	32753	+	CDS	cds-FJMBPKEB_02024	NULL	gene-FJMBPKEB_02024	0	angR	Anguibactin system regulator	FJMBPKEB_02024	X_FJMBPKEB_02024	ab initio prediction:Prodigal:2.6,similar to AA sequence:UniProtKB:Q6W4T3	11	NA	biosynthetic (rule-based-clusters) NRPS:Condensation,biosynthetic (rule-based-clusters) NRPS:AMP-binding,biosynthetic-additional(rule-based-clusters) PP-binding,biosynthetic-additional (smcogs)SMCOG1127:condensation domain-containing protein (Score:-4.8%3b E-value: 190)	Condensation (E-value: 2.8e-26, bitscore:84.7, seeds: 42, tool: rule-based-clusters),AMP-binding (E-value: 2.1e-91, bitscore:299.0, seeds: 400, tool: rule-based-clusters),PP-binding (E-value: 4.9e-15, bitscore:48.4, seeds: 164, tool: rule-based-clusters)	biosynthetic
mastitidis	NRPS	MSTLPHPALLPLTGAQRGIYDAQSIDPHSPFYVVGEVLRLRGGIDVPALCAAIEATQREAETLRLRVVAPAEGQDAPRQYVSEEIVPAVVRDLRGTPHPERLALARIDAAKTALAEATAGMVDAPLCRYEVLLLDDEHTWVIQLYHHLVVDGYSATLLTRRIAEHYTAAVTGAKPKRYRGVGMAQIVEQDAEYHGSEAAREDRAFFRDLLDPLPDLTERERLNAATGSARTSGATITTTVTLSAGEHEAFQAAARAAGTTWVTCLIALYAAQVWQAEGRPERDACLAMPVMARGSVAQRATPHMAVNVLPLLVPVRAQATLGELAAATEARLKDLRRHQRYRGENLPRDLGAPGAGALLHGMGVNAKIFDVRFRFGEATGVLSNVAGGPPEDWGLVVMP…	FALSE	GCF_000375365.1	DSM 44356	C_mastitidis_GCA000375365.1	NA	NA	NCBI Reference	Respiratory	NCBI Reference	mastitidis	100	NA	NA	NA	NA	NA	NZ_AQXB01000002	20001	26687	+	proto_core	proto_core-NZ_AQXB01000002_2	NULL	20000	cds(Condensation and (AMP-binding orA-OX))	20000	rule-based-clusters	1	antismash	20001	26687	+	CDS	cds-B140_RS11895	NULL	gene-B140_RS11895	0	NA	condensation domain-containing protein	B140_RS11895	WP_018118034.1	COORDINATES: protein motif:HMM:NF012873.4	11	NA	biosynthetic (rule-based-clusters) NRPS:AMP-binding,biosynthetic (rule-based-clusters) NRPS:Condensation,biosynthetic-additional(rule-based-clusters) PP-binding,biosynthetic-additional (smcogs)SMCOG1127:condensation domain-containing protein (Score:214.2%3b E-value: 6.3e-65)	Condensation (E-value: 1.5e-43, bitscore:143.2, seeds: 42, tool: rule-based-clusters),AMP-binding (E-value: 4.9e-71, bitscore:233.7, seeds: 400, tool: rule-based-clusters),PP-binding (E-value: 2.2e-10, bitscore:35.3, seeds: 164, tool: rule-based-clusters)	biosynthetic
mastitidis	NRPS	MSTLPHPDLLPLTGAQRGIYDAQSIDPHSPFYVVGEVLRLRGGIDAPALCAAIEATQREAETLRLRVVAPAEGEDAPRQYVSEEIVPAVVRDLRGAPHPERLALARIDAAKTALAEATAGMVDAPLCRYEVLLLDDERTWVIQLYHHLVVDGYSATLLTRRIAEHYTAAVTGAKPKRYRGVGMAQIVEQDAEYHGSEAAREDRAFFRDLLDPLPDLAERERLNAATGSARTSGATITTTVTLSAGDHEAFQAAARAAGTTWVTCLIALYAAQVWQAEGRPERDACLAMPVMARGSVAQRATPHMAVNVLPLLVPVRAQATLGELAAATEARLKDLRRHQRYRGENLPRDLGAPGAGALLHGMGVNAKIFDVRFRFGEATGVLSNVAGGPPEDWGLVVMP…	FALSE	05-081	C_mastitidis_BWA081	C_mastitidis_MSK081	Kelly	BWA	BWA	Respiratory	Nasopharyngeal	mastitidis	96.5	2	106.27	99.89	0.62	NA	FJMBPKEB_2	20001	26612	-	proto_core	proto_core-FJMBPKEB_2_2	NULL	20000	cds(Condensation and (AMP-binding orA-OX))	20000	rule-based-clusters	1	antismash	20001	26612	-	CDS	cds-FJMBPKEB_00661	NULL	gene-FJMBPKEB_00661	0	lgrB	Linear gramicidin synthase subunit B	FJMBPKEB_00661	X_FJMBPKEB_00661	ab initio prediction:Prodigal:2.6,similar to AA sequence:UniProtKB:Q70LM6	11	NA	biosynthetic (rule-based-clusters) NRPS:Condensation,biosynthetic (rule-based-clusters) NRPS:AMP-binding,biosynthetic-additional(rule-based-clusters) PP-binding,biosynthetic-additional (smcogs)SMCOG1127:condensation domain-containing protein (Score:205.2%3b E-value: 3.5e-62)	Condensation (E-value: 2.2e-44, bitscore:146.1, seeds: 42, tool: rule-based-clusters),AMP-binding (E-value: 2.7e-68, bitscore:224.7, seeds: 400, tool: rule-based-clusters),PP-binding (E-value: 3.2e-10, bitscore:34.8, seeds: 164, tool: rule-based-clusters)	biosynthetic
mastitidis	T1PKS	MADSPNASTTMTAAQLRQWLREWVAGATEVPVEEVTDDRPLENLGLSSRDAVLLSGELENLLGRKLDATVVYEHPTIGELATHLLSAGPGTRADQRPVQATAPSSAPEDHDIAVVGMAARFPGAEGLDELWSLLVEGRDGTTAQPPEGRWAEYQGDPVARAKMAEQNLAGGYLSDISSFDAEFFGLSPLEAANMDPQQRIMLELSWEALEHAGLPANELRGTPVGVFYGSSNNDYGMLIAADPQAAHPYALTGTSSAVIPNRVSYALDFRGPSVAVDTACSSSLVAVHHAIRALRAGDATVALAGGVNIMASPYVSTSFGELGVISPSGHIHAFSDDADGFVRADGAGVFVLKRVADAVAHGDTILAVLRGSAINSDGHSNGLTAPNPEAQVDVLRRAY…	FALSE	05-081	C_mastitidis_BWA081	C_mastitidis_MSK081	Kelly	BWA	BWA	Respiratory	Nasopharyngeal	mastitidis	96.5	2	106.27	99.89	0.62	NA	FJMBPKEB_2	20001	24878	-	proto_core	proto_core-FJMBPKEB_2_2	NULL	20000	cds(PKS_AT and (PKS_KS or ene_KS or mod_KSor hyb_KS or itr_KS or tra_KS))	20000	rule-based-clusters	1	antismash	20001	24878	-	CDS	cds-FJMBPKEB_00904	NULL	gene-FJMBPKEB_00904	0	ppsA	Phthiocerol synthesis polyketide synthase type IPpsA	FJMBPKEB_00904	X_FJMBPKEB_00904	ab initio prediction:Prodigal:2.6,similar to AA sequence:UniProtKB:P9WQE7	11	2.3.1.41	biosynthetic (rule-based-clusters) T1PKS:PKS_AT,biosynthetic (rule-based-clusters) T1PKS:PKS_KS,biosynthetic-additional(rule-based-clusters) PP-binding,biosynthetic-additional (smcogs)SMCOG1022:Beta-ketoacyl synthase (Score: 290.5%3b E-value:3.8e-88)	PP-binding (E-value: 4.3e-13, bitscore:44.0, seeds: 164, tool: rule-based-clusters),PKS_KS (E-value: 3.4e-167, bitscore:551.1, seeds: 2284, tool: rule-based-clusters),PKS_AT (E-value: 1e-68, bitscore: 226.3,seeds: 1682, tool: rule-based-clusters)	biosynthetic
mastitidis	T1PKS	MADSPNASTTMTAAQLRQWLREWVAGATEVPVEEVTDDRPLENLGLSSRDAVLLSGELENLLGRKLDATVVYEHPTIGELATHLLSARPGTRADQRPVQAAAPSSAPEDHDIAVVGMAARFPGAEGLDELWSLLVEGRDGTTAQPPEGRWAEYQGDPVARAKMAEQNLAGGYLSDISSFDAEFFGLSPLEAANMDPQQRIMLELSWEALEHAGLPANELRGTPVGVFYGSSNNDYGMLIAADPQAAHPYALTGTSSAVIPNRVSYALDFRGPSVAVDTACSSSLVAVHHAIRALRAGDATVALAGGVNIIASPYVSTSFGELGVISPSGHIHAFSDDADGFVRADGAGVFVLKRVADAVAHGDTILAVLRGSAINSDGHSNGLTAPNPEAQVDVLRRAY…	FALSE	GCF_000375365.1	DSM 44356	C_mastitidis_GCA000375365.1	NA	NA	NCBI Reference	Respiratory	NCBI Reference	mastitidis	100	NA	NA	NA	NA	NA	NZ_AQXB01000002	20001	24899	+	proto_core	proto_core-NZ_AQXB01000002_2	NULL	20000	cds(PKS_AT and (PKS_KS or ene_KS or mod_KSor hyb_KS or itr_KS or tra_KS))	20000	rule-based-clusters	1	antismash	20001	24899	+	CDS	cds-B140_RS0102710	NULL	gene-B140_RS0102710	0	NA	type I polyketide synthase	B140_RS0102710	WP_018117814.1	COORDINATES: similar to AAsequence:RefSeq:WP_006768929.1	11	NA	biosynthetic (rule-based-clusters) T1PKS:PKS_KS,biosynthetic (rule-based-clusters) T1PKS:PKS_AT,biosynthetic-additional(rule-based-clusters) PP-binding,biosynthetic-additional (smcogs)SMCOG1022:Beta-ketoacyl synthase (Score: 288.8%3b E-value:1.2e-87)	PP-binding (E-value: 4.2e-13, bitscore:44.0, seeds: 164, tool: rule-based-clusters),PKS_KS (E-value: 4.6e-167, bitscore:550.6, seeds: 2284, tool: rule-based-clusters),PKS_AT (E-value: 4.4e-70, bitscore: 230.7,seeds: 1682, tool: rule-based-clusters)	biosynthetic
mastitidis	terpene	MSHSRLEFFDALAARASAGVLGAYSSSFSLATALLGRRERADIRALYAMVRVADEIVDGVGAEAGVDVAACLDAYEHAALAAMRSRFSPDPVLHSFGRTARACGFEEEWVRAFFSSMRADVAPRPMSEEDFERYVYGSAEVIGLMCVAIFVRGVEVAPHEREAMRASARRLGAAFQKINFLRDLGEDAARLGRRYYPVPLPEEAKARIVRDIRSDLAAAEPGLALLPPRPRRAVAAARGVYAELLSRLEATPADLLTRRRVRVPGPRKAWAAARGSLGTARGA	FALSE	05-081	C_mastitidis_BWA081	C_mastitidis_MSK081	Kelly	BWA	BWA	Respiratory	Nasopharyngeal	mastitidis	96.5	2	106.27	99.89	0.62	NA	FJMBPKEB_5	10001	10852	+	proto_core	proto_core-FJMBPKEB_5_2	NULL	10000	(Terpene_synth or Terpene_synth_C orphytoene_synt or Lycopene_cycl or terpene_cyclase or NapT7or fung_ggpps or fung_ggpps2 or trichodiene_synth or TRI5)	20000	rule-based-clusters	1	antismash	10001	10852	+	CDS	cds-FJMBPKEB_01627	NULL	gene-FJMBPKEB_01627	0	crtB	15-cis-phytoene synthase	FJMBPKEB_01627	X_FJMBPKEB_01627	ab initio prediction:Prodigal:2.6,similar to AA sequence:UniProtKB:P54975	11	2.5.1.32	biosynthetic (rule-based-clusters)terpene: phytoene_synt	phytoene_synt (E-value: 3.8e-33, bitscore:108.6, seeds: 8, tool: rule-based-clusters)	biosynthetic
mastitidis	terpene	MSHSRLEFFDALAARASAGVLGAYSSSFSLATALLGRRERADIRALYAMVRVADEIVDGVGAEAGVDVAACLDAYERAALAAMRSRFYPDPVLHSFGRTARACGFEEEWVRAFFTSMRVDIAPRPMSEEDFKRYVYGSAEVIGLMCVAIFVRGVEVAPHEREAMRASARRLGAAFQKINFLRDLGEDAARLGRRYYPVPLSEEAKARIVRDIRSDLAAAEPGLALLPPRPRRAVAAARGVYAELLSRLEATPAGLLTRRRVRVPGPRKAWAVARGGLGTARGA	FALSE	GCF_000375365.1	DSM 44356	C_mastitidis_GCA000375365.1	NA	NA	NCBI Reference	Respiratory	NCBI Reference	mastitidis	100	NA	NA	NA	NA	NA	NZ_AQXB01000001	10001	10852	-	proto_core	proto_core-NZ_AQXB01000001_2	NULL	10000	(Terpene_synth or Terpene_synth_C orphytoene_synt or Lycopene_cycl or terpene_cyclase or NapT7or fung_ggpps or fung_ggpps2 or trichodiene_synth or TRI5)	20000	rule-based-clusters	1	antismash	10001	10852	-	CDS	cds-B140_RS0102240	NULL	gene-B140_RS0102240	0	NA	squalene/phytoene synthase family protein	B140_RS0102240	WP_018117726.1	COORDINATES: similar to AAsequence:RefSeq:WP_006840999.1	11	NA	biosynthetic (rule-based-clusters)terpene: phytoene_synt	phytoene_synt (E-value: 1.1e-32, bitscore:108.2, seeds: 8, tool: rule-based-clusters)	biosynthetic
propinquum	lanthipeptide_class_i	MPTGTPVIRSASVDIGILGKVANARSLAELIAIAKSQPLMCVELQLFHAELLRQIERIISGEEPRRKIFRKSVRTLVSVLSRAASRATPSRVIGSVGTLHTSTIDSVGIVLCDAAIITGSRRMISVKEPNGEQELLRWNPSNVVLGERSYLTAPRKAKLDVFSSVGMNPLLCLIHELTKKIISRKDLISSVQKRYSDIPREVIEKVICQLVDKEVLLTEQDEGYYVYRQERKIFRENIHISAEGIDGLFVDDASSLDIDLYRDAHGMLPDTFDSVISDYLEHGFEYGVFDYNDSGITAIFAELLLEKYGAARVPITHLIHPTKGLPWDVIKSARNSVARQKNLDYHRAVYSLGVQSDNGWVDLKEVAGILPVTGRTYSNLDSVDVIASLHGDADHAVFS…	FALSE	05-290	C_propinquum_BWA290	C_propinquum_MSK290	Kelly	BWA	BWA	Respiratory	Nasopharyngeal	propinquum	97.2	2	102.98	99.67	0.15	NA	IGONIKBM_11	10001	13919	+	proto_core	proto_core-IGONIKBM_11_2	NULL	10000	((LANC_like and (Lant_dehydr_N orLant_dehydr_C)) and not (YcaO or TIGR03882))	20000	rule-based-clusters	1	antismash	11181	13919	-	CDS	cds-IGONIKBM_01980	NULL	gene-IGONIKBM_01980	0	NA	hypothetical protein	IGONIKBM_01980	X_IGONIKBM_01980	ab initio prediction:Prodigal:2.6	11	NA	biosynthetic (rule-based-clusters)lanthipeptide-class-i: Lant_dehydr_N,biosynthetic-additional (smcogs)SMCOG1155:Lantibiotic dehydratase domain protein (Score:155%3b E-value: 3.4e-47)	Lant_dehydr_N (E-value: 6.8e-16, bitscore:49.7, seeds: 73, tool: rule-based-clusters)	biosynthetic
propinquum	lanthipeptide_class_i	MTASGSNALTIDLEAATRHLFEGLNSRRRMELIEHTPFSMIDGVLGDAYTISSIYHYTQDDSWWNLFLKRIQALIDVLRSHRFDAEGLLGGLSGLAYLLHVSKRSDGEFNNAISSLADRITTLAERRMWKVRNSIGVSREDYDFSTGLAGTAHFLFSVGGQGYPIARKICDGFLERARQPFPDSFWTCAGDLGERMIENNPRLSSGMRDLGFAHGISSVITTLKRGFGVFREKEYLDAAEKLCDHFIDDLQRHNNQGISYYEYPFQLDKGKSLSPLSRQAWCYGLPGLQVAIAGIPTLEEKIYSLLDYPDSYLDPVAGDFDGMGLCHGIAGRQYVSDQLSLPASESWLDGMKLHIRGFLGGDPLSTNLSFWEGIGGTLAVMSAYEKEINYAPALGVLGA	FALSE	05-290	C_propinquum_BWA290	C_propinquum_MSK290	Kelly	BWA	BWA	Respiratory	Nasopharyngeal	propinquum	97.2	2	102.98	99.67	0.15	NA	IGONIKBM_11	10001	13919	+	proto_core	proto_core-IGONIKBM_11_2	NULL	10000	((LANC_like and (Lant_dehydr_N orLant_dehydr_C)) and not (YcaO or TIGR03882))	20000	rule-based-clusters	1	antismash	10001	11200	-	CDS	cds-IGONIKBM_01979	NULL	gene-IGONIKBM_01979	0	nisC	Nisin biosynthesis protein NisC	IGONIKBM_01979	X_IGONIKBM_01979	ab initio prediction:Prodigal:2.6,similar to AA sequence:UniProtKB:Q03202	11	NA	biosynthetic (rule-based-clusters)lanthipeptide-class-i: LANC_like,biosynthetic-additional (smcogs)SMCOG1140:Lanthionine synthetase C family protein (Score:130.7%3b E-value: 1.1e-39)	LANC_like (E-value: 9.3e-31, bitscore:99.1, seeds: 47, tool: rule-based-clusters)	biosynthetic
propinquum	lassopeptide	MLHKGFSVIAAPPGYHAGDKYSPCMDYTKNSRRESIRSYILLESDLTKNIITRTNSNSYLAAIAEDSIELTPEQKKEFYSIRSSNELHSWQNNIPGVWTTILIDEDRLLVRTDLMSNSLIYYDATEGMLRLSNRIESIGITKDADAINVVNSMLYPGSPAPTDSTDLSNETNFLRPGCTYEYSGQELKLIHRPDFPKINYNFKESILKLRNALVVSVNQTVSNRVGADLSGGYDSTTLCFLLDKKLDHFTTFSGVNTDPAANDRKWTLEALKQLKNADPILWEPEQVPLSFDWDPYRSPIVFAGRANAARIRWAAEMAASQNVDVIFGGHGGDELFDIDENSLFNILSKHPLKAAELIRSYASLYRWNTRDVLREFFRPGTLKQRIRYNQKQSTKRPDT…	TRUE	05-124	C_propinquum_BWA124	C_propinquum_MSK124	Kelly	BWA	BWA	Respiratory	Nasopharyngeal	propinquum	97.2	1	103.02	99.67	0	NA	FOAICENM_6	6332	8778	+	proto_core	proto_core-FOAICENM_6_2	NULL	10000	(PF13471 and Asn_synthase or micJ25 ormcjC)	10000	rule-based-clusters	1	antismash	6982	8778	-	CDS	cds-FOAICENM_01381	NULL	gene-FOAICENM_01381	0	NA	hypothetical protein	FOAICENM_01381	X_FOAICENM_01381	ab initio prediction:Prodigal:2.6	11	NA	biosynthetic (rule-based-clusters)lassopeptide: Asn_synthase,biosynthetic-additional (smcogs)SMCOG1177:asparagine synthase (glutamine-hydrolyzing)(Score: 60.7%3b E-value: 1.8e-18)	Asn_synthase (E-value: 1.5e-22, bitscore:73.8, seeds: 78, tool: rule-based-clusters)	biosynthetic
propinquum	lassopeptide	MTSAIGGMNYRQRKLKLSERKAASKATKWSLKAAKLNPNALGELIRLEISAQKRATIEEVTQSRDAILSYTKRLHGSYCLPRALAVLHYCTHVYGTRPEVIVGARVDPFQAHCWLRAEGKIIDEINADQYFETLRKY	TRUE	05-124	C_propinquum_BWA124	C_propinquum_MSK124	Kelly	BWA	BWA	Respiratory	Nasopharyngeal	propinquum	97.2	1	103.02	99.67	0	NA	FOAICENM_6	6332	8778	+	proto_core	proto_core-FOAICENM_6_2	NULL	10000	(PF13471 and Asn_synthase or micJ25 ormcjC)	10000	rule-based-clusters	1	antismash	6332	6745	-	CDS	cds-FOAICENM_01379	NULL	gene-FOAICENM_01379	0	NA	hypothetical protein	FOAICENM_01379	X_FOAICENM_01379	ab initio prediction:Prodigal:2.6	11	NA	biosynthetic (rule-based-clusters)lassopeptide: PF13471	PF13471 (E-value: 2.6e-14, bitscore: 46.4,seeds: 84, tool: rule-based-clusters)	biosynthetic
propinquum	linaridin	MGNIRKIIDGSVASIFGGWLVATLLSQHPESNLDRIRRLDDRFGNTIIPNWKFFAPNPAVEDVHVLYRLVSEDLSEYSPWEECHTISPRKMSQAFWFPRRRFEKGIFDTHQALVVGLASLGKGEENDAVLRRSISDTAEMLNNYIRHNYTRSISKTEKNWYWQQLMLVRFAGHDGAAKPIYDLILNYQAINTEQDSNISPAFYCDDYFNEYYDEVMKTVDPNVDHAEWISAAVSGQLPQRILDIGAGTGRVLAQVASRFPNAKLFAIEPDEKFSQSFADIDANFFSGTVEEAFTAEATMDIDLAFVTYGSLQYISSLSELTESLKTVRRMMTRGGIIAVELFASEIYHAPVQPSPMSLKLGEEPHTISMSSLQYPHGIVAVTTQIKRQSDGKTGVMKEC…	TRUE	3889	C_propinquum_KPL3889	C_propinquum_KPL3889	Lemon	KPL	US	Respiratory	Nasal	propinquum	97.1	3	83	99.33	0.09	NA	KHIOAHGD_17	10001	11311	-	proto_core	proto_core-KHIOAHGD_17_2	NULL	10000	(cypemycin or cypI)	20000	rule-based-clusters	1	antismash	10001	11311	-	CDS	cds-KHIOAHGD_02051	NULL	gene-KHIOAHGD_02051	0	tam	Trans-aconitate 2-methyltransferase	KHIOAHGD_02051	X_KHIOAHGD_02051	ab initio prediction:Prodigal:2.6,protein motif:HAMAP:MF_00560	11	2.1.1.144	biosynthetic (rule-based-clusters)linaridin: cypI	cypI (E-value: 7.3e-17, bitscore: 53.9,seeds: 22, tool: rule-based-clusters)	biosynthetic
propinquum	linaridin	MGNIRKIIDGSVASIFGGWLVATLLSQHPESNLDRIRRLDDRFGNTIIPNWKFFAPNPAVEDVHVLYRLVSEDLSEYSPWEECHTISPRKMSQAFWFPRRRFEKGIFDTHQALVVGLASLGKGEENDAVLRRSISDTAEMLNNYIRHNYTRSISKTEKNWYWQQLMLVRFAGHDGAAKPIYDLILNYQAINTEQDSNISPAFYCDDYFNEYYDEVMKTVDPNVDHAEWISAAVSGQRPQRILDIGAGTGRVLAQVASRFPNAKLFAIEPDEKFSQSFADIDANFFSGTVEEAFTAEATMDIDLAFVTYGSLQYISSLSELTESLKTVRRMMTRGGIIAVELFASEIYHAPVQPSPMSLKLGEKPHTISMSSLQYPHGIVAVTTQIKRQSDGKTGVMKEC…	TRUE	2811	C_propinquum_KPL2811	C_propinquum_KPL2811	Lemon	KPL	US	Respiratory	Nasal	propinquum	97.1	3	94	99.33	1.81	NA	GIPGFMJN_37	2079	3389	+	proto_core	proto_core-GIPGFMJN_37_3	NULL	10000	(cypemycin or cypI)	20000	rule-based-clusters	1	antismash	2079	3389	+	CDS	cds-GIPGFMJN_02342	NULL	gene-GIPGFMJN_02342	0	tam	Trans-aconitate 2-methyltransferase	GIPGFMJN_02342	X_GIPGFMJN_02342	ab initio prediction:Prodigal:2.6,protein motif:HAMAP:MF_00560	11	2.1.1.144	biosynthetic (rule-based-clusters)linaridin: cypI	cypI (E-value: 1.2e-17, bitscore: 53.9,seeds: 22, tool: rule-based-clusters)	biosynthetic
propinquum	linaridin	MSNIRKIIDGSVASIFGGWLVATLLSQHPESNLDRIRRLDDRFGNTIIPNWKFFAPNPAVEDVHVLYRLVSEDLSEYSPWEECHTISPRKMSQAFWFPRRRFEKGIFDTHQTLVVGLASLGKGEENDAVLRRSISDTAEMLNNYIRHNYTRSISNTEKNWYWQQLMLVRFAGHDGAAKPIYDLILNYQAINTEQAPNISPAFYCDDYFNEYYDEVMKTVDPNVDHAEWITAAVGEQLPQRILDIGAGTGRVLTQVAGRFPNAKLFAIEPDEKFSQSFGYIDANFFSGTVEEAFTAEATMNIDLAFVTYGSLQYISSLSELTESLKTVRRMMTRGGIIAVELFASEIYHAPVQPSPMSLKLGEEPHTISMSSLQYPHGIVSVTTQIKRQSDGKTGVMKEC…	FALSE	GCF_016728665.1	FDAARGOS_1112	C_propinquum_GCA016728665.1	NA	NA	NCBI Reference	Respiratory	NCBI Reference	propinquum	100	NA	NA	NA	NA	NA	NZ_CP068161	10001	11311	-	proto_core	proto_core-NZ_CP068161_2	NULL	10000	(cypemycin or cypI)	20000	rule-based-clusters	1	antismash	10001	11311	-	CDS	cds-I6I69_RS05755	NULL	gene-I6I69_RS05755	0	NA	trans-aconitate 2-methyltransferase	I6I69_RS05755	WP_026168101.1	COORDINATES: similar to AAsequence:RefSeq:WP_014301129.1	11	NA	biosynthetic (rule-based-clusters)linaridin: cypI	cypI (E-value: 3.3e-15, bitscore: 53.8,seeds: 22, tool: rule-based-clusters)	biosynthetic
propinquum	linaridin	MSNIRKIIDGSVASIFGGWLVATLLSQHPESNLDRIRRLDDRFGNTIIPNWKFFAPNPAVEDVHVLYRLVSEDLSEYSPWEECHTISPRKMSQAFWFPRRRFEKGIFDTHQTLVVGLASLGKGEENDAVLRRSISDTAEMLNNYIRHNYTRSISNTEKNWYWQQLMLVRFAGHDGAAKPIYDLILNYQAINTEQAPNISPAFYCDDYFNEYYDEVMKTVDPNVDHAEWITAAVGEQLPQRILDIGAGTGRVLTQVAGRFPNAKLFAIEPDEKFSQSFGYIDANFFSGTVEEAFTAEATMNIDLAFVTYGSLQYISSLSELTESLKTVRRMMTRGGIIAVELFASEIYHAPVQPSPMSLKLGEEPHTISMSSLQYPHGIVSVTTQIKRQSDGKTGVMKEC…	FALSE	3672	C_propinquum_KPL3672	C_propinquum_KPL3672	Lemon	KPL	US	Respiratory	Nasal	propinquum	98.1	3	85	99.78	0	NA	MKPDMOOC_4	10001	11311	+	proto_core	proto_core-MKPDMOOC_4_2	NULL	10000	(cypemycin or cypI)	20000	rule-based-clusters	1	antismash	10001	11311	+	CDS	cds-MKPDMOOC_00806	NULL	gene-MKPDMOOC_00806	0	tam	Trans-aconitate 2-methyltransferase	MKPDMOOC_00806	X_MKPDMOOC_00806	ab initio prediction:Prodigal:2.6,protein motif:HAMAP:MF_00560	11	2.1.1.144	biosynthetic (rule-based-clusters)linaridin: cypI	cypI (E-value: 3e-16, bitscore: 53.8,seeds: 22, tool: rule-based-clusters)	biosynthetic
propinquum	linaridin	MSNIRKIIDGSVASIFGGWLVATLLSQHPESNLDRIRRLDDRFGNTIIPNWKFFAPNPAVEDVHVLYRLVSEDLSEYSPWEECHTISPRKMSQAFWFPRRRFEKGIFDTHQTLVVGLASLGKGEENDAVLRRSISDTAEMLNNYIRHNYTRSISNTEKNWYWQQLMLVRFAGHDGAAKPIYDLILNYQAINTEQAPNISPAFYCDDYFNEYYDEVMKTVDPNVDHAEWITAAVGEQLPQRILDIGAGTGRVLTQVAGRFPNAKLFAIEPDEKFSQSFGYIDANFFSGTVEEAFTAEATMNIDLAFVTYGSLQYISSLSELTESLKTVRRMMTRGGIIAVELFASEIYHAPVQPSPMSLKLGEEPHTISMSSLQYPHGIVSVTTQIKRQSDGKTGVMKEC…	TRUE	2657	C_propinquum_KPL2657	C_propinquum_KPL2657	Lemon	KPL	US	Respiratory	Nasal	propinquum	97.7	3	84	99.22	0	NA	LDEKFHFG_6	10001	11311	-	proto_core	proto_core-LDEKFHFG_6_2	NULL	10000	(cypemycin or cypI)	20000	rule-based-clusters	1	antismash	10001	11311	-	CDS	cds-LDEKFHFG_01587	NULL	gene-LDEKFHFG_01587	0	tam	Trans-aconitate 2-methyltransferase	LDEKFHFG_01587	X_LDEKFHFG_01587	ab initio prediction:Prodigal:2.6,protein motif:HAMAP:MF_00560	11	2.1.1.144	biosynthetic (rule-based-clusters)linaridin: cypI	cypI (E-value: 2.3e-16, bitscore: 53.8,seeds: 22, tool: rule-based-clusters)	biosynthetic
propinquum	linaridin	MSNIRKIIDGSVASIFGGWLVATLLSQHPESNLDRIRRLDDRFGNTIIPNWKFFAPNPAVEDVHVLYRLVSEDLSEYSPWEECHTISPRKMSQAFWFPRRRFEKGIFDTHQTLVVGLASLGKGEENDAVLRRSISDTAEMLNNYIRHNYTRSISNTEKNWYWQQLMLVRFAGHDGAAKPIYDLILNYQAINTEQAPNISPAFYCDDYFNEYYDEVMKTVDPNVDHAEWITAAVGEQLPQRILDIGAGTGRVLTQVAGRFPNAKLFAIEPDEKFSQSFGYIDANFFSGTVEEAFTAEATMNIDLAFVTYGSLQYISSLSELTESLKTVRRMMTRGGIIAVELFASEIYHAPVQPSPMSLKLGEEPHTISMSSLQYPHGIVSVTTQIKRQSDGKTGVMKEC…	TRUE	05-146	C_propinquum_BWA146	C_propinquum_MSK146	Kelly	BWA	BWA	Respiratory	Nasopharyngeal	propinquum	97.1	1	103.6	99.78	0	NA	CMDCAGFN_14	4531	5841	+	proto_core	proto_core-CMDCAGFN_14_3	NULL	10000	(cypemycin or cypI)	20000	rule-based-clusters	1	antismash	4531	5841	+	CDS	cds-CMDCAGFN_02201	NULL	gene-CMDCAGFN_02201	0	tam	Trans-aconitate 2-methyltransferase	CMDCAGFN_02201	X_CMDCAGFN_02201	ab initio prediction:Prodigal:2.6,protein motif:HAMAP:MF_00560	11	2.1.1.144	biosynthetic (rule-based-clusters)linaridin: cypI	cypI (E-value: 2.1e-17, bitscore: 53.8,seeds: 22, tool: rule-based-clusters)	biosynthetic
propinquum	linaridin	MSNIRKIIDGSVASIFGGWLVATLLSQHPESNLDRIRRLDDRFGNTIIPNWKFFAPNPAVEDVHVLYRLVSEDLSEYSPWEECHTISPRKMSQAFWFPRRRFEKGIFDTHQTLVVGLASLGKGEENDAVLRRSISDTAEMLNNYIRHNYTRSISNTEKNWYWQQLMLVRFAGHDGAAKPIYDLILNYQAINTEQAPNISPAFYCDDYFNEYYDEVMKTVDPNVDHAEWITAAVGEQLPQRILDIGAGTGRVLTQVAGRFPNAKLFAIEPDEKFSQSFGYIDANFFSGTVEEAFTAEATMNIDLAFVTYGSLQYISSLSELTESLKTVRRMMTRGGIIAVELFASEIYHAPVQPSPMSLKLGEEPHTISMSSLQYPHGIVSVTTQIKRQSDGKTGVMKEC…	TRUE	4040	C_propinquum_KPL4040	C_propinquum_KPL4040	Lemon	KPL	US	Respiratory	Nasal	propinquum	97.2	3	84	99.22	0.57	NA	OGPGJBKG_34	6551	7861	-	proto_core	proto_core-OGPGJBKG_34_3	NULL	10000	(cypemycin or cypI)	20000	rule-based-clusters	1	antismash	6551	7861	-	CDS	cds-OGPGJBKG_02319	NULL	gene-OGPGJBKG_02319	0	tam	Trans-aconitate 2-methyltransferase	OGPGJBKG_02319	X_OGPGJBKG_02319	ab initio prediction:Prodigal:2.6,protein motif:HAMAP:MF_00560	11	2.1.1.144	biosynthetic (rule-based-clusters)linaridin: cypI	cypI (E-value: 2.1e-17, bitscore: 53.8,seeds: 22, tool: rule-based-clusters)	biosynthetic
propinquum	NRPS	MDVTALINDLESRGIALWVNGDRLNYRSPKGSLREEDLAALRSNKEKVLAWLREREAVPHDEQARFAPFPMTDIQRAYATGQNEGYDLGGTGCHSYAEIRTERLDRSRLEQAWHELIQRHDMLSAVVVPPDSLQVVKSRSLPVLQAVDLAGHNPDVPDAEYLRHRAKLENRSYALGTWPLHEFQLLQFDECSILQFSVDMIIADFVSVRVMVEELLTLYAGNVLPELEDTTFRDIITSRNHHSQSAAGFAARTNAKKYWSEIIPSLSGKPLLPTLTSADRTSEMPVRFTRRTWRCSPAAWSKLTDAASTHGVTPSATLLTAYADVLRRWSSTSDFCVNVTSMNRDSAIAGINRIIGDFTEMTLHACHPHTGTFSERVHATQEQLSEELSHAAYSGVDVL…	TRUE	3889	C_propinquum_KPL3889	C_propinquum_KPL3889	Lemon	KPL	US	Respiratory	Nasal	propinquum	97.1	3	83	99.33	0.09	NA	KHIOAHGD_21	2761	18108	+	proto_core	proto_core-KHIOAHGD_21_3	NULL	20000	cds(Condensation and (AMP-binding orA-OX))	20000	rule-based-clusters	1	antismash	2761	8295	+	CDS	cds-KHIOAHGD_02199	NULL	gene-KHIOAHGD_02199	0	angR	Anguibactin system regulator	KHIOAHGD_02199	X_KHIOAHGD_02199	ab initio prediction:Prodigal:2.6,similar to AA sequence:UniProtKB:Q6W4T3	11	NA	biosynthetic (rule-based-clusters) NRPS:Condensation,biosynthetic (rule-based-clusters) NRPS:AMP-binding,biosynthetic-additional(rule-based-clusters) PP-binding,biosynthetic-additional (smcogs)SMCOG1002:AMP-dependent synthetase and ligase (Score:261.5%3b E-value: 2e-79)	Condensation (E-value: 6.3e-42, bitscore:133.9, seeds: 42, tool: rule-based-clusters),AMP-binding (E-value: 1.9e-91, bitscore:296.9, seeds: 400, tool: rule-based-clusters),PP-binding (E-value: 9.9e-10, bitscore:29.2, seeds: 164, tool: rule-based-clusters)	biosynthetic
propinquum	NRPS	MDVTALINDLESRGIALWVNGDRLNYRSPKGSLREEDLAALRSNKEKVLAWLREREAVPHDEQARFAPFPMTDIQRAYATGQNEGYDLGGTGCHSYAEIRTERLDRSRLEQAWHELIQRHDMLSAVVVPPDSLQVVKSRSLPVLQAVDLAGHNPDVPDAEYLRHRAKLENRSYALGTWPLHEFQLLQFDECSILQFSVDMIIADFVSVRVMVEELLTLYAGNVLPELEDTTFRDIITSRNHHSQSAAGFAARTNAKKYWSEIIPSLSGKPLLPTLTSADRTSEMPVRFTRRTWRCSPAAWSKLTDAASTHGVTPSATLLTAYADVLRRWSSTSDFCVNVTSMNRDSAIAGINRIIGDFTEMTLHACHPHTGTFSERVHATQEQLSEELSHAAYSGVDVL…	TRUE	3953	C_propinquum_KPL3953	C_propinquum_KPL3953	Lemon	KPL	US	Respiratory	Nasal	propinquum	96.6	3	85	99.78	2.13	NA	BFDMGGND_14	14148	29495	+	proto_core	proto_core-BFDMGGND_14_3	NULL	20000	cds(Condensation and (AMP-binding orA-OX))	20000	rule-based-clusters	1	antismash	23961	29495	-	CDS	cds-BFDMGGND_02156	NULL	gene-BFDMGGND_02156	0	angR	Anguibactin system regulator	BFDMGGND_02156	X_BFDMGGND_02156	ab initio prediction:Prodigal:2.6,similar to AA sequence:UniProtKB:Q6W4T3	11	NA	biosynthetic (rule-based-clusters) NRPS:Condensation,biosynthetic (rule-based-clusters) NRPS:AMP-binding,biosynthetic-additional(rule-based-clusters) PP-binding,biosynthetic-additional (smcogs)SMCOG1002:AMP-dependent synthetase and ligase (Score:261.5%3b E-value: 2e-79)	Condensation (E-value: 6.3e-42, bitscore:133.9, seeds: 42, tool: rule-based-clusters),AMP-binding (E-value: 1.9e-91, bitscore:296.9, seeds: 400, tool: rule-based-clusters),PP-binding (E-value: 9.9e-10, bitscore:29.2, seeds: 164, tool: rule-based-clusters)	biosynthetic
propinquum	NRPS	MDVTALINDLESRGIALWVNGDRLNYRSPKGSLREEDLAALRSNKEKVLAWLREREAVPHDEQARFAPFPMTDIQRAYATGQNEGYDLGGTGCHSYAEIRTERLDRSRLEQAWHELIQRHDMLSAVVVPPDSLQVVKSRSLPVLQAVDLAGHNPDVPDAEYLRHRAKLENRSYPLGTWPLHEFQLLQFDECSILQFSVDMIIADFVSVRVMVEELLTLYAGNVLPELEDTTFRDIITSRNHHSQSAAGFAARTNAKKYWSEIIPSLSGKPLLPTLTSADRTSEMPVRFTRRTWRCSPAAWSKLTDAASTHGVTPSATLLTAYADVLRRWSSTSDFCVNVTSMNRDSAIAGINRIIGDFTEMTLHACHPHTGTFSERVHATQEQLSEELSHAAYSGVDVL…	TRUE	2811	C_propinquum_KPL2811	C_propinquum_KPL2811	Lemon	KPL	US	Respiratory	Nasal	propinquum	97.1	3	94	99.33	1.81	NA	GIPGFMJN_26	1656	17003	+	proto_core	proto_core-GIPGFMJN_26_3	NULL	20000	cds(Condensation and (AMP-binding orA-OX))	20000	rule-based-clusters	1	antismash	1656	7190	+	CDS	cds-GIPGFMJN_02140	NULL	gene-GIPGFMJN_02140	0	angR	Anguibactin system regulator	GIPGFMJN_02140	X_GIPGFMJN_02140	ab initio prediction:Prodigal:2.6,similar to AA sequence:UniProtKB:Q6W4T3	11	NA	biosynthetic (rule-based-clusters) NRPS:AMP-binding,biosynthetic (rule-based-clusters) NRPS:Condensation,biosynthetic-additional(rule-based-clusters) PP-binding,biosynthetic-additional (smcogs)SMCOG1002:AMP-dependent synthetase and ligase (Score:261.5%3b E-value: 2e-79)	Condensation (E-value: 8.4e-42, bitscore:133.6, seeds: 42, tool: rule-based-clusters),AMP-binding (E-value: 2e-91, bitscore:296.9, seeds: 400, tool: rule-based-clusters),PP-binding (E-value: 1e-09, bitscore:29.2, seeds: 164, tool: rule-based-clusters)	biosynthetic
propinquum	NRPS	MDVTALINDLESRGIALWVNGDRLNYRSPKGSLREEDLAALRSNKEKVLAWLREREAVPHDEQARFAPFPMTDIQRAYATGQNEGYDLGGTGCHSYAEIRTERLDRSRLEQAWHELIQRHDMLSAVVVPPDSLQVVKSRSLPVLQAVDLAGHNPDVPDAEYLRHRAKLENRSYPLGTWPLHEFQLLQFDECSILQFSVDMIIADFVSVRVMVEELLTLYAGNVLPELEDTTFRDIITSRNHHSQSAAGFAARTNAKKYWSEIIPSLSGKPLLPTLTSADRTSEMPVRFTRRTWRCSPAAWSKLTDAASTHGVTPSATLLTAYADVLRRWSSTSDFCVNVTSMNRDSAIAGINRIIGDFTEMTLHACHPHTGTFSERVHATQEQLSEELSHAAYSGVDVL…	TRUE	2755	C_propinquum_KPL2755	C_propinquum_KPL2755	Lemon	KPL	US	Respiratory	Nasal	propinquum	97	3	85	99.33	0.44	NA	KGCLACKB_18	2728	18075	+	proto_core	proto_core-KGCLACKB_18_3	NULL	20000	cds(Condensation and (AMP-binding orA-OX))	20000	rule-based-clusters	1	antismash	2728	8262	+	CDS	cds-KGCLACKB_02198	NULL	gene-KGCLACKB_02198	0	angR	Anguibactin system regulator	KGCLACKB_02198	X_KGCLACKB_02198	ab initio prediction:Prodigal:2.6,similar to AA sequence:UniProtKB:Q6W4T3	11	NA	biosynthetic (rule-based-clusters) NRPS:Condensation,biosynthetic (rule-based-clusters) NRPS:AMP-binding,biosynthetic-additional(rule-based-clusters) PP-binding,biosynthetic-additional (smcogs)SMCOG1002:AMP-dependent synthetase and ligase (Score:261.8%3b E-value: 1.6e-79)	Condensation (E-value: 8e-42, bitscore:133.6, seeds: 42, tool: rule-based-clusters),AMP-binding (E-value: 9.7e-92, bitscore:297.9, seeds: 400, tool: rule-based-clusters),PP-binding (E-value: 9.9e-10, bitscore:29.2, seeds: 164, tool: rule-based-clusters)	biosynthetic
propinquum	NRPS	MDVTALINDLESRGIALWVNGDRLNYRSPKGSLREEDLAALRSNKEKVLAWLREREAVPHDEQARFAPFPMTDIQRAYATGQNEGYDLGGTGCHSYAEIRTERLDRSRLEQAWHKLIQRHDMLSAVVVPPDSLQVVKSRSLPVLQAVDLAGHNPDVPDAEYLRHRAKLENRSYPLGTWPLHEFQLLQFDECSILQFSVDMIIADFVSVRVMVEELLTLYAGNVLPELEDTTFRDIITSRNHHSQSAAGFAARTNAKKYWSEIIPSLSGKPLLPTLTSADRTSEMPVRFTRRTWRCSPAAWSKLTDAASTHGVTPSATLLTAYADVLRRWSSTSDFCVNVTSMNRDSAIAGINRIIGDFTEMTLHACHPHTGTFSERVHATQEQLSEELSHAAYSGVDVL…	TRUE	2804	C_propinquum_KPL2804	C_propinquum_KPL2804	Lemon	KPL	US	Respiratory	Nasal	propinquum	96.8	3	81	99.67	0.15	NA	NAMLENMN_16	2728	18075	+	proto_core	proto_core-NAMLENMN_16_3	NULL	20000	cds(Condensation and (AMP-binding orA-OX))	20000	rule-based-clusters	1	antismash	2728	8262	+	CDS	cds-NAMLENMN_02117	NULL	gene-NAMLENMN_02117	0	angR	Anguibactin system regulator	NAMLENMN_02117	X_NAMLENMN_02117	ab initio prediction:Prodigal:2.6,similar to AA sequence:UniProtKB:Q6W4T3	11	NA	biosynthetic (rule-based-clusters) NRPS:AMP-binding,biosynthetic (rule-based-clusters) NRPS:Condensation,biosynthetic-additional(rule-based-clusters) PP-binding,biosynthetic-additional (smcogs)SMCOG1002:AMP-dependent synthetase and ligase (Score:261.5%3b E-value: 2e-79)	Condensation (E-value: 7.7e-42, bitscore:133.6, seeds: 42, tool: rule-based-clusters),AMP-binding (E-value: 1.9e-91, bitscore:296.9, seeds: 400, tool: rule-based-clusters),PP-binding (E-value: 9.9e-10, bitscore:29.2, seeds: 164, tool: rule-based-clusters)	biosynthetic
propinquum	NRPS	MIKEEQIREELLASLHQILGEDAEIGIDDNLLSHGLESLPTVRLLADWMKQGHRVSFGDFMRAPTVRQWAKMLVESTPNHSTDAIESPKDGFAAPIDDSVPFDLTDVQYAYWIGRNSSQQLGGVGTHGYVEVESRSINIDRLQQSWLTLLRSHPMLRACYTEDGKQYVLPEPPHPTILVHDLTKMDESTREEALLSTRERLSHRLLDIATGHVVSLEVSLLPQDVAVIHFDIDLLVCDVQSFQIILHDLAHHYATGEAPDADPSWSFARYLAGHAREGVADIDRDQAYWRNRLSELPGAPTLPMSHGTNEEQAHRFVRRSRSFDSATWSRLREVCEHHATTPAMVLLTAYARTIGQWSENKKFLMAVPLFNRGSDTAIKNVVADFTALTLTSIDQSTRR…	TRUE	3889	C_propinquum_KPL3889	C_propinquum_KPL3889	Lemon	KPL	US	Respiratory	Nasal	propinquum	97.1	3	83	99.33	0.09	NA	KHIOAHGD_21	2761	18108	+	proto_core	proto_core-KHIOAHGD_21_3	NULL	20000	cds(Condensation and (AMP-binding orA-OX))	20000	rule-based-clusters	1	antismash	10537	18108	+	CDS	cds-KHIOAHGD_02202	NULL	gene-KHIOAHGD_02202	0	mbtB	Phenyloxazoline synthase MbtB	KHIOAHGD_02202	X_KHIOAHGD_02202	ab initio prediction:Prodigal:2.6,similar to AA sequence:UniProtKB:P9WQ63	11	6.3.2.-	biosynthetic (rule-based-clusters) NRPS:Condensation,biosynthetic (rule-based-clusters) NRPS:AMP-binding,biosynthetic-additional(rule-based-clusters) PP-binding,biosynthetic-additional (smcogs)SMCOG1127:condensation domain-containing protein (Score:138.7%3b E-value: 5.1e-42)	Condensation (E-value: 2.8e-44, bitscore:141.6, seeds: 42, tool: rule-based-clusters),AMP-binding (E-value: 7e-101, bitscore:328.0, seeds: 400, tool: rule-based-clusters),PP-binding (E-value: 6.8e-20, bitscore:61.8, seeds: 164, tool: rule-based-clusters)	biosynthetic
propinquum	NRPS	MIKEEQIREELLASLHQILGEDAEIGIDDNLLSHGLESLPTVRLLADWMKQGHRVSFGDFMRAPTVRQWAKMLVESTPNHSTDAIESPKDGFAAPIDDSVPFDLTDVQYAYWIGRNSSQQLGGVGTHGYVEVESRSINIDRLQQSWLTLLRSHPMLRACYTEDGKQYVLPEPPHPTILVHDLTKMDESTREEALLSTRERLSHRLLDIATGHVVSLEVSLLPQDVAVIHFDIDLLVCDVQSFQIILHDLAHHYATGEAPDADPSWSFARYLAGHAREGVADIDRDQAYWRNRLSELPGAPTLPMSHGTNEEQAHRFVRRSRSFDSATWSRLREVCEHHATTPAMVLLTAYARTIGQWSENKKFLMAVPLFNRGSDTAIKNVVADFTALTLTSIDQSTRR…	TRUE	2755	C_propinquum_KPL2755	C_propinquum_KPL2755	Lemon	KPL	US	Respiratory	Nasal	propinquum	97	3	85	99.33	0.44	NA	KGCLACKB_18	2728	18075	+	proto_core	proto_core-KGCLACKB_18_3	NULL	20000	cds(Condensation and (AMP-binding orA-OX))	20000	rule-based-clusters	1	antismash	10504	18075	+	CDS	cds-KGCLACKB_02201	NULL	gene-KGCLACKB_02201	0	mbtB	Phenyloxazoline synthase MbtB	KGCLACKB_02201	X_KGCLACKB_02201	ab initio prediction:Prodigal:2.6,similar to AA sequence:UniProtKB:P9WQ63	11	6.3.2.-	biosynthetic (rule-based-clusters) NRPS:Condensation,biosynthetic (rule-based-clusters) NRPS:AMP-binding,biosynthetic-additional(rule-based-clusters) PP-binding,biosynthetic-additional (smcogs)SMCOG1127:condensation domain-containing protein (Score:138.6%3b E-value: 5.8e-42)	Condensation (E-value: 2.8e-44, bitscore:141.6, seeds: 42, tool: rule-based-clusters),AMP-binding (E-value: 7e-101, bitscore:328.0, seeds: 400, tool: rule-based-clusters),PP-binding (E-value: 6.8e-20, bitscore:61.8, seeds: 164, tool: rule-based-clusters)	biosynthetic
propinquum	NRPS	MIKEEQIREELLASLHQILGEDAEIGIDDNLLSHGLESLPTVRLLADWMKQGHRVSFGDFMRAPTVRQWAKMLVESTPNHSTDAIESPKDGFAAPIDDSVPFDLTDVQYAYWIGRNSSQQLGGVGTHGYVEVESRSINIDRLQQSWLTLLRSHPMLRACYTEDGKQYVLPEPPHPTILVHDLTKMDESTREEALLSTRERLSHRLLDIATGHVVSLEVSLLPQDVAVIHFDIDLLVCDVQSFQIILHDLAHHYATGEAPDADPSWSFARYLAGHAREGVADIDRDQAYWRNRLSELPGAPTLPMSHGTNEEQAHRFVRRSRSFDSATWSRLREVCEHHATTPAMVLLTAYARTIGQWSENKKFLMAVPLFNRGSDTAIKNVVADFTALTLTSIDQSTRR…	TRUE	2811	C_propinquum_KPL2811	C_propinquum_KPL2811	Lemon	KPL	US	Respiratory	Nasal	propinquum	97.1	3	94	99.33	1.81	NA	GIPGFMJN_26	1656	17003	+	proto_core	proto_core-GIPGFMJN_26_3	NULL	20000	cds(Condensation and (AMP-binding orA-OX))	20000	rule-based-clusters	1	antismash	9432	17003	+	CDS	cds-GIPGFMJN_02143	NULL	gene-GIPGFMJN_02143	0	mbtB	Phenyloxazoline synthase MbtB	GIPGFMJN_02143	X_GIPGFMJN_02143	ab initio prediction:Prodigal:2.6,similar to AA sequence:UniProtKB:P9WQ63	11	6.3.2.-	biosynthetic (rule-based-clusters) NRPS:AMP-binding,biosynthetic (rule-based-clusters) NRPS:Condensation,biosynthetic-additional(rule-based-clusters) PP-binding,biosynthetic-additional (smcogs)SMCOG1127:condensation domain-containing protein (Score:138.6%3b E-value: 5.8e-42)	Condensation (E-value: 3e-44, bitscore:141.6, seeds: 42, tool: rule-based-clusters),AMP-binding (E-value: 2e-100, bitscore:326.6, seeds: 400, tool: rule-based-clusters),PP-binding (E-value: 7.2e-20, bitscore:61.8, seeds: 164, tool: rule-based-clusters)	biosynthetic
propinquum	NRPS	MIKEEQIREELLASLHQILGEDAEIGIDDNLLSHGLESLPTVRLLADWMKQGHRVSFGDFMRAPTVRQWAKMLVESTPNHSTDAIESPKDGFAAPIDDSVPFDLTDVQYAYWIGRNSSQQLGGVGTHGYVEVESRSINIDRLQQSWLTLLRSHPMLRACYTEDGKQYVLPEPPHPTILVHDLTKMDESTREEALLSTRERLSHRLLDIATGHVVSLEVSLLPQDVAVIHFDIDLLVCDVQSFQIILHDLAHHYATGEAPDADPSWSFARYLAGHAREGVADIDRDQAYWRNRLSELPGAPTLPMSHGTNEEQAHRFVRRSRSFDSATWSRLREVCEHHATTPAMVLLTAYARTIGQWSENKKFLMAVPLFNRGSDTAIKNVVADFTALTLTSIDQSTRR…	TRUE	3953	C_propinquum_KPL3953	C_propinquum_KPL3953	Lemon	KPL	US	Respiratory	Nasal	propinquum	96.6	3	85	99.78	2.13	NA	BFDMGGND_14	14148	29495	+	proto_core	proto_core-BFDMGGND_14_3	NULL	20000	cds(Condensation and (AMP-binding orA-OX))	20000	rule-based-clusters	1	antismash	14148	21719	-	CDS	cds-BFDMGGND_02153	NULL	gene-BFDMGGND_02153	0	mbtB	Phenyloxazoline synthase MbtB	BFDMGGND_02153	X_BFDMGGND_02153	ab initio prediction:Prodigal:2.6,similar to AA sequence:UniProtKB:P9WQ63	11	6.3.2.-	biosynthetic (rule-based-clusters) NRPS:Condensation,biosynthetic (rule-based-clusters) NRPS:AMP-binding,biosynthetic-additional(rule-based-clusters) PP-binding,biosynthetic-additional (smcogs)SMCOG1127:condensation domain-containing protein (Score:138.7%3b E-value: 5.1e-42)	Condensation (E-value: 2.8e-44, bitscore:141.6, seeds: 42, tool: rule-based-clusters),AMP-binding (E-value: 7e-101, bitscore:328.0, seeds: 400, tool: rule-based-clusters),PP-binding (E-value: 6.8e-20, bitscore:61.8, seeds: 164, tool: rule-based-clusters)	biosynthetic
propinquum	NRPS	MIKEEQIREELLASLHQILGEDAEIGIDDNLLSHGLESLPTVRLLADWMKQGHRVSFGDFMRAPTVRQWAKMLVESTPNHSTDAIESPKDGLAAPIDDSVPFDLTDVQYAYWIGRNSSQQLGGVGTHGYVEVESRSINIDRLQQSWLTLLRSHPMLRACYTEDGKQYVLPEPPHPTILVHDLTKMDESTREEALLSTRERLSHRLLDIATGHVVSLEVSLLPQDVAVIHFDIDLLVCDVQSFQIILHDLAHHYATGEAPDADPSWSFARYLAGHAREGVADIDRDQAYWRNRLSELPGAPTLPMSHGTNEEQAHRFVRRSRSFDSATWSRLREVCEHHATTPAMVLLTAYARTIGQWSENKKFLMAVPLFNRGSDTAIKNVVADFTALTLTSIDQSTRR…	TRUE	2804	C_propinquum_KPL2804	C_propinquum_KPL2804	Lemon	KPL	US	Respiratory	Nasal	propinquum	96.8	3	81	99.67	0.15	NA	NAMLENMN_16	2728	18075	+	proto_core	proto_core-NAMLENMN_16_3	NULL	20000	cds(Condensation and (AMP-binding orA-OX))	20000	rule-based-clusters	1	antismash	10504	18075	+	CDS	cds-NAMLENMN_02120	NULL	gene-NAMLENMN_02120	0	mbtB	Phenyloxazoline synthase MbtB	NAMLENMN_02120	X_NAMLENMN_02120	ab initio prediction:Prodigal:2.6,similar to AA sequence:UniProtKB:P9WQ63	11	6.3.2.-	biosynthetic (rule-based-clusters) NRPS:AMP-binding,biosynthetic (rule-based-clusters) NRPS:Condensation,biosynthetic-additional(rule-based-clusters) PP-binding,biosynthetic-additional (smcogs)SMCOG1127:condensation domain-containing protein (Score:138.6%3b E-value: 5.8e-42)	Condensation (E-value: 2.8e-44, bitscore:141.6, seeds: 42, tool: rule-based-clusters),AMP-binding (E-value: 7e-101, bitscore:328.0, seeds: 400, tool: rule-based-clusters),PP-binding (E-value: 6.8e-20, bitscore:61.8, seeds: 164, tool: rule-based-clusters)	biosynthetic
propinquum	NRPS	MQNFYLSATQRDIWLAQQSARPESAQFQCAELLHFSGELDRPLLRACIQDCLQKLPVVCADYYSAEKARYAQAPDGPQQYIPVHLAHSELKYGPELFTWASRTATVSGKSALTEHYLLQLADGTTAWLARFHHLVGDGYSIHRMLEFICATYSARVVGDPDPAIPFAPVSALASDQPPADFRPADPEQQSALLLGAARGVDEVVVTGYARISTPGPVHNIVAQYCASLGNTPEIFLGFPQMNRPMGQVAVDMRPQVSINTRSYDACANEFRDAAYSGTCPHINIRPFSTQFRCGGVIGSLRTISVGPIPDIEIIVQSCLRGERDIFVMARGSNLQDVVDKHAARIAFAIEHPDEPDFLLPEERQEIAAFQGPTHAIAAPTLGAHLATVLGCAHYDATDG…	FALSE	2654	C_propinquum_KPL2654	C_propinquum_KPL2654	Lemon	KPL	US	Respiratory	Nasal	propinquum	96.9	3	86	99.78	0.22	NA	DPPCJNEI_1	20001	23624	+	proto_core	proto_core-DPPCJNEI_1_2	NULL	20000	cds(Condensation and (AMP-binding orA-OX))	20000	rule-based-clusters	1	antismash	20001	23624	+	CDS	cds-DPPCJNEI_00194	NULL	gene-DPPCJNEI_00194	0	entF	Enterobactin synthase component F	DPPCJNEI_00194	X_DPPCJNEI_00194	ab initio prediction:Prodigal:2.6,similar to AA sequence:UniProtKB:P11454	11	2.7.7.-	biosynthetic (rule-based-clusters) NRPS:AMP-binding,biosynthetic (rule-based-clusters) NRPS:Condensation,biosynthetic-additional(rule-based-clusters) PP-binding,biosynthetic-additional (smcogs)SMCOG1002:AMP-dependent synthetase and ligase (Score:278.9%3b E-value: 1.1e-84)	Condensation (E-value: 6e-10, bitscore:32.9, seeds: 42, tool: rule-based-clusters),AMP-binding (E-value: 3.9e-74, bitscore:243.9, seeds: 400, tool: rule-based-clusters),PP-binding (E-value: 6.6e-07, bitscore:24.0, seeds: 164, tool: rule-based-clusters)	biosynthetic
propinquum	NRPS	MQNFYLSATQRDIWLAQQSARPESAQFQCAELLHFSGELDRPLLRACIQDCLQKLPVVCADYYSAEKARYAQAPDGPQQYIPVHLAHSELKYGPELFTWASRTATVSGKSALTEHYLLQLADGTTAWLARFHHLVGDGYSIHRMLEFICATYSARVVGDPDPAIPFAPVSALASDQPPADFRPADPEQQSALLLGAARGVDEVVVTGYARISTPGPVHNIVAQYCASLGNTPEIFLGFPQMNRPMGQVAVDMRPQVSINTRSYDACANEFRDAAYSGTCPHINIRPFSTQFRCGGVIGSLRTISVGPIPDIEIIVQSCLRGERDIFVMARGSNLQDVVDKHAARIAFAIEHPDEPDFLLPEERQEIAAFQGPTHAIAAPTLGAHLATVLGCAHYDATDG…	FALSE	05-146	C_propinquum_BWA146	C_propinquum_MSK146	Kelly	BWA	BWA	Respiratory	Nasopharyngeal	propinquum	97.1	1	103.6	99.78	0	NA	CMDCAGFN_1	20001	23624	+	proto_core	proto_core-CMDCAGFN_1_2	NULL	20000	cds(Condensation and (AMP-binding orA-OX))	20000	rule-based-clusters	1	antismash	20001	23624	+	CDS	cds-CMDCAGFN_00196	NULL	gene-CMDCAGFN_00196	0	entF	Enterobactin synthase component F	CMDCAGFN_00196	X_CMDCAGFN_00196	ab initio prediction:Prodigal:2.6,similar to AA sequence:UniProtKB:P11454	11	2.7.7.-	biosynthetic (rule-based-clusters) NRPS:Condensation,biosynthetic (rule-based-clusters) NRPS:AMP-binding,biosynthetic-additional(rule-based-clusters) PP-binding,biosynthetic-additional (smcogs)SMCOG1002:AMP-dependent synthetase and ligase (Score:278.9%3b E-value: 1.1e-84)	Condensation (E-value: 1.1e-09, bitscore:32.9, seeds: 42, tool: rule-based-clusters),AMP-binding (E-value: 7e-74, bitscore:243.9, seeds: 400, tool: rule-based-clusters),PP-binding (E-value: 1.2e-06, bitscore:24.0, seeds: 164, tool: rule-based-clusters)	biosynthetic
propinquum	NRPS	MQNFYLSATQRDIWLAQQSARPESAQFQCAELLHFSGELDRPLLRACIQDCLQKLPVVCADYYSAEKARYAQAPDGPQQYIPVHLAHSELKYGPELFTWASRTATVSGKSALTEHYLLQLADGTTAWLARFHHLVGDGYSIHRMLEFICATYSARVVGDPDPAIPFAPVSALASDQPPADFRPADPEQQSALLLGAARGVDEVVVTGYARISTPGPVHNIVAQYCASLGNTPEIFLGFPQMNRPMGQVAVDMRPQVSINTRSYDACANEFRDAAYSGTCPHINIRPFSTQFRCGGVIGSLRTISVGPIPDIEIIVQSCLRGERDIFVMARGSNLQDVVDKHAARIAFAIEHPDEPDFLLPEERQEIAAFQGPTHAIAAPTLGAHLATVLGCAHYDATDG…	FALSE	2804	C_propinquum_KPL2804	C_propinquum_KPL2804	Lemon	KPL	US	Respiratory	Nasal	propinquum	96.8	3	81	99.67	0.15	NA	NAMLENMN_1	20001	23624	-	proto_core	proto_core-NAMLENMN_1_2	NULL	20000	cds(Condensation and (AMP-binding orA-OX))	20000	rule-based-clusters	1	antismash	20001	23624	-	CDS	cds-NAMLENMN_00353	NULL	gene-NAMLENMN_00353	0	entF	Enterobactin synthase component F	NAMLENMN_00353	X_NAMLENMN_00353	ab initio prediction:Prodigal:2.6,similar to AA sequence:UniProtKB:P11454	11	2.7.7.-	biosynthetic (rule-based-clusters) NRPS:AMP-binding,biosynthetic (rule-based-clusters) NRPS:Condensation,biosynthetic-additional(rule-based-clusters) PP-binding,biosynthetic-additional (smcogs)SMCOG1002:AMP-dependent synthetase and ligase (Score:278.9%3b E-value: 1.1e-84)	Condensation (E-value: 8.4e-10, bitscore:32.9, seeds: 42, tool: rule-based-clusters),AMP-binding (E-value: 5.4e-74, bitscore:243.9, seeds: 400, tool: rule-based-clusters),PP-binding (E-value: 9.3e-07, bitscore:24.0, seeds: 164, tool: rule-based-clusters)	biosynthetic
propinquum	NRPS	MQNFYLSATQRDIWLAQSARPESAQFQCAELLHFSGELDRPLLRACIQDCLQKLPVVCADYYSAEKARYAQAPDGPQQYIPVHLAHSELKYGPELFTWASRTATVSGKSALTEHYLLQLADGTTAWLARFHHLVGDGYSIHRMLEFICATYSARVVGDPDPAIPFAPVSALASDQPPADFRPADPEQQSALLLGAARGVDEVVVTGYARISTPGPVHNIVAQYCASLGNTPEIFLGFPQMNRPMGQVAVDMRPQVSINTRSYDACANEFRDAAYSGTCPHINIRPFSTQFRCGGVIGSLRTISVGPIPDIEIIVQSCLRGERDIFVMARGSNLQDVVDKHAARIAFAIEHPDEPDFLLPEERQEIAAFQGPTHAIAAPTLGAHLATVLGCAHYDATDGG…	TRUE	05-124	C_propinquum_BWA124	C_propinquum_MSK124	Kelly	BWA	BWA	Respiratory	Nasopharyngeal	propinquum	97.2	1	103.02	99.67	0	NA	FOAICENM_4	17112	20714	-	proto_core	proto_core-FOAICENM_4_2	NULL	20000	cds(Condensation and (AMP-binding orA-OX))	20000	rule-based-clusters	1	antismash	17112	20714	-	CDS	cds-FOAICENM_01079	NULL	gene-FOAICENM_01079	0	entF	Enterobactin synthase component F	FOAICENM_01079	X_FOAICENM_01079	ab initio prediction:Prodigal:2.6,similar to AA sequence:UniProtKB:P11454	11	2.7.7.-	biosynthetic (rule-based-clusters) NRPS:Condensation,biosynthetic (rule-based-clusters) NRPS:AMP-binding,biosynthetic-additional(rule-based-clusters) PP-binding,biosynthetic-additional (smcogs)SMCOG1002:AMP-dependent synthetase and ligase (Score:280.3%3b E-value: 4e-85)	Condensation (E-value: 4.9e-11, bitscore:35.6, seeds: 42, tool: rule-based-clusters),AMP-binding (E-value: 1.6e-74, bitscore:244.4, seeds: 400, tool: rule-based-clusters),PP-binding (E-value: 4.3e-07, bitscore:23.9, seeds: 164, tool: rule-based-clusters)	biosynthetic
propinquum	NRPS	MQNFYLSATQRDIWLAQSARPESAQFQCAELLHFSGELDRPLLRACIQDCLQKLPVVCADYYSAEKARYAQAPDGPQQYIPVHLAHSELKYGPELFTWASRTATVSGKSALTEHYLLQLADGTTAWLARFHHLVGDGYSIHRMLEFICATYSARVVGDPDPAIPFAPVSALASDQPPADFRPADPEQQSALLLGAARGVDEVVVTGYARISTPGPVHNIVAQYCASLGNTPEIFLGFPQMNRPMGQVAVDMRPQVSINTRSYDACANEFRDAAYSGTCPHINIRPFSTQFRCGGVIGSLRTISVGPIPDIEIIVQSCLRGERDIFVMARGSNLQDVVDKHAARIAFAIEHPDEPDFLLPEERQEIAAFQGPTHAIAAPTLGAHLATVLGCAHYDATDGG…	TRUE	3953	C_propinquum_KPL3953	C_propinquum_KPL3953	Lemon	KPL	US	Respiratory	Nasal	propinquum	96.6	3	85	99.78	2.13	NA	BFDMGGND_11	8470	12090	-	proto_core	proto_core-BFDMGGND_11_2	NULL	20000	cds(Condensation and (AMP-binding orA-OX))	20000	rule-based-clusters	1	antismash	8470	12090	-	CDS	cds-BFDMGGND_01971	NULL	gene-BFDMGGND_01971	0	entF	Enterobactin synthase component F	BFDMGGND_01971	X_BFDMGGND_01971	ab initio prediction:Prodigal:2.6,similar to AA sequence:UniProtKB:P11454	11	2.7.7.-	biosynthetic (rule-based-clusters) NRPS:Condensation,biosynthetic (rule-based-clusters) NRPS:AMP-binding,biosynthetic-additional(rule-based-clusters) PP-binding,biosynthetic-additional (smcogs)SMCOG1002:AMP-dependent synthetase and ligase (Score:278.9%3b E-value: 1.1e-84)	Condensation (E-value: 1.8e-11, bitscore:35.6, seeds: 42, tool: rule-based-clusters),AMP-binding (E-value: 8e-75, bitscore:243.9, seeds: 400, tool: rule-based-clusters),PP-binding (E-value: 1.4e-07, bitscore:24.1, seeds: 164, tool: rule-based-clusters)	biosynthetic
propinquum	NRPS	MQNFYLSATQRDIWLAQSARPESAQFQCAELLHFSGELDRPLLRACIQDCLQKLPVVCADYYSAEKARYAQAPDGPQQYIPVHLAHSELKYGPELFTWASRTATVSGKSALTEHYLLQLADGTTAWLARFHHLVGDGYSIHRMLEFICATYSARVVGDPDPAIPFAPVSALASDQPPADFRPADPEQQSALLLGAARGVDEVVVTGYARISTPGPVHNIVAQYCASLGNTPEIFLGFPQMNRPMGQVAVDMRPQVSINTRSYDACANEFRDAAYSGTCPHINIRPFSTQFRCGGVIGSLRTISVGPIPDIEIIVQSCLRGERDIFVMARGSNLQDVVDKHAARIAFAIEHPDEPDFLLPEERQEIAAFQGPTHAIAAPTLGAHLATVLGCAHYDATDGG…	TRUE	2755	C_propinquum_KPL2755	C_propinquum_KPL2755	Lemon	KPL	US	Respiratory	Nasal	propinquum	97	3	85	99.33	0.44	NA	KGCLACKB_4	20001	23621	+	proto_core	proto_core-KGCLACKB_4_2	NULL	20000	cds(Condensation and (AMP-binding orA-OX))	20000	rule-based-clusters	1	antismash	20001	23621	+	CDS	cds-KGCLACKB_01071	NULL	gene-KGCLACKB_01071	0	entF	Enterobactin synthase component F	KGCLACKB_01071	X_KGCLACKB_01071	ab initio prediction:Prodigal:2.6,similar to AA sequence:UniProtKB:P11454	11	2.7.7.-	biosynthetic (rule-based-clusters) NRPS:Condensation,biosynthetic (rule-based-clusters) NRPS:AMP-binding,biosynthetic-additional(rule-based-clusters) PP-binding,biosynthetic-additional (smcogs)SMCOG1002:AMP-dependent synthetase and ligase (Score:278.9%3b E-value: 1.1e-84)	Condensation (E-value: 4.9e-11, bitscore:35.6, seeds: 42, tool: rule-based-clusters),AMP-binding (E-value: 2.2e-74, bitscore:243.9, seeds: 400, tool: rule-based-clusters),PP-binding (E-value: 3.8e-07, bitscore:24.1, seeds: 164, tool: rule-based-clusters)	biosynthetic
propinquum	NRPS	MQNFYLSATQRDIWLAQSARPESAQFQCAELLHFSGELDRPLLRACIQDCLQKLPVVCADYYSAEKARYAQAPDGPQQYIPVHLAHSELKYGPELFTWASRTATVSGKSALTEHYLLQLADGTTAWLARFHHLVGDGYSIHRMLEFICATYSARVVGDPDPAIPFAPVSALASDQPPADFRPADPEQQSALLLGAARGVDEVVVTGYARISTPGPVHNIVAQYCASLGNTPEIFLGFPQMNRPMGQVAVDMRPQVSINTRSYDACANEFRDAAYSGTCPHINIRPFSTQFRCGGVIGSLRTISVGPIPDIEIIVQSCLRGERDIFVMARGSNLQDVVDKHAARIAFAIEHPDEPDFLLPEERQEIAAFQGPTHAIAAPTLGAHLATVLGCAHYDATDGG…	TRUE	2811	C_propinquum_KPL2811	C_propinquum_KPL2811	Lemon	KPL	US	Respiratory	Nasal	propinquum	97.1	3	94	99.33	1.81	NA	GIPGFMJN_18	8470	12090	-	proto_core	proto_core-GIPGFMJN_18_2	NULL	20000	cds(Condensation and (AMP-binding orA-OX))	20000	rule-based-clusters	1	antismash	8470	12090	-	CDS	cds-GIPGFMJN_01864	NULL	gene-GIPGFMJN_01864	0	entF	Enterobactin synthase component F	GIPGFMJN_01864	X_GIPGFMJN_01864	ab initio prediction:Prodigal:2.6,similar to AA sequence:UniProtKB:P11454	11	2.7.7.-	biosynthetic (rule-based-clusters) NRPS:AMP-binding,biosynthetic (rule-based-clusters) NRPS:Condensation,biosynthetic-additional(rule-based-clusters) PP-binding,biosynthetic-additional (smcogs)SMCOG1002:AMP-dependent synthetase and ligase (Score:278.9%3b E-value: 1.1e-84)	Condensation (E-value: 9.7e-12, bitscore:35.6, seeds: 42, tool: rule-based-clusters),AMP-binding (E-value: 4.3e-75, bitscore:243.9, seeds: 400, tool: rule-based-clusters),PP-binding (E-value: 7.4e-08, bitscore:24.1, seeds: 164, tool: rule-based-clusters)	biosynthetic
propinquum	NRPS	MQNFYLSATQRDIWLAQSARPESAQFQCAELLHFSGELDRPLLRACIQDCLQKLPVVCADYYSAEKARYAQAPDGPQQYIPVHLAHSELKYGPELFTWASRTATVSGKSALTEHYLLQLADGTTAWLARFHHLVGDGYSIHRMLEFICATYSARVVGDPDPAIPFAPVSALASDQPPADFRPADPEQQSALLLGAARGVDEVVVTGYARISTPGPVHNIVAQYCASLGNTPEIFLGFPQMNRPMGQVAVDMRPQVSINTRSYDAYANEFRDAAYSGTCPHINIRPFSTQFRCGGVIGSLRTISVGPIPDIEIIVQSCLRGERDIFVMARGSNLQDVVDKHAARIAFAIEHPDEPDFLLPEERQEIAAFQGPTHTIAAPTLGAHLATVLGCAHYDATDGG…	FALSE	05-290	C_propinquum_BWA290	C_propinquum_MSK290	Kelly	BWA	BWA	Respiratory	Nasopharyngeal	propinquum	97.2	2	102.98	99.67	0.15	NA	IGONIKBM_2	20001	23633	+	proto_core	proto_core-IGONIKBM_2_2	NULL	20000	cds(Condensation and (AMP-binding orA-OX))	20000	rule-based-clusters	1	antismash	20001	23633	+	CDS	cds-IGONIKBM_00769	NULL	gene-IGONIKBM_00769	0	entF	Enterobactin synthase component F	IGONIKBM_00769	X_IGONIKBM_00769	ab initio prediction:Prodigal:2.6,similar to AA sequence:UniProtKB:P11454	11	2.7.7.-	biosynthetic (rule-based-clusters) NRPS:AMP-binding,biosynthetic (rule-based-clusters) NRPS:Condensation,biosynthetic-additional(rule-based-clusters) PP-binding,biosynthetic-additional (smcogs)SMCOG1002:AMP-dependent synthetase and ligase (Score:279.1%3b E-value: 9.2e-85)	Condensation (E-value: 5.6e-11, bitscore:35.6, seeds: 42, tool: rule-based-clusters),AMP-binding (E-value: 9.7e-74, bitscore:241.9, seeds: 400, tool: rule-based-clusters),PP-binding (E-value: 9.1e-07, bitscore:23.0, seeds: 164, tool: rule-based-clusters)	biosynthetic
propinquum	NRPS	MQNFYLSATQRDIWLAQSARPESAQFQCAELLHFSGELDRPLLRACIQDCLQKLPVVCADYYSAEQARYAHPPDGPQQYIPVHLAHSELNYGPELFTWASRTATVSGKSALTEHYLLQLADGTTAWLARFHHLVGDGYSIHRMLEFICATYSARVVGDPDPVVPFAPMSALASDQPPADFRPADPEQQSALLLGAARGVDEVVVTGHARISTPGPVHNIVAQYCASLGNTPEIFLGFPQMNRPMGQVAVDMRPQVSINTRSYDAFANEFRDAAYSGTCPHINIRPFSTQFRCGGVIGSLRTISVGPIPDIEIIVQSCLRGERDIFVMARGSNLQDVVDKHAARIAFAIEHPDEPDFLLPEERQEIAAFQGPTHAIAAPTLGAHLATVLGCAHYDATDGG…	FALSE	4040	C_propinquum_KPL4040	C_propinquum_KPL4040	Lemon	KPL	US	Respiratory	Nasal	propinquum	97.2	3	84	99.22	0.57	NA	OGPGJBKG_8	20001	23621	-	proto_core	proto_core-OGPGJBKG_8_2	NULL	20000	cds(Condensation and (AMP-binding orA-OX))	20000	rule-based-clusters	1	antismash	20001	23621	-	CDS	cds-OGPGJBKG_01161	NULL	gene-OGPGJBKG_01161	0	entF	Enterobactin synthase component F	OGPGJBKG_01161	X_OGPGJBKG_01161	ab initio prediction:Prodigal:2.6,similar to AA sequence:UniProtKB:P11454	11	2.7.7.-	biosynthetic (rule-based-clusters) NRPS:Condensation,biosynthetic (rule-based-clusters) NRPS:AMP-binding,biosynthetic-additional(rule-based-clusters) PP-binding,biosynthetic-additional (smcogs)SMCOG1002:AMP-dependent synthetase and ligase (Score:278.9%3b E-value: 1.1e-84)	Condensation (E-value: 1.4e-10, bitscore:33.0, seeds: 42, tool: rule-based-clusters),AMP-binding (E-value: 1e-74, bitscore:243.9, seeds: 400, tool: rule-based-clusters),PP-binding (E-value: 1.8e-07, bitscore:24.1, seeds: 164, tool: rule-based-clusters)	biosynthetic
propinquum	NRPS	MQNFYLSATQRDIWLAQSARPESAQFQCAELLHFSGELDRPLLRACIQDCLQKLPVVCADYYSAEQARYAHPPDGPQQYIPVHLAHSELNYGPELFTWASRTATVSGKSALTEHYLLQLADGTTAWLARFHHLVGDGYSIHRMLEFICATYSARVVGDPDPVVPFAPMSALASDQPPADFRPADPEQQSALLLGAARGVDEVVVTGHARISTPGPVHNIVAQYCASLGNTPEIFLGFPQMNRPMGQVAVDMRPQVSINTRSYDAFANEFRDAAYSGTCPHINIRPFSTQFRCGGVIGSLRTISVGPIPDIEIIVQSCLRGERDIFVMARGSNLQDVVDKHAARIAFAIEHPDEPDFLLPEERQEIAAFQGPTHAIAAPTLGAHLATVLGCAHYDATDGG…	FALSE	3672	C_propinquum_KPL3672	C_propinquum_KPL3672	Lemon	KPL	US	Respiratory	Nasal	propinquum	98.1	3	85	99.78	0	NA	MKPDMOOC_7	20001	23621	-	proto_core	proto_core-MKPDMOOC_7_2	NULL	20000	cds(Condensation and (AMP-binding orA-OX))	20000	rule-based-clusters	1	antismash	20001	23621	-	CDS	cds-MKPDMOOC_01365	NULL	gene-MKPDMOOC_01365	0	entF	Enterobactin synthase component F	MKPDMOOC_01365	X_MKPDMOOC_01365	ab initio prediction:Prodigal:2.6,similar to AA sequence:UniProtKB:P11454	11	2.7.7.-	biosynthetic (rule-based-clusters) NRPS:Condensation,biosynthetic (rule-based-clusters) NRPS:AMP-binding,biosynthetic-additional(rule-based-clusters) PP-binding,biosynthetic-additional (smcogs)SMCOG1002:AMP-dependent synthetase and ligase (Score: 279%3bE-value: 1e-84)	Condensation (E-value: 2.1e-10, bitscore:33.0, seeds: 42, tool: rule-based-clusters),AMP-binding (E-value: 5.7e-74, bitscore:241.9, seeds: 400, tool: rule-based-clusters),PP-binding (E-value: 2.5e-07, bitscore:24.1, seeds: 164, tool: rule-based-clusters)	biosynthetic
propinquum	NRPS	MQNFYLSATQRDIWLAQSARPESAQFQCAELLHFSGELDRPLLRACIQDCLQKLPVVCADYYSAEQARYAHPPDGPQQYIPVHLAHSELNYGPELFTWASRTATVSGKSALTEHYLLQLADGTTAWLARFHHLVGDGYSIHRMLEFICATYSARVVGDPDPVVPFAPMSALASDQPPADFRPADPEQQSALLLGAARGVDEVVVTGHARISTPGPVHNIVAQYCASLGNTPEIFLGFPQMNRPMGQVAVDMRPQVSINTRSYDAFANEFRDAAYSGTCPHINIRPFSTQFRCGGVIGSLRTISVGPIPDIEIIVQSCLRGERDIFVMARGSNLQDVVDKHAARIAFAIEHPDEPDFLLPEERQEIAAFQGPTHAIAAPTLGAHLATVLGCAHYDATDGG…	TRUE	3889	C_propinquum_KPL3889	C_propinquum_KPL3889	Lemon	KPL	US	Respiratory	Nasal	propinquum	97.1	3	83	99.33	0.09	NA	KHIOAHGD_14	8304	11924	-	proto_core	proto_core-KHIOAHGD_14_2	NULL	20000	cds(Condensation and (AMP-binding orA-OX))	20000	rule-based-clusters	1	antismash	8304	11924	-	CDS	cds-KHIOAHGD_01825	NULL	gene-KHIOAHGD_01825	0	entF	Enterobactin synthase component F	KHIOAHGD_01825	X_KHIOAHGD_01825	ab initio prediction:Prodigal:2.6,similar to AA sequence:UniProtKB:P11454	11	2.7.7.-	biosynthetic (rule-based-clusters) NRPS:Condensation,biosynthetic (rule-based-clusters) NRPS:AMP-binding,biosynthetic-additional(rule-based-clusters) PP-binding,biosynthetic-additional (smcogs)SMCOG1002:AMP-dependent synthetase and ligase (Score: 279%3bE-value: 1e-84)	Condensation (E-value: 1.2e-10, bitscore:33.0, seeds: 42, tool: rule-based-clusters),AMP-binding (E-value: 3.3e-74, bitscore:241.9, seeds: 400, tool: rule-based-clusters),PP-binding (E-value: 1.5e-07, bitscore:24.1, seeds: 164, tool: rule-based-clusters)	biosynthetic
propinquum	NRPS	MQNFYLSATQRDIWLAQSARPESAQFQCAELLHFSGELDRPLLRACIQDCLQKLPVVCADYYSAEQARYAHPPDGPQQYIPVHLAHSELNYGPELFTWASRTATVSGKSALTEHYLLQLADGTTAWLARFHHLVGDGYSIHRMLEFICATYSARVVGDPDPVVPFAPMSALASDQPPADFRPADPEQQSALLLGAARGVDEVVVTGHARISTPGPVHNIVAQYCASLGNTPEIFLGFPQMNRPMGQVAVDMRPQVSINTRSYDAFANEFRDAAYSGTCPHINIRPFSTQFRCGGVIGSLRTISVGPIPDIEIIVQSCLRGERDIFVMARGSNLQDVVDKHAARIAFAIEHPDEPDFLLPEERQEIAAFQGPTHAIAAPTLGAHLATVLGWAHYDATDGG…	FALSE	3967	C_propinquum_KPL3967	C_propinquum_KPL3967	Lemon	KPL	US	Respiratory	Nasal	propinquum	97.3	3	88	99.67	0	NA	EHFOBMOG_6	20001	23621	+	proto_core	proto_core-EHFOBMOG_6_2	NULL	20000	cds(Condensation and (AMP-binding orA-OX))	20000	rule-based-clusters	1	antismash	20001	23621	+	CDS	cds-EHFOBMOG_01038	NULL	gene-EHFOBMOG_01038	0	entF	Enterobactin synthase component F	EHFOBMOG_01038	X_EHFOBMOG_01038	ab initio prediction:Prodigal:2.6,similar to AA sequence:UniProtKB:P11454	11	2.7.7.-	biosynthetic (rule-based-clusters) NRPS:AMP-binding,biosynthetic (rule-based-clusters) NRPS:Condensation,biosynthetic-additional(rule-based-clusters) PP-binding,biosynthetic-additional (smcogs)SMCOG1002:AMP-dependent synthetase and ligase (Score:280.2%3b E-value: 4.2e-85)	Condensation (E-value: 1.6e-10, bitscore:33.0, seeds: 42, tool: rule-based-clusters),AMP-binding (E-value: 6.3e-74, bitscore:241.5, seeds: 400, tool: rule-based-clusters),PP-binding (E-value: 3.4e-08, bitscore:26.5, seeds: 164, tool: rule-based-clusters)	biosynthetic
propinquum	NRPS	MQNFYLSATQRDIWLAQSARPESAQFQCAELLHFSGELDRPLLRACIQDCLQKLPVVCADYYSAEQARYAHPPDGPQQYIPVHLAHSELNYGPELFTWASRTATVSGKSALTEHYLLQLADGTTAWLARFHHLVGDGYSIHRMLEFICATYSARVVGDPDPVVPFAPMSALASDQPPADFRPADPEQQSALLLGAARGVDEVVVTGHARISTPGPVHNIVAQYCASLGNTPEIFLGFPQMNRPMGQVAVDMRPQVSINTRSYDAFANEFRDAAYSGTCPHINIRPFSTQFRCGGVIGSLRTISVGPIPDIEIIVQSCLRGERDIFVMARGSNLQDVVDKHAARIAFAIEHPDEPDFLLPEERQEIAAFQGPTHAIAAPTLGAHLATVLGWAHYDATDGG…	FALSE	3675	C_propinquum_KPL3675	C_propinquum_KPL3675	Lemon	KPL	US	Respiratory	Nasal	propinquum	97	3	82	99.22	0	NA	HPNAEDAH_9	20001	23621	-	proto_core	proto_core-HPNAEDAH_9_2	NULL	20000	cds(Condensation and (AMP-binding orA-OX))	20000	rule-based-clusters	1	antismash	20001	23621	-	CDS	cds-HPNAEDAH_01484	NULL	gene-HPNAEDAH_01484	0	entF	Enterobactin synthase component F	HPNAEDAH_01484	X_HPNAEDAH_01484	ab initio prediction:Prodigal:2.6,similar to AA sequence:UniProtKB:P11454	11	2.7.7.-	biosynthetic (rule-based-clusters) NRPS:Condensation,biosynthetic (rule-based-clusters) NRPS:AMP-binding,biosynthetic-additional(rule-based-clusters) PP-binding,biosynthetic-additional (smcogs)SMCOG1002:AMP-dependent synthetase and ligase (Score:280.2%3b E-value: 4.2e-85)	Condensation (E-value: 1.7e-10, bitscore:33.0, seeds: 42, tool: rule-based-clusters),AMP-binding (E-value: 6.5e-74, bitscore:241.5, seeds: 400, tool: rule-based-clusters),PP-binding (E-value: 3.6e-08, bitscore:26.5, seeds: 164, tool: rule-based-clusters)	biosynthetic
propinquum	NRPS	MQNFYLSATQRDIWLAQSARPESAQFQCAELLHFSGELDRPLLRACIQDCLQKLPVVCADYYSAEQARYAHPPDGPQQYIPVHLAHSELNYGPELFTWASRTATVSGKSALTEHYLLQLADGTTAWLARFHHLVGDGYSIHRMLEFICATYSARVVGDPDPVVPFAPMSALASDQPPADFRPADPEQQSALLLGAARGVDEVVVTGHARISTPGPVHNIVAQYCASLGNTPEIFLGFPQMNRPMGQVAVDMRPQVSINTRSYDAFANEFRDAAYSGTCPHINIRPFSTQFRCGGVIGSLRTISVGPIPDIEIIVQSCLRGERDIFVMARGSNLQDVVDKHAARIAFAIEHPDEPDFLLPEERQEIAAFQGPTHAIAAPTLGAHLATVLGWAHYDATDGG…	TRUE	2657	C_propinquum_KPL2657	C_propinquum_KPL2657	Lemon	KPL	US	Respiratory	Nasal	propinquum	97.7	3	84	99.22	0	NA	LDEKFHFG_4	9140	12760	-	proto_core	proto_core-LDEKFHFG_4_2	NULL	20000	cds(Condensation and (AMP-binding orA-OX))	20000	rule-based-clusters	1	antismash	9140	12760	-	CDS	cds-LDEKFHFG_00998	NULL	gene-LDEKFHFG_00998	0	entF	Enterobactin synthase component F	LDEKFHFG_00998	X_LDEKFHFG_00998	ab initio prediction:Prodigal:2.6,similar to AA sequence:UniProtKB:P11454	11	2.7.7.-	biosynthetic (rule-based-clusters) NRPS:Condensation,biosynthetic (rule-based-clusters) NRPS:AMP-binding,biosynthetic-additional(rule-based-clusters) PP-binding,biosynthetic-additional (smcogs)SMCOG1002:AMP-dependent synthetase and ligase (Score:280.2%3b E-value: 4.2e-85)	Condensation (E-value: 4e-10, bitscore:33.0, seeds: 42, tool: rule-based-clusters),AMP-binding (E-value: 1.6e-73, bitscore:241.5, seeds: 400, tool: rule-based-clusters),PP-binding (E-value: 8.5e-08, bitscore:26.5, seeds: 164, tool: rule-based-clusters)	biosynthetic
propinquum	NRPS	MVQNFYLSATQRDIWLAQSARPESAQFQCAELLHFSGELDRPLLRACIQDCLQKLPVVCADYYSAEKARYAQAPDGPQQYIPVHLAHSELKYGPELFTWASRTATVSGKSALTEHYLLQLADGTTAWLARFHHLVGDGYSIHRMLEFICATYSARVVGDPDPAIPFAPVSALASDQPPADFRPADPEQQSALLLGAARGVDEVVVTGYARISTPGPVHNIVAQYCASLGNTPEIFLGFPQMNRPMGQVAVDMRPQVSINTRSYDAYANEFRDAAYSGTCPHINIRPFSTQFRCGGVIGSLRTISVGPIPDIEIIVQSCLRGERDIFVMARGSNLQDVVDKHAARIAFAIEHPDEPDFLLPEERQEIAAFQGPTHTIAAPTLGAHLATVLGCAHYDATDG…	FALSE	GCF_016728665.1	FDAARGOS_1112	C_propinquum_GCA016728665.1	NA	NA	NCBI Reference	Respiratory	NCBI Reference	propinquum	100	NA	NA	NA	NA	NA	NZ_CP068161	20001	23636	+	proto_core	proto_core-NZ_CP068161_2	NULL	20000	cds(Condensation and (AMP-binding orA-OX))	20000	rule-based-clusters	1	antismash	20001	23636	+	CDS	cds-I6I69_RS06955	NULL	gene-I6I69_RS06955	0	NA	non-ribosomal peptide synthetase	I6I69_RS06955	WP_018120712.1	COORDINATES: protein motif:HMM:TIGR01733.1	11	NA	biosynthetic (rule-based-clusters) NRPS:AMP-binding,biosynthetic (rule-based-clusters) NRPS:Condensation,biosynthetic-additional(rule-based-clusters) PP-binding,biosynthetic-additional (smcogs)SMCOG1002:AMP-dependent synthetase and ligase (Score:279.1%3b E-value: 9.2e-85)	Condensation (E-value: 5.2e-10, bitscore:35.9, seeds: 42, tool: rule-based-clusters),AMP-binding (E-value: 1.1e-72, bitscore:241.9, seeds: 400, tool: rule-based-clusters),PP-binding (E-value: 1e-05, bitscore:23.0, seeds: 164, tool: rule-based-clusters)	biosynthetic
propinquum	siderophore	MSKSQQPCHPISLTPGAMHTSLGTVNIRPVQPTKDAKTLHTWVTHPRSHFWGALDASEQEILAEYRRIETSNAEQAWLLYLDGNPIALSETYDPKHVVLNTCSEFTLHEGDIGMHILVSPPIGKSIHGLTDNIFSALVRWIFSHGEVNRIVVEPDVSNLGIHRKNARTGFIQPGLTTTLTMSGKPKTALIQYCTRPDFLGSPNAPLSYPIAPTPWELIKPTDSSSPVTLGIGHLAKTAEAAHRELFAKALREFTHERLISPRKIKESANETESNDGNHSGWRSYQISWGSRKLIFRAREHRLLHLSVDPLSIHDPADLTWTPDIITGIADAAEQLGIAESSRETYLEEISATFAARARTLALPRPTSTELADATRDPAELFQTIESAMVIGHPGFLANS…	FALSE	3953	C_propinquum_KPL3953	C_propinquum_KPL3953	Lemon	KPL	US	Respiratory	Nasal	propinquum	96.6	3	85	99.78	2.13	NA	BFDMGGND_15	5001	7553	-	proto_core	proto_core-BFDMGGND_15_2	NULL	5000	IucA_IucC	20000	rule-based-clusters	1	antismash	5001	7553	-	CDS	cds-BFDMGGND_02171	NULL	gene-BFDMGGND_02171	0	iucC	Aerobactin synthase	BFDMGGND_02171	X_BFDMGGND_02171	ab initio prediction:Prodigal:2.6,similar to AA sequence:UniProtKB:Q47318	11	6.3.2.39	biosynthetic (rule-based-clusters)siderophore: IucA_IucC,biosynthetic-additional (smcogs)SMCOG1203:putative siderophore biosynthesis protein (Score:69.4%3b E-value: 6.8e-21)	IucA_IucC (E-value: 2.6e-63, bitscore:204.0, seeds: 168, tool: rule-based-clusters)	biosynthetic
propinquum	siderophore	MSKSQQPCHPISLTPGAMHTSLGTVNIRPVQPTKDAKTLHTWVTHPRSHFWGALDASEQEILAEYRRIETSNAEQAWLLYLDGNPIALSETYDPKHVVLNTCSEFTLHEGDIGMHILVSPPIGKSIHGLTDNIFSALVRWIFSHGEVNRIVVEPDVSNLGIHRKNARTGFTQPGLTTTLTMSGKPKTALIQYCTRPDFLGSPNAPLSYPIAPTPWELIKPTDSSSPVTLGIGHLAKTAEAAHRELFAKALREFTHERLISPRKIKESANETESNDGNHSGWRSYQISWGSRKLIFRAREHRLLHLSVDPLSIHDPADLTWTPDIITGIADAAEQLGIAKSSRETYLEEISATFAARARTLSIPRPTSTELADATRDPAELFQAIESAMVIGHPGFLANS…	FALSE	2804	C_propinquum_KPL2804	C_propinquum_KPL2804	Lemon	KPL	US	Respiratory	Nasal	propinquum	96.8	3	81	99.67	0.15	NA	NAMLENMN_3	5001	7553	+	proto_core	proto_core-NAMLENMN_3_2	NULL	5000	IucA_IucC	20000	rule-based-clusters	1	antismash	5001	7553	+	CDS	cds-NAMLENMN_00920	NULL	gene-NAMLENMN_00920	0	iucC	Aerobactin synthase	NAMLENMN_00920	X_NAMLENMN_00920	ab initio prediction:Prodigal:2.6,similar to AA sequence:UniProtKB:Q47318	11	6.3.2.39	biosynthetic (rule-based-clusters)siderophore: IucA_IucC,biosynthetic-additional (smcogs)SMCOG1203:putative siderophore biosynthesis protein (Score:70.8%3b E-value: 2.5e-21)	IucA_IucC (E-value: 2.1e-62, bitscore:204.7, seeds: 168, tool: rule-based-clusters)	biosynthetic
propinquum	siderophore	MSKSQQPCHPISLTPGAMHTSLGTVNIRPVQPTKDAKTLHTWVTHPRSHFWGALDASEQEILAEYRRIETSNAEQAWLLYLDGNPIALSETYDPKHVVLNTCSEFTLHEGDIGMHILVSPPIGKSIHGLTDNIFSALVRWIFSHGEVNRIVVEPDVSNLGIHRKNARTGFTQPGLTTTLTMSGKPKTALIQYCTRPDFLGSPNAPLSYPIAPTPWELIKPTDSSSPVTLGIGHLAKTAEAAHRELFAKALREFTHERLISPRKIKESANETESNDGNHSGWRSYQISWGSRKLIFRAREHRLLHLSVDPLSIHDPADLTWTPDIITGIADAAEQLGIAKSSRETYLEEISATFAARARTLSIPRPTSTELADATRDPAELFQAIESAMVIGHPGFLANS…	FALSE	2755	C_propinquum_KPL2755	C_propinquum_KPL2755	Lemon	KPL	US	Respiratory	Nasal	propinquum	97	3	85	99.33	0.44	NA	KGCLACKB_5	5001	7553	-	proto_core	proto_core-KGCLACKB_5_2	NULL	5000	IucA_IucC	20000	rule-based-clusters	1	antismash	5001	7553	-	CDS	cds-KGCLACKB_01220	NULL	gene-KGCLACKB_01220	0	iucC	Aerobactin synthase	KGCLACKB_01220	X_KGCLACKB_01220	ab initio prediction:Prodigal:2.6,similar to AA sequence:UniProtKB:Q47318	11	6.3.2.39	biosynthetic (rule-based-clusters)siderophore: IucA_IucC,biosynthetic-additional (smcogs)SMCOG1203:putative siderophore biosynthesis protein (Score:70.8%3b E-value: 2.5e-21)	IucA_IucC (E-value: 1.3e-62, bitscore:204.7, seeds: 168, tool: rule-based-clusters)	biosynthetic
propinquum	siderophore	MSKSQQPCHPISLTPGAMHTSLGTVNIRPVQPTKDAKTLHTWVTHPRSHFWGALDASEQEILAEYRRIETSNAEQAWLLYLDGNPIALSETYDPKHVVLNTCSEFTLHEGDIGMHILVSPPIGKSIHGLTDNIFSALVRWIFSHGEVNRIVVEPDVSNLGIHRKNARTGFTQPGLTTTLTMSGKPKTALIQYCTRPDFLGSPNAPLSYPIAPTPWELIKPTDSSSPVTLGIGHLAKTAEAAHRELFAKALREFTHERLISPRKIKESANETESNDGNHSGWRSYQISWGSRKLIFRAREHRLLHLSVDPLSIHDPADLTWTPDIITGIADAAEQLGIAKSSRETYLEEISATFAARARTLSIPRPTSTELADATRDPAELFQAIESAMVIGHPGFLANS…	FALSE	2811	C_propinquum_KPL2811	C_propinquum_KPL2811	Lemon	KPL	US	Respiratory	Nasal	propinquum	97.1	3	94	99.33	1.81	NA	GIPGFMJN_24	5001	7553	+	proto_core	proto_core-GIPGFMJN_24_2	NULL	5000	IucA_IucC	20000	rule-based-clusters	1	antismash	5001	7553	+	CDS	cds-GIPGFMJN_02094	NULL	gene-GIPGFMJN_02094	0	iucC	Aerobactin synthase	GIPGFMJN_02094	X_GIPGFMJN_02094	ab initio prediction:Prodigal:2.6,similar to AA sequence:UniProtKB:Q47318	11	6.3.2.39	biosynthetic (rule-based-clusters)siderophore: IucA_IucC,biosynthetic-additional (smcogs)SMCOG1203:putative siderophore biosynthesis protein (Score:70.8%3b E-value: 2.5e-21)	IucA_IucC (E-value: 1.7e-63, bitscore:204.7, seeds: 168, tool: rule-based-clusters)	biosynthetic
propinquum	siderophore	MSKSQQSCHPISLTPGAMHTSLGTVNIRPVQPTKDAKTLHTWVTHPRAHFWGALDASEQEILAEYRRIETSNAEQAWLLYLDGNPIALSETYDPKHVVLNTCSEFTLHEGDIGMHILVSPPIGKSIHGLTDNIFSALVRWIFSHGEVNRIVVEPDVSNLGIHRKNARTGFTQPGLTTTLTMSGKPKTALIQYCTRPDFLGSPNAPLSYPIAPTPWELVKPTDSSSPVTLGIGHLAKTADAAHRELFAKALREFTHERLISPRKIKESADETESNDGNHSGWRSYQVSWGSRKLIFRAREHRLLHLSVDPLSIHDPADLTWTPDIITGIADAAEQLGIAESSRETYLEEISATFAARARTLALPRPTSTELADATRDPAELFQTIESAMVIGHPGFLANS…	FALSE	2657	C_propinquum_KPL2657	C_propinquum_KPL2657	Lemon	KPL	US	Respiratory	Nasal	propinquum	97.7	3	84	99.22	0	NA	LDEKFHFG_8	5001	7553	+	proto_core	proto_core-LDEKFHFG_8_2	NULL	5000	IucA_IucC	20000	rule-based-clusters	1	antismash	5001	7553	+	CDS	cds-LDEKFHFG_01757	NULL	gene-LDEKFHFG_01757	0	iucC	Aerobactin synthase	LDEKFHFG_01757	X_LDEKFHFG_01757	ab initio prediction:Prodigal:2.6,similar to AA sequence:UniProtKB:Q47318	11	6.3.2.39	biosynthetic (rule-based-clusters)siderophore: IucA_IucC,biosynthetic-additional (smcogs)SMCOG1203:putative siderophore biosynthesis protein (Score:72.4%3b E-value: 8.4e-22)	IucA_IucC (E-value: 1.7e-62, bitscore:203.9, seeds: 168, tool: rule-based-clusters)	biosynthetic
propinquum	siderophore	MSKSQQSCHPISLTPGAMHTSLGTVNIRPVQPTKDAKTLHTWVTHPRAHFWGALDASEQEILAEYRRIETSNAEQAWLLYLDGNPIALSETYDPKHVVLNTCSEFTLHEGDIGMHILVSPPIGKSIHGLTDNIFSALVRWIFSHGEVNRIVVEPDVSNLGIHRKNARTGFTQPGLTTTLTMSGKPKTALIQYCTRPDFLGSPNAPLSYPIAPTPWELVKPTDSSSPVTLGIGHLAKTADAAHRELFAKALREFTHERLISPRKIKESADETESNDGNHSGWRSYQVSWGSRKLIFRAREHRLLHLSVDPLSIHDPADLTWTPDIITGIADAAEQLGIAESSRETYLEEISATFAARARTLALPRPTSTELADATRDPAELFQTIESAMVIGHPGFLANS…	FALSE	3889	C_propinquum_KPL3889	C_propinquum_KPL3889	Lemon	KPL	US	Respiratory	Nasal	propinquum	97.1	3	83	99.33	0.09	NA	KHIOAHGD_4	5001	7553	+	proto_core	proto_core-KHIOAHGD_4_2	NULL	5000	IucA_IucC	20000	rule-based-clusters	1	antismash	5001	7553	+	CDS	cds-KHIOAHGD_00723	NULL	gene-KHIOAHGD_00723	0	iucC	Aerobactin synthase	KHIOAHGD_00723	X_KHIOAHGD_00723	ab initio prediction:Prodigal:2.6,similar to AA sequence:UniProtKB:Q47318	11	6.3.2.39	biosynthetic (rule-based-clusters)siderophore: IucA_IucC,biosynthetic-additional (smcogs)SMCOG1203:putative siderophore biosynthesis protein (Score:72.4%3b E-value: 8.4e-22)	IucA_IucC (E-value: 2.7e-62, bitscore:203.9, seeds: 168, tool: rule-based-clusters)	biosynthetic
propinquum	siderophore	MSKSQQSCHPISLTPGAMHTSLGTVNIRPVQPTKDAKTLHTWVTHPRAHFWGALDASEQEILAEYRRIETSNAEQAWLLYLDGNPIALSETYDPKHVVLNTCSEFTLHEGDIGMHILVSPPIGKSIHGLTDNIFSALVRWIFSHGEVNRIVVEPDVSNLGIHRKNARTGFTQPGLTTTLTMSGKPKTALIQYCTRPDFLGSPNAPLSYPIAPTPWELVKPTDSSSPVTLGIGHLAKTADAAHRELFAKALREFTHERLISPRKIKESADETESNDGNHSGWRSYQVSWGSRKLIFRAREHRLLHLSVDPLSIHDPADLTWTPDIITGIADAAEQLGIAESSRETYLEEISATFAARARTLALPRPTSTELADATRDPAELFQTIESAMVIGHPGFLANS…	FALSE	05-146	C_propinquum_BWA146	C_propinquum_MSK146	Kelly	BWA	BWA	Respiratory	Nasopharyngeal	propinquum	97.1	1	103.6	99.78	0	NA	CMDCAGFN_7	5001	7553	+	proto_core	proto_core-CMDCAGFN_7_2	NULL	5000	IucA_IucC	20000	rule-based-clusters	1	antismash	5001	7553	+	CDS	cds-CMDCAGFN_01777	NULL	gene-CMDCAGFN_01777	0	iucC	Aerobactin synthase	CMDCAGFN_01777	X_CMDCAGFN_01777	ab initio prediction:Prodigal:2.6,similar to AA sequence:UniProtKB:Q47318	11	6.3.2.39	biosynthetic (rule-based-clusters)siderophore: IucA_IucC,biosynthetic-additional (smcogs)SMCOG1203:putative siderophore biosynthesis protein (Score:72.4%3b E-value: 8.4e-22)	IucA_IucC (E-value: 1.7e-62, bitscore:203.9, seeds: 168, tool: rule-based-clusters)	biosynthetic
propinquum	siderophore	MSKSQQSCHPISLTPGAMHTSLGTVNIRPVQPTKDAKTLHTWVTHPRAHFWGALDASEQEILAEYRRIETSNAEQAWLLYLDGNPIALSETYDPKHVVLNTCSEFTLHEGDIGMHILVSPPIGKSIHGLTDNIFSALVRWIFSHGEVNRIVVEPDVSNLGIHRKNARTGFTQPGLTTTLTMSGKPKTALIQYCTRPDFLGSPNAPLSYPIAPTPWELVKPTDSSSPVTLGIGHLAKTADAAHRELFAKALREFTHERLISPRKIKESADETESNDGNHSGWRSYQVSWGSRKLIFRAREHRLLHLSVDPLSIHDPADLTWTPDIITGIADAAEQLGIAESSRETYLEEISATFAARARTLALPRPTSTELADATRDPAELFQTIESAMVIGHPGFLANS…	FALSE	4040	C_propinquum_KPL4040	C_propinquum_KPL4040	Lemon	KPL	US	Respiratory	Nasal	propinquum	97.2	3	84	99.22	0.57	NA	OGPGJBKG_4	5001	7553	-	proto_core	proto_core-OGPGJBKG_4_2	NULL	5000	IucA_IucC	20000	rule-based-clusters	1	antismash	5001	7553	-	CDS	cds-OGPGJBKG_00839	NULL	gene-OGPGJBKG_00839	0	iucC	Aerobactin synthase	OGPGJBKG_00839	X_OGPGJBKG_00839	ab initio prediction:Prodigal:2.6,similar to AA sequence:UniProtKB:Q47318	11	6.3.2.39	biosynthetic (rule-based-clusters)siderophore: IucA_IucC,biosynthetic-additional (smcogs)SMCOG1203:putative siderophore biosynthesis protein (Score:72.4%3b E-value: 8.4e-22)	IucA_IucC (E-value: 1.6e-62, bitscore:203.9, seeds: 168, tool: rule-based-clusters)	biosynthetic
[truncated: 376 more rows]
[truncated: 9 more columns]
