# Supplementary material for: Genome mining identifies a diversity of natural product biosynthetic capacity in human respiratory Corynebacterium strains
Source: mSphere. 2025 May 21;10(6):e00258-25. doi: 10.1128/msphere.00258-25 (PMC12188740; doi:10.1128/msphere.00258-25)
Supplement: Table S4 — BGC families and types identified from other respiratory bacterial genomes. [file msphere.00258-25-s0009.xlsx]

## Sheet: Table S4
Supplemental Table 4. Protocore products and their families from the BGCs identified in this study by antiSMASH6 from other respiratory strain genomes and their reference genomes.
protocore product	protocore product family	unique cluster ID	assembly accession number	species
betalactone	Other	betalactone_1	GCA_003666645.1	C. diphtheriae
betalactone	Other	betalactone_1	GCA_000263415.1	C. diphtheriae
betalactone	Other	betalactone_2	GCA_003666645.1	C. diphtheriae
betalactone	Other	betalactone_2	GCA_000263415.1	C. diphtheriae
class II lanthipeptide	RiPP	lanthipeptide_class_ii_6	GCA_015830385.1	C. diphtheriae
class II lanthipeptide	RiPP	lanthipeptide_class_ii_3	GCA_002115145.1	C. diphtheriae
class II lanthipeptide	RiPP	lanthipeptide_class_ii_4	GCA_001875805.1	C. diphtheriae
class II lanthipeptide	RiPP	NA	GCA_004758745.1	C. diphtheriae
class II lanthipeptide	RiPP	lanthipeptide_class_ii_2	GCA_015830285.1	C. diphtheriae
class II lanthipeptide	RiPP	lanthipeptide_class_ii_2	GCA_000968865.1	C. diphtheriae
class II lanthipeptide	RiPP	lanthipeptide_class_ii_1	GCA_021560215.1	C. diphtheriae
class II lanthipeptide	RiPP	lanthipeptide_class_ii_5	GCA_001889775.1	C. diphtheriae
class II lanthipeptide	RiPP	lanthipeptide_class_ii_7	GCA_001875875.1	C. diphtheriae
class v lanthipeptide	RiPP	lanthipeptide_class_v_2	GCA_015830385.1	C. diphtheriae
class v lanthipeptide	RiPP	lanthipeptide_class_v_1	GCA_015830385.1	C. diphtheriae
LAP	RiPP	LAP_29	GCA_021560295.1	C. diphtheriae
LAP	RiPP	LAP_6	GCA_001832935.1	C. diphtheriae
LAP	RiPP	LAP_3	GCA_021560235.1	C. diphtheriae
LAP	RiPP	LAP_3	GCA_021560255.1	C. diphtheriae
LAP	RiPP	LAP_8	GCA_002115185.1	C. diphtheriae
LAP	RiPP	LAP_20	GCA_024969545.1	C. diphtheriae
LAP	RiPP	LAP_28	GCA_003194045.1	C. diphtheriae
LAP	RiPP	LAP_26	GCA_001902275.1	C. diphtheriae
LAP	RiPP	LAP_18	GCA_023652155.1	C. diphtheriae
LAP	RiPP	LAP_2	GCA_001889775.1	C. diphtheriae
LAP	RiPP	LAP_2	GCA_002115145.1	C. diphtheriae
LAP	RiPP	LAP_25	GCA_015830385.1	C. diphtheriae
LAP	RiPP	LAP_21	GCA_001875805.1	C. diphtheriae
LAP	RiPP	LAP_24	GCA_001457455.1	C. diphtheriae
LAP	RiPP	LAP_15	GCA_015830305.1	C. diphtheriae
LAP	RiPP	LAP_5	GCA_002115125.1	C. diphtheriae
LAP	RiPP	LAP_5	GCA_000257885.1	C. diphtheriae
LAP	RiPP	LAP_31	GCA_001889825.1	C. diphtheriae
LAP	RiPP	LAP_31	GCA_002115095.1	C. diphtheriae
LAP	RiPP	LAP_19	GCA_001832925.1	C. diphtheriae
LAP	RiPP	LAP_27	GCA_024969545.1	C. diphtheriae
LAP	RiPP	LAP_9	GCA_000257885.1	C. diphtheriae
LAP	RiPP	LAP_9	GCA_021560255.1	C. diphtheriae
LAP	RiPP	LAP_10	GCA_015830305.1	C. diphtheriae
LAP	RiPP	LAP_4	GCA_002115185.1	C. diphtheriae
LAP	RiPP	LAP_12	GCA_001457455.1	C. diphtheriae
LAP	RiPP	LAP_30	GCA_001832925.1	C. diphtheriae
LAP	RiPP	LAP_11	GCA_001832935.1	C. diphtheriae
LAP	RiPP	LAP_11	GCA_001875805.1	C. diphtheriae
LAP	RiPP	LAP_1	GCA_001889775.1	C. diphtheriae
LAP	RiPP	LAP_1	GCA_021560295.1	C. diphtheriae
LAP	RiPP	LAP_1	GCA_002115145.1	C. diphtheriae
LAP	RiPP	LAP_17	GCA_021560235.1	C. diphtheriae
LAP	RiPP	LAP_22	GCA_023652155.1	C. diphtheriae
LAP	RiPP	LAP_23	GCA_001902275.1	C. diphtheriae
LAP	RiPP	LAP_13	GCA_002115095.1	C. diphtheriae
LAP	RiPP	LAP_13	GCA_001889825.1	C. diphtheriae
LAP	RiPP	LAP_7	GCA_002115125.1	C. diphtheriae
LAP	RiPP	LAP_16	GCA_003194045.1	C. diphtheriae
LAP	RiPP	LAP_14	GCA_015830385.1	C. diphtheriae
NAPAA	NAPAA	NAPAA_25	GCA_000257885.1	C. diphtheriae
NAPAA	NAPAA	NAPAA_11	GCA_003194045.1	C. diphtheriae
NAPAA	NAPAA	NAPAA_14	GCA_023652155.1	C. diphtheriae
NAPAA	NAPAA	NAPAA_7	GCA_015830305.1	C. diphtheriae
NAPAA	NAPAA	NAPAA_4	GCA_015830385.1	C. diphtheriae
NAPAA	NAPAA	NAPAA_1	GCA_002115125.1	C. diphtheriae
NAPAA	NAPAA	NAPAA_29	GCA_015830285.1	C. diphtheriae
NAPAA	NAPAA	NAPAA_2	GCA_001832925.1	C. diphtheriae
NAPAA	NAPAA	NAPAA_15	GCA_003666645.1	C. diphtheriae
NAPAA	NAPAA	NAPAA_12	GCA_021560115.1	C. diphtheriae
NAPAA	NAPAA	NAPAA_16	GCA_021560295.1	C. diphtheriae
NAPAA	NAPAA	NAPAA_8	GCA_001889775.1	C. diphtheriae
NAPAA	NAPAA	NAPAA_8	GCA_001832975.1	C. diphtheriae
NAPAA	NAPAA	NAPAA_21	GCA_024969545.1	C. diphtheriae
NAPAA	NAPAA	NAPAA_24	GCA_001875805.1	C. diphtheriae
NAPAA	NAPAA	NAPAA_23	GCA_021560255.1	C. diphtheriae
NAPAA	NAPAA	NAPAA_13	GCA_002115095.1	C. diphtheriae
NAPAA	NAPAA	NAPAA_13	GCA_001889825.1	C. diphtheriae
NAPAA	NAPAA	NAPAA_26	GCA_017149575.1	C. diphtheriae
NAPAA	NAPAA	NAPAA_19	GCA_015830215.1	C. diphtheriae
NAPAA	NAPAA	NAPAA_10	GCA_001889855.1	C. diphtheriae
NAPAA	NAPAA	NAPAA_28	GCA_000968865.1	C. diphtheriae
NAPAA	NAPAA	NAPAA_18	GCA_021560215.1	C. diphtheriae
NAPAA	NAPAA	NAPAA_22	GCA_021560235.1	C. diphtheriae
NAPAA	NAPAA	NAPAA_9	GCA_002115185.1	C. diphtheriae
NAPAA	NAPAA	NAPAA_3	GCA_001457455.1	C. diphtheriae
NAPAA	NAPAA	NAPAA_17	GCA_000263415.1	C. diphtheriae
NAPAA	NAPAA	NAPAA_6	GCA_004758745.1	C. diphtheriae
NAPAA	NAPAA	NAPAA_5	GCA_041450195.1	C. diphtheriae
NAPAA	NAPAA	NAPAA_20	GCA_001902275.1	C. diphtheriae
NAPAA	NAPAA	NAPAA_27	GCA_001875875.1	C. diphtheriae
NRPS	NRPS	NRPS_9	GCA_001875805.1	C. diphtheriae
NRPS	NRPS	NRPS_11	GCA_024969545.1	C. diphtheriae
NRPS	NRPS	NA	GCA_015830305.1	C. diphtheriae
NRPS	NRPS	NRPS_16	GCA_015830385.1	C. diphtheriae
NRPS	NRPS	NA	GCA_021560235.1	C. diphtheriae
NRPS	NRPS	NRPS_5	GCA_001832925.1	C. diphtheriae
NRPS	NRPS	NRPS_5	GCA_001875805.1	C. diphtheriae
NRPS	NRPS	NRPS_5	GCA_002115125.1	C. diphtheriae
NRPS	NRPS	NRPS_5	GCA_002115145.1	C. diphtheriae
NRPS	NRPS	NRPS_5	GCA_002115185.1	C. diphtheriae
NRPS	NRPS	NRPS_18	GCA_001902275.1	C. diphtheriae
NRPS	NRPS	NRPS_8	GCA_001457455.1	C. diphtheriae
NRPS	NRPS	NRPS_20	GCA_023652155.1	C. diphtheriae
NRPS	NRPS	NRPS_4	GCA_017149575.1	C. diphtheriae
NRPS	NRPS	NRPS_24	GCA_001889775.1	C. diphtheriae
NRPS	NRPS	NRPS_19	GCA_003194045.1	C. diphtheriae
NRPS	NRPS	NRPS_10	GCA_001832935.1	C. diphtheriae
NRPS	NRPS	NRPS_13	GCA_001875805.1	C. diphtheriae
NRPS	NRPS	NRPS_21	GCA_003194045.1	C. diphtheriae
NRPS	NRPS	NRPS_14	GCA_017149575.1	C. diphtheriae
NRPS	NRPS	NRPS_26	GCA_001457455.1	C. diphtheriae
NRPS	NRPS	NRPS_30	GCA_015830385.1	C. diphtheriae
NRPS	NRPS	NRPS_7	GCA_001832925.1	C. diphtheriae
NRPS	NRPS	NRPS_7	GCA_002115185.1	C. diphtheriae
NRPS	NRPS	NRPS_7	GCA_001889775.1	C. diphtheriae
NRPS	NRPS	NRPS_1	GCA_023652155.1	C. diphtheriae
NRPS	NRPS	NRPS_2	GCA_001832935.1	C. diphtheriae
NRPS	NRPS	NRPS_28	GCA_021560235.1	C. diphtheriae
NRPS	NRPS	NRPS_23	GCA_002115125.1	C. diphtheriae
NRPS	NRPS	NRPS_12	GCA_015830305.1	C. diphtheriae
NRPS	NRPS	NRPS_17	GCA_024969545.1	C. diphtheriae
NRPS	NRPS	NRPS_31	GCA_001902275.1	C. diphtheriae
NRPS	NRPS	NRPS_32	GCA_002115145.1	C. diphtheriae
NRPS	NRPS	NRPS_15	GCA_003666645.1	C. diphtheriae
NRPS	NRPS	NRPS_22	GCA_000263415.1	C. diphtheriae
NRPS	NRPS	NRPS_3	GCA_000257885.1	C. diphtheriae
NRPS	NRPS	NRPS_6	GCA_003194045.1	C. diphtheriae
NRPS	NRPS	NRPS_29	GCA_023652155.1	C. diphtheriae
NRPS	NRPS	NRPS_27	GCA_004758745.1	C. diphtheriae
NRPS	NRPS	NRPS_25	GCA_000968865.1	C. diphtheriae
NRPS-like	NRPS-like	NRPS_like_1	GCA_002115145.1	C. diphtheriae
siderophore	Siderophore	siderophore_16	GCA_002115185.1	C. diphtheriae
siderophore	Siderophore	siderophore_22	GCA_015830305.1	C. diphtheriae
siderophore	Siderophore	siderophore_21	GCA_001832935.1	C. diphtheriae
siderophore	Siderophore	siderophore_7	GCA_001875805.1	C. diphtheriae
siderophore	Siderophore	siderophore_12	GCA_021560295.1	C. diphtheriae
siderophore	Siderophore	siderophore_19	GCA_001889825.1	C. diphtheriae
siderophore	Siderophore	siderophore_19	GCA_000968865.1	C. diphtheriae
siderophore	Siderophore	siderophore_19	GCA_002115095.1	C. diphtheriae
siderophore	Siderophore	siderophore_2	GCA_004758745.1	C. diphtheriae
siderophore	Siderophore	siderophore_2	GCA_021560115.1	C. diphtheriae
siderophore	Siderophore	siderophore_18	GCA_041450195.1	C. diphtheriae
siderophore	Siderophore	siderophore_13	GCA_001457455.1	C. diphtheriae
siderophore	Siderophore	siderophore_5	GCA_021560215.1	C. diphtheriae
siderophore	Siderophore	siderophore_5	GCA_001832975.1	C. diphtheriae
siderophore	Siderophore	siderophore_20	GCA_017149575.1	C. diphtheriae
siderophore	Siderophore	siderophore_3	GCA_001832925.1	C. diphtheriae
siderophore	Siderophore	siderophore_17	GCA_024969545.1	C. diphtheriae
siderophore	Siderophore	siderophore_17	GCA_021560235.1	C. diphtheriae
siderophore	Siderophore	siderophore_23	GCA_021560255.1	C. diphtheriae
siderophore	Siderophore	siderophore_9	GCA_001875875.1	C. diphtheriae
siderophore	Siderophore	siderophore_14	GCA_015830215.1	C. diphtheriae
siderophore	Siderophore	siderophore_26	GCA_003194045.1	C. diphtheriae
siderophore	Siderophore	siderophore_10	GCA_000263415.1	C. diphtheriae
siderophore	Siderophore	siderophore_6	GCA_001889775.1	C. diphtheriae
siderophore	Siderophore	siderophore_6	GCA_001902275.1	C. diphtheriae
siderophore	Siderophore	siderophore_24	GCA_001889855.1	C. diphtheriae
siderophore	Siderophore	siderophore_4	GCA_002115145.1	C. diphtheriae
siderophore	Siderophore	siderophore_15	GCA_002115125.1	C. diphtheriae
siderophore	Siderophore	siderophore_25	GCA_023652155.1	C. diphtheriae
siderophore	Siderophore	siderophore_8	GCA_015830285.1	C. diphtheriae
siderophore	Siderophore	NA	GCA_000257885.1	C. diphtheriae
siderophore	Siderophore	NA	GCA_000257885.1	C. diphtheriae
siderophore	Siderophore	siderophore_1	GCA_003666645.1	C. diphtheriae
siderophore	Siderophore	siderophore_11	GCA_015830385.1	C. diphtheriae
T1PKS	PKS	T1PKS_11	GCA_002115125.1	C. diphtheriae
T1PKS	PKS	T1PKS_19	GCA_002115185.1	C. diphtheriae
T1PKS	PKS	T1PKS_31	GCA_017149575.1	C. diphtheriae
T1PKS	PKS	T1PKS_17	GCA_015830305.1	C. diphtheriae
T1PKS	PKS	T1PKS_28	GCA_001875805.1	C. diphtheriae
T1PKS	PKS	T1PKS_32	GCA_015830385.1	C. diphtheriae
T1PKS	PKS	T1PKS_6	GCA_001902275.1	C. diphtheriae
T1PKS	PKS	NA	GCA_001832935.1	C. diphtheriae
T1PKS	PKS	T1PKS_13	GCA_001832925.1	C. diphtheriae
T1PKS	PKS	NA	GCA_002115095.1	C. diphtheriae
T1PKS	PKS	NA	GCA_001889825.1	C. diphtheriae
T1PKS	PKS	T1PKS_22	GCA_041450195.1	C. diphtheriae
T1PKS	PKS	T1PKS_18	GCA_001889855.1	C. diphtheriae
T1PKS	PKS	T1PKS_18	GCA_015830215.1	C. diphtheriae
T1PKS	PKS	T1PKS_5	GCA_003666645.1	C. diphtheriae
T1PKS	PKS	T1PKS_5	GCA_021560115.1	C. diphtheriae
T1PKS	PKS	T1PKS_5	GCA_000263415.1	C. diphtheriae
T1PKS	PKS	T1PKS_5	GCA_004758745.1	C. diphtheriae
T1PKS	PKS	T1PKS_9	GCA_000968865.1	C. diphtheriae
T1PKS	PKS	T1PKS_27	GCA_015830285.1	C. diphtheriae
T1PKS	PKS	T1PKS_24	GCA_001875875.1	C. diphtheriae
T1PKS	PKS	T1PKS_2	GCA_000257885.1	C. diphtheriae
T1PKS	PKS	T1PKS_29	GCA_021560215.1	C. diphtheriae
T1PKS	PKS	T1PKS_20	GCA_021560255.1	C. diphtheriae
T1PKS	PKS	T1PKS_26	GCA_021560235.1	C. diphtheriae
T1PKS	PKS	T1PKS_15	GCA_001889775.1	C. diphtheriae
T1PKS	PKS	T1PKS_15	GCA_002115145.1	C. diphtheriae
T1PKS	PKS	T1PKS_10	GCA_001457455.1	C. diphtheriae
T1PKS	PKS	T1PKS_23	GCA_023652155.1	C. diphtheriae
T1PKS	PKS	T1PKS_23	GCA_003194045.1	C. diphtheriae
T1PKS	PKS	T1PKS_21	GCA_024969545.1	C. diphtheriae
T1PKS	PKS	T1PKS_3	GCA_021560295.1	C. diphtheriae
T1PKS	PKS	T1PKS_4	GCA_001832975.1	C. diphtheriae
T1PKS	PKS	T1PKS_8	GCA_000257885.1	C. diphtheriae
T1PKS	PKS	T1PKS_12	GCA_000263415.1	C. diphtheriae
T1PKS	PKS	T1PKS_7	GCA_003666645.1	C. diphtheriae
T1PKS	PKS	T1PKS_14	GCA_003194045.1	C. diphtheriae
T1PKS	PKS	T1PKS_16	GCA_023652155.1	C. diphtheriae
T1PKS	PKS	T1PKS_25	GCA_000968865.1	C. diphtheriae
T1PKS	PKS	T1PKS_30	GCA_004758745.1	C. diphtheriae
T1PKS	PKS	T1PKS_1	GCA_001875805.1	C. diphtheriae
terpene	Terpene	NA	GCA_001902275.1	C. diphtheriae
terpene	Terpene	terpene_11	GCA_015830385.1	C. diphtheriae
terpene	Terpene	terpene_10	GCA_003666645.1	C. diphtheriae
terpene	Terpene	terpene_3	GCA_002115145.1	C. diphtheriae
terpene	Terpene	terpene_3	GCA_000257885.1	C. diphtheriae
terpene	Terpene	terpene_3	GCA_002115125.1	C. diphtheriae
terpene	Terpene	terpene_3	GCA_001832925.1	C. diphtheriae
terpene	Terpene	terpene_5	GCA_000263415.1	C. diphtheriae
terpene	Terpene	terpene_12	GCA_001875875.1	C. diphtheriae
terpene	Terpene	NA	GCA_003194045.1	C. diphtheriae
terpene	Terpene	terpene_7	GCA_023652155.1	C. diphtheriae
terpene	Terpene	terpene_7	GCA_001889775.1	C. diphtheriae
terpene	Terpene	terpene_6	GCA_021560115.1	C. diphtheriae
terpene	Terpene	terpene_4	GCA_001889855.1	C. diphtheriae
terpene	Terpene	terpene_4	GCA_041450195.1	C. diphtheriae
terpene	Terpene	terpene_4	GCA_015830215.1	C. diphtheriae
terpene	Terpene	terpene_2	GCA_001875805.1	C. diphtheriae
terpene	Terpene	terpene_2	GCA_004758745.1	C. diphtheriae
terpene	Terpene	terpene_2	GCA_021560215.1	C. diphtheriae
terpene	Terpene	terpene_2	GCA_000968865.1	C. diphtheriae
terpene	Terpene	NA	GCA_015830285.1	C. diphtheriae
terpene	Terpene	NA	GCA_002115095.1	C. diphtheriae
terpene	Terpene	NA	GCA_001832975.1	C. diphtheriae
terpene	Terpene	NA	GCA_001889825.1	C. diphtheriae
terpene	Terpene	terpene_14	GCA_021560255.1	C. diphtheriae
terpene	Terpene	terpene_13	GCA_021560295.1	C. diphtheriae
terpene	Terpene	NA	GCA_001457455.1	C. diphtheriae
terpene	Terpene	NA	GCA_021560235.1	C. diphtheriae
terpene	Terpene	terpene_1	GCA_002115185.1	C. diphtheriae
terpene	Terpene	terpene_1	GCA_001832935.1	C. diphtheriae
terpene	Terpene	terpene_8	GCA_017149575.1	C. diphtheriae
terpene	Terpene	terpene_9	GCA_024969545.1	C. diphtheriae
terpene	Terpene	NA	GCA_015830305.1	C. diphtheriae
thiopeptide	RiPP	NA	GCA_021560295.1	C. diphtheriae
thiopeptide	RiPP	NA	GCA_001832935.1	C. diphtheriae
thiopeptide	RiPP	NA	GCA_021560255.1	C. diphtheriae
thiopeptide	RiPP	NA	GCA_021560235.1	C. diphtheriae
thiopeptide	RiPP	NA	GCA_002115185.1	C. diphtheriae
thiopeptide	RiPP	NA	GCA_024969545.1	C. diphtheriae
thiopeptide	RiPP	NA	GCA_003194045.1	C. diphtheriae
thiopeptide	RiPP	NA	GCA_001902275.1	C. diphtheriae
thiopeptide	RiPP	NA	GCA_023652155.1	C. diphtheriae
thiopeptide	RiPP	NA	GCA_001889775.1	C. diphtheriae
thiopeptide	RiPP	NA	GCA_002115145.1	C. diphtheriae
thiopeptide	RiPP	NA	GCA_015830385.1	C. diphtheriae
thiopeptide	RiPP	NA	GCA_001875805.1	C. diphtheriae
thiopeptide	RiPP	NA	GCA_001457455.1	C. diphtheriae
thiopeptide	RiPP	NA	GCA_015830305.1	C. diphtheriae
thiopeptide	RiPP	NA	GCA_002115125.1	C. diphtheriae
thiopeptide	RiPP	NA	GCA_000257885.1	C. diphtheriae
thiopeptide	RiPP	NA	GCA_001889825.1	C. diphtheriae
thiopeptide	RiPP	NA	GCA_002115095.1	C. diphtheriae
thiopeptide	RiPP	NA	GCA_001832925.1	C. diphtheriae
thiopeptide	RiPP	NA	GCA_024969545.1	C. diphtheriae
thiopeptide	RiPP	NA	GCA_021560255.1	C. diphtheriae
thiopeptide	RiPP	NA	GCA_000257885.1	C. diphtheriae
thiopeptide	RiPP	NA	GCA_015830305.1	C. diphtheriae
thiopeptide	RiPP	NA	GCA_002115185.1	C. diphtheriae
thiopeptide	RiPP	NA	GCA_001457455.1	C. diphtheriae
thiopeptide	RiPP	NA	GCA_001832925.1	C. diphtheriae
thiopeptide	RiPP	NA	GCA_001832935.1	C. diphtheriae
thiopeptide	RiPP	NA	GCA_001875805.1	C. diphtheriae
thiopeptide	RiPP	NA	GCA_002115145.1	C. diphtheriae
thiopeptide	RiPP	NA	GCA_021560295.1	C. diphtheriae
thiopeptide	RiPP	NA	GCA_001889775.1	C. diphtheriae
thiopeptide	RiPP	NA	GCA_021560235.1	C. diphtheriae
thiopeptide	RiPP	NA	GCA_023652155.1	C. diphtheriae
thiopeptide	RiPP	NA	GCA_001902275.1	C. diphtheriae
thiopeptide	RiPP	NA	GCA_002115095.1	C. diphtheriae
thiopeptide	RiPP	NA	GCA_001889825.1	C. diphtheriae
thiopeptide	RiPP	NA	GCA_002115125.1	C. diphtheriae
thiopeptide	RiPP	NA	GCA_003194045.1	C. diphtheriae
thiopeptide	RiPP	NA	GCA_015830385.1	C. diphtheriae
class I lanthipeptide	RiPP	lanthipeptide_class_i_2	GCA_000245815.1	D. pigrum
class I lanthipeptide	RiPP	lanthipeptide_class_i_1	GCA_000245815.1	D. pigrum
class II lanthipeptide	RiPP	NA	GCA_017655925.1	D. pigrum
class II lanthipeptide	RiPP	lanthipeptide_class_ii_10	GCA_017655845.1	D. pigrum
class II lanthipeptide	RiPP	lanthipeptide_class_ii_10	GCA_017655945.1	D. pigrum
class II lanthipeptide	RiPP	lanthipeptide_class_ii_2	GCA_017655685.1	D. pigrum
class II lanthipeptide	RiPP	NA	GCA_017655945.1	D. pigrum
class II lanthipeptide	RiPP	NA	GCA_003264145.1	D. pigrum
class II lanthipeptide	RiPP	lanthipeptide_class_ii_8	GCA_017655885.1	D. pigrum
class II lanthipeptide	RiPP	lanthipeptide_class_ii_13	GCA_017655665.1	D. pigrum
class II lanthipeptide	RiPP	lanthipeptide_class_ii_5	GCA_017655865.1	D. pigrum
class II lanthipeptide	RiPP	lanthipeptide_class_ii_6	GCA_017655885.1	D. pigrum
class II lanthipeptide	RiPP	lanthipeptide_class_ii_3	GCA_017655685.1	D. pigrum
class II lanthipeptide	RiPP	lanthipeptide_class_ii_7	GCA_017655825.1	D. pigrum
class II lanthipeptide	RiPP	lanthipeptide_class_ii_7	GCA_017655865.1	D. pigrum
class II lanthipeptide	RiPP	lanthipeptide_class_ii_14	GCA_017655885.1	D. pigrum
class II lanthipeptide	RiPP	lanthipeptide_class_ii_1	GCA_000245815.1	D. pigrum
class II lanthipeptide	RiPP	lanthipeptide_class_ii_12	GCA_017655765.1	D. pigrum
class II lanthipeptide	RiPP	NA	GCA_017655645.1	D. pigrum
class II lanthipeptide	RiPP	lanthipeptide_class_ii_9	GCA_017655645.1	D. pigrum
class II lanthipeptide	RiPP	NA	GCA_017655765.1	D. pigrum
class II lanthipeptide	RiPP	lanthipeptide_class_ii_4	GCA_003263915.2	D. pigrum
class II lanthipeptide	RiPP	lanthipeptide_class_ii_11	GCA_017655765.1	D. pigrum
class II lanthipeptide	RiPP	NA	GCA_017655765.1	D. pigrum
LAP	RiPP	LAP_1	GCA_017655765.1	D. pigrum
LAP	RiPP	LAP_2	GCA_017655765.1	D. pigrum
RiPP-like	RiPP-like	NA	GCA_017655665.1	D. pigrum
RiPP-like	RiPP-like	NA	GCA_017655805.1	D. pigrum
RiPP-like	RiPP-like	NA	GCA_017655825.1	D. pigrum
RiPP-like	RiPP-like	RiPP_like_4	GCA_003264135.1	D. pigrum
RiPP-like	RiPP-like	RiPP_like_14	GCA_017655825.1	D. pigrum
RiPP-like	RiPP-like	NA	GCA_017655945.1	D. pigrum
RiPP-like	RiPP-like	NA	GCA_003264145.1	D. pigrum
RiPP-like	RiPP-like	RiPP_like_5	GCA_003263965.1	D. pigrum
RiPP-like	RiPP-like	RiPP_like_11	GCA_007197715.1	D. pigrum
RiPP-like	RiPP-like	RiPP_like_8	GCA_905071805.1	D. pigrum
RiPP-like	RiPP-like	NA	GCA_017655885.1	D. pigrum
RiPP-like	RiPP-like	RiPP_like_3	GCA_017655965.1	D. pigrum
RiPP-like	RiPP-like	RiPP_like_3	GCA_017655845.1	D. pigrum
RiPP-like	RiPP-like	RiPP_like_3	GCA_017655865.1	D. pigrum
RiPP-like	RiPP-like	RiPP_like_3	GCA_017655785.1	D. pigrum
RiPP-like	RiPP-like	RiPP_like_3	GCA_017655665.1	D. pigrum
RiPP-like	RiPP-like	RiPP_like_3	GCA_017655745.1	D. pigrum
RiPP-like	RiPP-like	RiPP_like_3	GCA_017655685.1	D. pigrum
RiPP-like	RiPP-like	RiPP_like_13	GCA_003263965.1	D. pigrum
RiPP-like	RiPP-like	RiPP_like_12	GCA_003264045.1	D. pigrum
RiPP-like	RiPP-like	RiPP_like_2	GCA_017655765.1	D. pigrum
RiPP-like	RiPP-like	RiPP_like_2	GCA_003263915.2	D. pigrum
RiPP-like	RiPP-like	RiPP_like_6	GCA_017655645.1	D. pigrum
RiPP-like	RiPP-like	RiPP_like_9	GCA_017655705.1	D. pigrum
RiPP-like	RiPP-like	RiPP_like_1	GCA_003263915.2	D. pigrum
RiPP-like	RiPP-like	RiPP_like_7	GCA_017655705.1	D. pigrum
RiPP-like	RiPP-like	RiPP_like_10	GCA_017655765.1	D. pigrum
thiopeptide	RiPP	NA	GCA_017655865.1	D. pigrum
thiopeptide	RiPP	thiopeptide_1	GCA_017655865.1	D. pigrum
thiopeptide	RiPP	thiopeptide_2	GCA_017655765.1	D. pigrum
thiopeptide	RiPP	NA	GCA_017655765.1	D. pigrum
LAP	RiPP	LAP_34	GCA_026158725.1	H. influenzae
LAP	RiPP	LAP_34	GCA_026159025.1	H. influenzae
LAP	RiPP	LAP_34	GCA_026158625.1	H. influenzae
LAP	RiPP	LAP_38	GCA_026159215.1	H. influenzae
LAP	RiPP	LAP_28	GCA_004801985.1	H. influenzae
LAP	RiPP	LAP_28	GCA_010367335.1	H. influenzae
LAP	RiPP	LAP_31	GCA_004802205.1	H. influenzae
LAP	RiPP	LAP_20	GCA_002988215.2	H. influenzae
LAP	RiPP	LAP_19	GCA_003425485.1	H. influenzae
LAP	RiPP	LAP_9	GCA_004802145.1	H. influenzae
LAP	RiPP	LAP_9	GCA_002093195.1	H. influenzae
LAP	RiPP	LAP_9	GCA_003425525.1	H. influenzae
LAP	RiPP	LAP_9	GCA_003415495.2	H. influenzae
LAP	RiPP	LAP_9	GCA_026155845.1	H. influenzae
LAP	RiPP	LAP_9	GCA_002966695.1	H. influenzae
LAP	RiPP	LAP_9	GCA_003425715.1	H. influenzae
LAP	RiPP	LAP_9	GCA_002093285.1	H. influenzae
LAP	RiPP	LAP_9	GCA_001679365.1	H. influenzae
LAP	RiPP	LAP_9	GCA_004802285.1	H. influenzae
LAP	RiPP	LAP_9	GCA_002966735.1	H. influenzae
LAP	RiPP	LAP_9	GCA_020736045.1	H. influenzae
LAP	RiPP	LAP_9	GCA_002966615.1	H. influenzae
LAP	RiPP	LAP_9	GCA_003425565.1	H. influenzae
LAP	RiPP	LAP_13	GCA_003425645.1	H. influenzae
LAP	RiPP	LAP_27	GCA_004802305.1	H. influenzae
LAP	RiPP	LAP_40	GCA_004802095.1	H. influenzae
LAP	RiPP	LAP_14	GCA_002093185.1	H. influenzae
LAP	RiPP	LAP_14	GCA_001679235.1	H. influenzae
LAP	RiPP	LAP_23	GCA_003425465.1	H. influenzae
LAP	RiPP	LAP_30	GCA_014931495.1	H. influenzae
LAP	RiPP	LAP_4	GCA_002093275.1	H. influenzae
LAP	RiPP	LAP_4	GCA_003425955.1	H. influenzae
LAP	RiPP	LAP_25	GCA_001908955.1	H. influenzae
LAP	RiPP	LAP_1	GCA_002966655.1	H. influenzae
LAP	RiPP	LAP_15	GCA_003425815.1	H. influenzae
LAP	RiPP	LAP_11	GCA_002093255.1	H. influenzae
LAP	RiPP	LAP_29	GCA_003425625.1	H. influenzae
LAP	RiPP	LAP_36	GCA_004802065.1	H. influenzae
LAP	RiPP	LAP_18	GCA_004801995.1	H. influenzae
LAP	RiPP	LAP_8	GCA_000833735.1	H. influenzae
LAP	RiPP	LAP_32	GCA_014931495.1	H. influenzae
LAP	RiPP	LAP_6	GCA_002093185.1	H. influenzae
LAP	RiPP	LAP_6	GCA_001679235.1	H. influenzae
LAP	RiPP	LAP_24	GCA_004802205.1	H. influenzae
LAP	RiPP	LAP_17	GCA_004801985.1	H. influenzae
LAP	RiPP	LAP_17	GCA_010367335.1	H. influenzae
LAP	RiPP	LAP_7	GCA_003425525.1	H. influenzae
LAP	RiPP	LAP_7	GCA_002093285.1	H. influenzae
LAP	RiPP	LAP_7	GCA_004802305.1	H. influenzae
LAP	RiPP	LAP_7	GCA_020736045.1	H. influenzae
LAP	RiPP	LAP_7	GCA_003425565.1	H. influenzae
LAP	RiPP	LAP_7	GCA_003425715.1	H. influenzae
LAP	RiPP	LAP_7	GCA_004802145.1	H. influenzae
LAP	RiPP	LAP_26	GCA_004801995.1	H. influenzae
LAP	RiPP	LAP_37	GCA_026159025.1	H. influenzae
LAP	RiPP	LAP_5	GCA_003425485.1	H. influenzae
LAP	RiPP	LAP_5	GCA_002093195.1	H. influenzae
LAP	RiPP	LAP_5	GCA_002988215.2	H. influenzae
LAP	RiPP	LAP_5	GCA_002966735.1	H. influenzae
LAP	RiPP	LAP_5	GCA_002966695.1	H. influenzae
LAP	RiPP	LAP_5	GCA_001679365.1	H. influenzae
LAP	RiPP	LAP_33	GCA_026158625.1	H. influenzae
LAP	RiPP	LAP_2	GCA_000833735.1	H. influenzae
LAP	RiPP	LAP_12	GCA_003425645.1	H. influenzae
LAP	RiPP	LAP_12	GCA_003425625.1	H. influenzae
LAP	RiPP	LAP_12	GCA_003425815.1	H. influenzae
LAP	RiPP	LAP_3	GCA_001908955.1	H. influenzae
LAP	RiPP	LAP_3	GCA_003425465.1	H. influenzae
LAP	RiPP	LAP_3	GCA_002966655.1	H. influenzae
LAP	RiPP	LAP_39	GCA_026159215.1	H. influenzae
LAP	RiPP	LAP_10	GCA_002093275.1	H. influenzae
LAP	RiPP	LAP_10	GCA_002966615.1	H. influenzae
LAP	RiPP	LAP_10	GCA_026155845.1	H. influenzae
LAP	RiPP	LAP_10	GCA_004802285.1	H. influenzae
LAP	RiPP	LAP_10	GCA_003415495.2	H. influenzae
LAP	RiPP	LAP_10	GCA_003425955.1	H. influenzae
LAP	RiPP	LAP_22	GCA_004802095.1	H. influenzae
LAP	RiPP	LAP_21	GCA_004802065.1	H. influenzae
LAP	RiPP	LAP_16	GCA_002093255.1	H. influenzae
LAP	RiPP	LAP_35	GCA_026158725.1	H. influenzae
RiPP-like	RiPP-like	RiPP_like_9	GCA_010367335.1	H. influenzae
RiPP-like	RiPP-like	RiPP_like_8	GCA_002093275.1	H. influenzae
RiPP-like	RiPP-like	RiPP_like_5	GCA_004802205.1	H. influenzae
RiPP-like	RiPP-like	RiPP_like_7	GCA_014931495.1	H. influenzae
RiPP-like	RiPP-like	RiPP_like_7	GCA_002093255.1	H. influenzae
RiPP-like	RiPP-like	RiPP_like_10	GCA_002966655.1	H. influenzae
RiPP-like	RiPP-like	RiPP_like_2	GCA_003425485.1	H. influenzae
RiPP-like	RiPP-like	RiPP_like_2	GCA_026158625.1	H. influenzae
RiPP-like	RiPP-like	RiPP_like_2	GCA_002966735.1	H. influenzae
RiPP-like	RiPP-like	RiPP_like_2	GCA_002093195.1	H. influenzae
RiPP-like	RiPP-like	RiPP_like_2	GCA_003425565.1	H. influenzae
RiPP-like	RiPP-like	RiPP_like_2	GCA_003425715.1	H. influenzae
RiPP-like	RiPP-like	RiPP_like_2	GCA_026158725.1	H. influenzae
RiPP-like	RiPP-like	RiPP_like_2	GCA_002966695.1	H. influenzae
RiPP-like	RiPP-like	RiPP_like_2	GCA_002966615.1	H. influenzae
RiPP-like	RiPP-like	RiPP_like_2	GCA_002988215.2	H. influenzae
RiPP-like	RiPP-like	RiPP_like_2	GCA_003425525.1	H. influenzae
RiPP-like	RiPP-like	RiPP_like_2	GCA_026159025.1	H. influenzae
RiPP-like	RiPP-like	RiPP_like_2	GCA_002093285.1	H. influenzae
RiPP-like	RiPP-like	NA	GCA_026155845.1	H. influenzae
RiPP-like	RiPP-like	NA	GCA_004802145.1	H. influenzae
RiPP-like	RiPP-like	NA	GCA_001679365.1	H. influenzae
RiPP-like	RiPP-like	NA	GCA_003415495.2	H. influenzae
RiPP-like	RiPP-like	NA	GCA_002093255.1	H. influenzae
RiPP-like	RiPP-like	NA	GCA_002093275.1	H. influenzae
RiPP-like	RiPP-like	NA	GCA_001908955.1	H. influenzae
RiPP-like	RiPP-like	RiPP_like_12	GCA_020736045.1	H. influenzae
RiPP-like	RiPP-like	RiPP_like_11	GCA_003425465.1	H. influenzae
RiPP-like	RiPP-like	RiPP_like_1	GCA_004802065.1	H. influenzae
RiPP-like	RiPP-like	RiPP_like_1	GCA_026159215.1	H. influenzae
RiPP-like	RiPP-like	RiPP_like_1	GCA_004802205.1	H. influenzae
RiPP-like	RiPP-like	RiPP_like_1	GCA_003425815.1	H. influenzae
RiPP-like	RiPP-like	RiPP_like_1	GCA_003425645.1	H. influenzae
RiPP-like	RiPP-like	RiPP_like_1	GCA_004802285.1	H. influenzae
RiPP-like	RiPP-like	RiPP_like_1	GCA_014931495.1	H. influenzae
RiPP-like	RiPP-like	RiPP_like_1	GCA_003425625.1	H. influenzae
RiPP-like	RiPP-like	RiPP_like_1	GCA_000833735.1	H. influenzae
RiPP-like	RiPP-like	RiPP_like_1	GCA_003425955.1	H. influenzae
RiPP-like	RiPP-like	RiPP_like_1	GCA_004802395.1	H. influenzae
RiPP-like	RiPP-like	RiPP_like_1	GCA_004801995.1	H. influenzae
RiPP-like	RiPP-like	NA	GCA_004801985.1	H. influenzae
RiPP-like	RiPP-like	NA	GCA_010367335.1	H. influenzae
RiPP-like	RiPP-like	RiPP_like_6	GCA_002093185.1	H. influenzae
RiPP-like	RiPP-like	RiPP_like_3	GCA_004802305.1	H. influenzae
RiPP-like	RiPP-like	RiPP_like_3	GCA_004802095.1	H. influenzae
RiPP-like	RiPP-like	RiPP_like_4	GCA_001679235.1	H. influenzae
cyclic lactone autoinducer	Other	cyclic_lactone_autoinducer_6	GCA_040931955.1	S. aureus
cyclic lactone autoinducer	Other	cyclic_lactone_autoinducer_6	GCA_003237675.1	S. aureus
cyclic lactone autoinducer	Other	cyclic_lactone_autoinducer_6	GCA_003237515.1	S. aureus
cyclic lactone autoinducer	Other	cyclic_lactone_autoinducer_6	GCA_003237495.1	S. aureus
cyclic lactone autoinducer	Other	cyclic_lactone_autoinducer_6	GCA_003237205.1	S. aureus
cyclic lactone autoinducer	Other	cyclic_lactone_autoinducer_6	GCA_001997145.1	S. aureus
cyclic lactone autoinducer	Other	cyclic_lactone_autoinducer_6	GCA_001921665.1	S. aureus
cyclic lactone autoinducer	Other	NA	GCA_003237335.1	S. aureus
cyclic lactone autoinducer	Other	NA	GCA_003721005.1	S. aureus
cyclic lactone autoinducer	Other	cyclic_lactone_autoinducer_2	GCA_003237475.1	S. aureus
cyclic lactone autoinducer	Other	cyclic_lactone_autoinducer_2	GCA_003857265.1	S. aureus
cyclic lactone autoinducer	Other	cyclic_lactone_autoinducer_2	GCA_018135565.1	S. aureus
cyclic lactone autoinducer	Other	cyclic_lactone_autoinducer_2	GCA_001580495.1	S. aureus
cyclic lactone autoinducer	Other	cyclic_lactone_autoinducer_2	GCA_003237305.1	S. aureus
cyclic lactone autoinducer	Other	cyclic_lactone_autoinducer_2	GCA_026547055.1	S. aureus
cyclic lactone autoinducer	Other	cyclic_lactone_autoinducer_2	GCA_000605265.1	S. aureus
cyclic lactone autoinducer	Other	cyclic_lactone_autoinducer_2	GCA_000737615.1	S. aureus
cyclic lactone autoinducer	Other	cyclic_lactone_autoinducer_2	GCA_023621455.1	S. aureus
cyclic lactone autoinducer	Other	cyclic_lactone_autoinducer_2	GCA_030643965.1	S. aureus
cyclic lactone autoinducer	Other	cyclic_lactone_autoinducer_2	GCA_001661885.1	S. aureus
cyclic lactone autoinducer	Other	cyclic_lactone_autoinducer_2	GCA_024496845.1	S. aureus
cyclic lactone autoinducer	Other	cyclic_lactone_autoinducer_2	GCA_003237285.1	S. aureus
cyclic lactone autoinducer	Other	cyclic_lactone_autoinducer_2	GCA_001019565.2	S. aureus
cyclic lactone autoinducer	Other	cyclic_lactone_autoinducer_2	GCA_027920385.1	S. aureus
cyclic lactone autoinducer	Other	cyclic_lactone_autoinducer_2	GCA_000013425.1	S. aureus
cyclic lactone autoinducer	Other	cyclic_lactone_autoinducer_2	GCA_040931965.1	S. aureus
cyclic lactone autoinducer	Other	NA	GCA_003239625.1	S. aureus
cyclic lactone autoinducer	Other	cyclic_lactone_autoinducer_17	GCA_003237195.1	S. aureus
cyclic lactone autoinducer	Other	cyclic_lactone_autoinducer_3	GCA_002224825.1	S. aureus
cyclic lactone autoinducer	Other	cyclic_lactone_autoinducer_5	GCA_003237545.1	S. aureus
cyclic lactone autoinducer	Other	cyclic_lactone_autoinducer_5	GCA_003239355.1	S. aureus
cyclic lactone autoinducer	Other	cyclic_lactone_autoinducer_5	GCA_024205325.1	S. aureus
cyclic lactone autoinducer	Other	cyclic_lactone_autoinducer_5	GCA_003237615.1	S. aureus
cyclic lactone autoinducer	Other	cyclic_lactone_autoinducer_5	GCA_003988715.1	S. aureus
cyclic lactone autoinducer	Other	cyclic_lactone_autoinducer_5	GCA_015070865.1	S. aureus
cyclic lactone autoinducer	Other	NA	GCA_003240315.1	S. aureus
cyclic lactone autoinducer	Other	NA	GCA_003857255.1	S. aureus
cyclic lactone autoinducer	Other	cyclic_lactone_autoinducer_14	GCA_015070865.1	S. aureus
cyclic lactone autoinducer	Other	NA	GCA_003988715.1	S. aureus
cyclic lactone autoinducer	Other	NA	GCA_003237615.1	S. aureus
cyclic lactone autoinducer	Other	NA	GCA_024205325.1	S. aureus
cyclic lactone autoinducer	Other	NA	GCA_003239355.1	S. aureus
cyclic lactone autoinducer	Other	cyclic_lactone_autoinducer_7	GCA_003240315.1	S. aureus
cyclic lactone autoinducer	Other	cyclic_lactone_autoinducer_7	GCA_003857255.1	S. aureus
cyclic lactone autoinducer	Other	cyclic_lactone_autoinducer_18	GCA_003237545.1	S. aureus
cyclic lactone autoinducer	Other	cyclic_lactone_autoinducer_13	GCA_001921665.1	S. aureus
cyclic lactone autoinducer	Other	cyclic_lactone_autoinducer_13	GCA_003237515.1	S. aureus
cyclic lactone autoinducer	Other	cyclic_lactone_autoinducer_13	GCA_040931955.1	S. aureus
cyclic lactone autoinducer	Other	cyclic_lactone_autoinducer_8	GCA_001019565.2	S. aureus
cyclic lactone autoinducer	Other	cyclic_lactone_autoinducer_8	GCA_003237305.1	S. aureus
cyclic lactone autoinducer	Other	cyclic_lactone_autoinducer_8	GCA_024496845.1	S. aureus
cyclic lactone autoinducer	Other	cyclic_lactone_autoinducer_8	GCA_040931965.1	S. aureus
cyclic lactone autoinducer	Other	cyclic_lactone_autoinducer_8	GCA_001661885.1	S. aureus
cyclic lactone autoinducer	Other	cyclic_lactone_autoinducer_8	GCA_030643965.1	S. aureus
cyclic lactone autoinducer	Other	cyclic_lactone_autoinducer_8	GCA_003237475.1	S. aureus
cyclic lactone autoinducer	Other	cyclic_lactone_autoinducer_8	GCA_000013425.1	S. aureus
cyclic lactone autoinducer	Other	cyclic_lactone_autoinducer_8	GCA_001580495.1	S. aureus
cyclic lactone autoinducer	Other	NA	GCA_023621455.1	S. aureus
cyclic lactone autoinducer	Other	NA	GCA_003857265.1	S. aureus
cyclic lactone autoinducer	Other	NA	GCA_018135565.1	S. aureus
cyclic lactone autoinducer	Other	NA	GCA_026547055.1	S. aureus
cyclic lactone autoinducer	Other	cyclic_lactone_autoinducer_10	GCA_003239625.1	S. aureus
cyclic lactone autoinducer	Other	cyclic_lactone_autoinducer_4	GCA_001997145.1	S. aureus
cyclic lactone autoinducer	Other	cyclic_lactone_autoinducer_4	GCA_003237205.1	S. aureus
cyclic lactone autoinducer	Other	cyclic_lactone_autoinducer_4	GCA_003237495.1	S. aureus
cyclic lactone autoinducer	Other	cyclic_lactone_autoinducer_4	GCA_003237675.1	S. aureus
cyclic lactone autoinducer	Other	NA	GCA_003721005.1	S. aureus
cyclic lactone autoinducer	Other	cyclic_lactone_autoinducer_15	GCA_003237335.1	S. aureus
cyclic lactone autoinducer	Other	cyclic_lactone_autoinducer_12	GCA_000605265.1	S. aureus
cyclic lactone autoinducer	Other	cyclic_lactone_autoinducer_12	GCA_000737615.1	S. aureus
cyclic lactone autoinducer	Other	cyclic_lactone_autoinducer_11	GCA_027920385.1	S. aureus
cyclic lactone autoinducer	Other	cyclic_lactone_autoinducer_11	GCA_003237285.1	S. aureus
cyclic lactone autoinducer	Other	cyclic_lactone_autoinducer_16	GCA_003237195.1	S. aureus
cyclic lactone autoinducer	Other	cyclic_lactone_autoinducer_9	GCA_002224825.1	S. aureus
cyclic lactone autoinducer	Other	cyclic_lactone_autoinducer_1	GCA_008040415.1	S. aureus
class I lanthipeptide	RiPP	lanthipeptide_class_i_10	GCA_001019565.2	S. aureus
class I lanthipeptide	RiPP	lanthipeptide_class_i_7	GCA_001661885.1	S. aureus
class I lanthipeptide	RiPP	lanthipeptide_class_i_2	GCA_040931955.1	S. aureus
class I lanthipeptide	RiPP	lanthipeptide_class_i_2	GCA_003237475.1	S. aureus
class I lanthipeptide	RiPP	lanthipeptide_class_i_2	GCA_000013425.1	S. aureus
class I lanthipeptide	RiPP	lanthipeptide_class_i_2	GCA_040931965.1	S. aureus
class I lanthipeptide	RiPP	NA	GCA_024496845.1	S. aureus
class I lanthipeptide	RiPP	NA	GCA_003237515.1	S. aureus
class I lanthipeptide	RiPP	NA	GCA_001921665.1	S. aureus
class I lanthipeptide	RiPP	lanthipeptide_class_i_1	GCA_024496845.1	S. aureus
class I lanthipeptide	RiPP	lanthipeptide_class_i_3	GCA_001661885.1	S. aureus
class I lanthipeptide	RiPP	lanthipeptide_class_i_3	GCA_000013425.1	S. aureus
class I lanthipeptide	RiPP	lanthipeptide_class_i_3	GCA_040931965.1	S. aureus
class I lanthipeptide	RiPP	lanthipeptide_class_i_3	GCA_001019565.2	S. aureus
class I lanthipeptide	RiPP	NA	GCA_040931955.1	S. aureus
class I lanthipeptide	RiPP	lanthipeptide_class_i_4	GCA_001921665.1	S. aureus
class I lanthipeptide	RiPP	lanthipeptide_class_i_9	GCA_003237515.1	S. aureus
class I lanthipeptide	RiPP	lanthipeptide_class_i_5	GCA_003237475.1	S. aureus
class I lanthipeptide	RiPP	lanthipeptide_class_i_6	GCA_003237545.1	S. aureus
class I lanthipeptide	RiPP	lanthipeptide_class_i_8	GCA_003237545.1	S. aureus
class II lanthipeptide	RiPP	lanthipeptide_class_ii_3	GCA_003237545.1	S. aureus
class II lanthipeptide	RiPP	lanthipeptide_class_ii_1	GCA_003237335.1	S. aureus
class II lanthipeptide	RiPP	lanthipeptide_class_ii_2	GCA_003237335.1	S. aureus
NRPS	NRPS	NRPS_1	GCA_003237335.1	S. aureus
NRPS	NRPS	NRPS_27	GCA_003237205.1	S. aureus
NRPS	NRPS	NRPS_14	GCA_001997145.1	S. aureus
NRPS	NRPS	NRPS_22	GCA_003721005.1	S. aureus
NRPS	NRPS	NRPS_20	GCA_003237675.1	S. aureus
NRPS	NRPS	NRPS_20	GCA_003237495.1	S. aureus
NRPS	NRPS	NRPS_20	GCA_024496845.1	S. aureus
NRPS	NRPS	NRPS_9	GCA_008040235.1	S. aureus
NRPS	NRPS	NRPS_11	GCA_003237195.1	S. aureus
NRPS	NRPS	NRPS_11	GCA_003237195.1	S. aureus
NRPS	NRPS	NRPS_15	GCA_003237515.1	S. aureus
NRPS	NRPS	NRPS_15	GCA_040931955.1	S. aureus
NRPS	NRPS	NRPS_15	GCA_001921665.1	S. aureus
NRPS	NRPS	NRPS_12	GCA_003237615.1	S. aureus
NRPS	NRPS	NRPS_16	GCA_003239355.1	S. aureus
NRPS	NRPS	NRPS_4	GCA_024205325.1	S. aureus
NRPS	NRPS	NRPS_4	GCA_003240315.1	S. aureus
NRPS	NRPS	NRPS_4	GCA_003988715.1	S. aureus
NRPS	NRPS	NRPS_18	GCA_003237305.1	S. aureus
NRPS	NRPS	NA	GCA_040931965.1	S. aureus
NRPS	NRPS	NA	GCA_000013425.1	S. aureus
NRPS	NRPS	NA	GCA_001019565.2	S. aureus
NRPS	NRPS	NRPS_10	GCA_001661885.1	S. aureus
NRPS	NRPS	NRPS_24	GCA_003237545.1	S. aureus
NRPS	NRPS	NRPS_6	GCA_003239625.1	S. aureus
NRPS	NRPS	NRPS_6	GCA_003857265.1	S. aureus
NRPS	NRPS	NRPS_8	GCA_001580495.1	S. aureus
NRPS	NRPS	NRPS_21	GCA_008040335.1	S. aureus
NRPS	NRPS	NRPS_3	GCA_030643965.1	S. aureus
NRPS	NRPS	NRPS_25	GCA_003237475.1	S. aureus
NRPS	NRPS	NRPS_23	GCA_003237285.1	S. aureus
NRPS	NRPS	NRPS_7	GCA_027920385.1	S. aureus
NRPS	NRPS	NA	GCA_008040225.1	S. aureus
NRPS	NRPS	NRPS_5	GCA_000605265.1	S. aureus
NRPS	NRPS	NRPS_28	GCA_000737615.1	S. aureus
NRPS	NRPS	NRPS_2	GCA_018135565.1	S. aureus
NRPS	NRPS	NRPS_19	GCA_026547055.1	S. aureus
NRPS	NRPS	NRPS_13	GCA_023621455.1	S. aureus
NRPS	NRPS	NRPS_17	GCA_008040415.1	S. aureus
NRPS	NRPS	NRPS_26	GCA_002224825.1	S. aureus
NRPS	NRPS	NA	GCA_003857255.1	S. aureus
NRPS-like	NRPS-like	NA	GCA_003857255.1	S. aureus
RiPP-like	RiPP-like	RiPP_like_12	GCA_003237205.1	S. aureus
RiPP-like	RiPP-like	RiPP_like_17	GCA_003239625.1	S. aureus
RiPP-like	RiPP-like	RiPP_like_9	GCA_003237545.1	S. aureus
RiPP-like	RiPP-like	RiPP_like_20	GCA_030643965.1	S. aureus
RiPP-like	RiPP-like	RiPP_like_2	GCA_001997145.1	S. aureus
RiPP-like	RiPP-like	RiPP_like_2	GCA_003237495.1	S. aureus
RiPP-like	RiPP-like	RiPP_like_2	GCA_003237205.1	S. aureus
RiPP-like	RiPP-like	RiPP_like_2	GCA_003721005.1	S. aureus
RiPP-like	RiPP-like	NA	GCA_003237675.1	S. aureus
RiPP-like	RiPP-like	NA	GCA_024205325.1	S. aureus
RiPP-like	RiPP-like	NA	GCA_003237305.1	S. aureus
RiPP-like	RiPP-like	NA	GCA_003240315.1	S. aureus
RiPP-like	RiPP-like	NA	GCA_003857255.1	S. aureus
RiPP-like	RiPP-like	NA	GCA_003988715.1	S. aureus
RiPP-like	RiPP-like	NA	GCA_040931955.1	S. aureus
RiPP-like	RiPP-like	NA	GCA_003237515.1	S. aureus
RiPP-like	RiPP-like	NA	GCA_001921665.1	S. aureus
RiPP-like	RiPP-like	RiPP_like_7	GCA_003237615.1	S. aureus
RiPP-like	RiPP-like	RiPP_like_7	GCA_003239355.1	S. aureus
RiPP-like	RiPP-like	RiPP_like_7	GCA_008040335.1	S. aureus
RiPP-like	RiPP-like	RiPP_like_16	GCA_024496845.1	S. aureus
RiPP-like	RiPP-like	RiPP_like_16	GCA_003237475.1	S. aureus
RiPP-like	RiPP-like	RiPP_like_4	GCA_003237285.1	S. aureus
RiPP-like	RiPP-like	RiPP_like_6	GCA_003237195.1	S. aureus
RiPP-like	RiPP-like	NA	GCA_000737615.1	S. aureus
RiPP-like	RiPP-like	RiPP_like_5	GCA_000605265.1	S. aureus
RiPP-like	RiPP-like	RiPP_like_15	GCA_003857265.1	S. aureus
RiPP-like	RiPP-like	RiPP_like_10	GCA_003237305.1	S. aureus
RiPP-like	RiPP-like	NA	GCA_003237475.1	S. aureus
RiPP-like	RiPP-like	NA	GCA_003237515.1	S. aureus
RiPP-like	RiPP-like	NA	GCA_024205325.1	S. aureus
RiPP-like	RiPP-like	NA	GCA_003988715.1	S. aureus
RiPP-like	RiPP-like	NA	GCA_001921665.1	S. aureus
RiPP-like	RiPP-like	NA	GCA_040931955.1	S. aureus
RiPP-like	RiPP-like	NA	GCA_001997145.1	S. aureus
RiPP-like	RiPP-like	RiPP_like_1	GCA_003721005.1	S. aureus
RiPP-like	RiPP-like	RiPP_like_1	GCA_003857265.1	S. aureus
RiPP-like	RiPP-like	RiPP_like_1	GCA_003239625.1	S. aureus
RiPP-like	RiPP-like	RiPP_like_1	GCA_002224825.1	S. aureus
RiPP-like	RiPP-like	RiPP_like_1	GCA_008040415.1	S. aureus
RiPP-like	RiPP-like	RiPP_like_1	GCA_040931955.1	S. aureus
RiPP-like	RiPP-like	NA	GCA_003237545.1	S. aureus
RiPP-like	RiPP-like	RiPP_like_13	GCA_008040335.1	S. aureus
RiPP-like	RiPP-like	RiPP_like_8	GCA_026547055.1	S. aureus
RiPP-like	RiPP-like	RiPP_like_8	GCA_018135565.1	S. aureus
RiPP-like	RiPP-like	RiPP_like_8	GCA_023621455.1	S. aureus
RiPP-like	RiPP-like	RiPP_like_8	GCA_003237335.1	S. aureus
RiPP-like	RiPP-like	NA	GCA_002224825.1	S. aureus
RiPP-like	RiPP-like	RiPP_like_11	GCA_001019565.2	S. aureus
RiPP-like	RiPP-like	RiPP_like_14	GCA_027920385.1	S. aureus
RiPP-like	RiPP-like	RiPP_like_18	GCA_015070865.1	S. aureus
RiPP-like	RiPP-like	RiPP_like_3	GCA_001580495.1	S. aureus
RiPP-like	RiPP-like	RiPP_like_3	GCA_001661885.1	S. aureus
RiPP-like	RiPP-like	RiPP_like_3	GCA_040931965.1	S. aureus
RiPP-like	RiPP-like	NA	GCA_003237205.1	S. aureus
RiPP-like	RiPP-like	RiPP_like_19	GCA_003237495.1	S. aureus
siderophore	Siderophore	siderophore_60	GCA_008040415.1	S. aureus
siderophore	Siderophore	siderophore_13	GCA_000605265.1	S. aureus
siderophore	Siderophore	siderophore_13	GCA_000737615.1	S. aureus
siderophore	Siderophore	siderophore_85	GCA_002224825.1	S. aureus
siderophore	Siderophore	siderophore_47	GCA_026547055.1	S. aureus
siderophore	Siderophore	siderophore_47	GCA_018135565.1	S. aureus
siderophore	Siderophore	siderophore_58	GCA_015070865.1	S. aureus
siderophore	Siderophore	siderophore_31	GCA_008040335.1	S. aureus
siderophore	Siderophore	siderophore_2	GCA_027920385.1	S. aureus
siderophore	Siderophore	siderophore_7	GCA_003237615.1	S. aureus
siderophore	Siderophore	siderophore_17	GCA_003237285.1	S. aureus
siderophore	Siderophore	NA	GCA_008040225.1	S. aureus
siderophore	Siderophore	siderophore_62	GCA_003239355.1	S. aureus
siderophore	Siderophore	siderophore_62	GCA_024205325.1	S. aureus
siderophore	Siderophore	siderophore_62	GCA_003988715.1	S. aureus
siderophore	Siderophore	siderophore_62	GCA_003240315.1	S. aureus
siderophore	Siderophore	siderophore_87	GCA_030643965.1	S. aureus
siderophore	Siderophore	siderophore_19	GCA_001019565.2	S. aureus
siderophore	Siderophore	siderophore_19	GCA_000013425.1	S. aureus
siderophore	Siderophore	siderophore_19	GCA_001661885.1	S. aureus
siderophore	Siderophore	siderophore_19	GCA_040931965.1	S. aureus
siderophore	Siderophore	siderophore_65	GCA_003237305.1	S. aureus
siderophore	Siderophore	siderophore_6	GCA_003237335.1	S. aureus
siderophore	Siderophore	siderophore_32	GCA_003237475.1	S. aureus
siderophore	Siderophore	siderophore_32	GCA_040931955.1	S. aureus
siderophore	Siderophore	siderophore_32	GCA_001921665.1	S. aureus
siderophore	Siderophore	siderophore_88	GCA_003237515.1	S. aureus
siderophore	Siderophore	siderophore_33	GCA_001580495.1	S. aureus
siderophore	Siderophore	siderophore_67	GCA_003857265.1	S. aureus
siderophore	Siderophore	siderophore_52	GCA_003239625.1	S. aureus
siderophore	Siderophore	siderophore_92	GCA_023621455.1	S. aureus
siderophore	Siderophore	siderophore_89	GCA_008040235.1	S. aureus
siderophore	Siderophore	siderophore_9	GCA_003237495.1	S. aureus
siderophore	Siderophore	siderophore_9	GCA_024496845.1	S. aureus
siderophore	Siderophore	siderophore_9	GCA_001997145.1	S. aureus
siderophore	Siderophore	siderophore_9	GCA_003237205.1	S. aureus
siderophore	Siderophore	siderophore_9	GCA_003237675.1	S. aureus
siderophore	Siderophore	siderophore_9	GCA_003721005.1	S. aureus
siderophore	Siderophore	siderophore_45	GCA_003237195.1	S. aureus
siderophore	Siderophore	siderophore_86	GCA_003237545.1	S. aureus
siderophore	Siderophore	siderophore_30	GCA_003237545.1	S. aureus
siderophore	Siderophore	siderophore_5	GCA_000737615.1	S. aureus
siderophore	Siderophore	siderophore_5	GCA_000605265.1	S. aureus
siderophore	Siderophore	siderophore_51	GCA_003237285.1	S. aureus
siderophore	Siderophore	siderophore_51	GCA_027920385.1	S. aureus
siderophore	Siderophore	siderophore_68	GCA_003237335.1	S. aureus
siderophore	Siderophore	siderophore_69	GCA_008040235.1	S. aureus
siderophore	Siderophore	siderophore_94	GCA_003237195.1	S. aureus
siderophore	Siderophore	siderophore_56	GCA_003857265.1	S. aureus
siderophore	Siderophore	siderophore_56	GCA_003239625.1	S. aureus
siderophore	Siderophore	siderophore_42	GCA_003237305.1	S. aureus
siderophore	Siderophore	siderophore_61	GCA_015070865.1	S. aureus
siderophore	Siderophore	siderophore_66	GCA_003857255.1	S. aureus
siderophore	Siderophore	siderophore_66	GCA_003237475.1	S. aureus
siderophore	Siderophore	siderophore_38	GCA_040931955.1	S. aureus
siderophore	Siderophore	siderophore_76	GCA_001921665.1	S. aureus
siderophore	Siderophore	siderophore_76	GCA_003237515.1	S. aureus
siderophore	Siderophore	siderophore_27	GCA_040931965.1	S. aureus
siderophore	Siderophore	siderophore_27	GCA_001019565.2	S. aureus
siderophore	Siderophore	NA	GCA_024496845.1	S. aureus
siderophore	Siderophore	siderophore_1	GCA_000013425.1	S. aureus
siderophore	Siderophore	siderophore_34	GCA_003988715.1	S. aureus
siderophore	Siderophore	siderophore_34	GCA_003237615.1	S. aureus
siderophore	Siderophore	siderophore_34	GCA_003240315.1	S. aureus
siderophore	Siderophore	siderophore_34	GCA_024205325.1	S. aureus
siderophore	Siderophore	siderophore_50	GCA_003239355.1	S. aureus
siderophore	Siderophore	siderophore_21	GCA_001661885.1	S. aureus
siderophore	Siderophore	siderophore_41	GCA_002224825.1	S. aureus
siderophore	Siderophore	siderophore_3	GCA_003721005.1	S. aureus
siderophore	Siderophore	siderophore_3	GCA_001997145.1	S. aureus
siderophore	Siderophore	siderophore_3	GCA_003237675.1	S. aureus
siderophore	Siderophore	siderophore_16	GCA_003237205.1	S. aureus
siderophore	Siderophore	siderophore_16	GCA_003237495.1	S. aureus
siderophore	Siderophore	siderophore_54	GCA_018135565.1	S. aureus
siderophore	Siderophore	siderophore_54	GCA_023621455.1	S. aureus
siderophore	Siderophore	siderophore_54	GCA_026547055.1	S. aureus
siderophore	Siderophore	siderophore_23	GCA_001580495.1	S. aureus
siderophore	Siderophore	siderophore_77	GCA_030643965.1	S. aureus
siderophore	Siderophore	siderophore_8	GCA_000013425.1	S. aureus
siderophore	Siderophore	siderophore_8	GCA_001019565.2	S. aureus
siderophore	Siderophore	siderophore_8	GCA_040931965.1	S. aureus
siderophore	Siderophore	siderophore_35	GCA_003988715.1	S. aureus
siderophore	Siderophore	siderophore_35	GCA_003240315.1	S. aureus
siderophore	Siderophore	siderophore_35	GCA_003239355.1	S. aureus
siderophore	Siderophore	siderophore_35	GCA_024205325.1	S. aureus
siderophore	Siderophore	siderophore_82	GCA_001661885.1	S. aureus
siderophore	Siderophore	siderophore_12	GCA_003237515.1	S. aureus
siderophore	Siderophore	siderophore_12	GCA_003237475.1	S. aureus
siderophore	Siderophore	siderophore_12	GCA_040931955.1	S. aureus
siderophore	Siderophore	siderophore_12	GCA_001921665.1	S. aureus
siderophore	Siderophore	NA	GCA_008040335.1	S. aureus
siderophore	Siderophore	siderophore_10	GCA_027920385.1	S. aureus
siderophore	Siderophore	siderophore_10	GCA_003237285.1	S. aureus
siderophore	Siderophore	NA	GCA_008040225.1	S. aureus
siderophore	Siderophore	siderophore_44	GCA_018135565.1	S. aureus
siderophore	Siderophore	siderophore_44	GCA_015070865.1	S. aureus
siderophore	Siderophore	siderophore_78	GCA_003857255.1	S. aureus
siderophore	Siderophore	siderophore_83	GCA_003237495.1	S. aureus
siderophore	Siderophore	siderophore_29	GCA_026547055.1	S. aureus
siderophore	Siderophore	siderophore_29	GCA_002224825.1	S. aureus
siderophore	Siderophore	siderophore_29	GCA_023621455.1	S. aureus
siderophore	Siderophore	siderophore_43	GCA_003237675.1	S. aureus
siderophore	Siderophore	siderophore_43	GCA_003721005.1	S. aureus
siderophore	Siderophore	siderophore_43	GCA_001997145.1	S. aureus
siderophore	Siderophore	siderophore_43	GCA_024496845.1	S. aureus
siderophore	Siderophore	siderophore_53	GCA_003237205.1	S. aureus
siderophore	Siderophore	siderophore_72	GCA_003237545.1	S. aureus
siderophore	Siderophore	siderophore_4	GCA_003237305.1	S. aureus
siderophore	Siderophore	siderophore_15	GCA_003237615.1	S. aureus
siderophore	Siderophore	siderophore_39	GCA_003239625.1	S. aureus
siderophore	Siderophore	siderophore_80	GCA_003857265.1	S. aureus
siderophore	Siderophore	siderophore_81	GCA_003237195.1	S. aureus
siderophore	Siderophore	siderophore_79	GCA_008040235.1	S. aureus
siderophore	Siderophore	siderophore_20	GCA_001580495.1	S. aureus
siderophore	Siderophore	siderophore_59	GCA_030643965.1	S. aureus
siderophore	Siderophore	siderophore_36	GCA_008040415.1	S. aureus
siderophore	Siderophore	siderophore_25	GCA_000605265.1	S. aureus
siderophore	Siderophore	siderophore_25	GCA_000737615.1	S. aureus
siderophore	Siderophore	siderophore_71	GCA_003237335.1	S. aureus
siderophore	Siderophore	siderophore_48	GCA_003237195.1	S. aureus
siderophore	Siderophore	siderophore_24	GCA_000737615.1	S. aureus
siderophore	Siderophore	siderophore_24	GCA_000605265.1	S. aureus
siderophore	Siderophore	siderophore_49	GCA_003237335.1	S. aureus
siderophore	Siderophore	siderophore_28	GCA_008040235.1	S. aureus
siderophore	Siderophore	siderophore_75	GCA_003237545.1	S. aureus
siderophore	Siderophore	siderophore_14	GCA_003237205.1	S. aureus
siderophore	Siderophore	siderophore_14	GCA_003237495.1	S. aureus
siderophore	Siderophore	siderophore_14	GCA_003237675.1	S. aureus
siderophore	Siderophore	siderophore_14	GCA_003721005.1	S. aureus
siderophore	Siderophore	siderophore_14	GCA_001997145.1	S. aureus
siderophore	Siderophore	siderophore_26	GCA_002224825.1	S. aureus
siderophore	Siderophore	siderophore_46	GCA_001921665.1	S. aureus
siderophore	Siderophore	siderophore_74	GCA_003237515.1	S. aureus
siderophore	Siderophore	siderophore_63	GCA_040931955.1	S. aureus
siderophore	Siderophore	siderophore_11	GCA_003857255.1	S. aureus
siderophore	Siderophore	siderophore_11	GCA_003237475.1	S. aureus
siderophore	Siderophore	siderophore_11	GCA_015070865.1	S. aureus
siderophore	Siderophore	siderophore_64	GCA_003237305.1	S. aureus
siderophore	Siderophore	siderophore_37	GCA_001580495.1	S. aureus
siderophore	Siderophore	siderophore_73	GCA_027920385.1	S. aureus
siderophore	Siderophore	siderophore_91	GCA_003239355.1	S. aureus
siderophore	Siderophore	siderophore_93	GCA_008040335.1	S. aureus
siderophore	Siderophore	siderophore_22	GCA_001019565.2	S. aureus
siderophore	Siderophore	siderophore_22	GCA_040931965.1	S. aureus
siderophore	Siderophore	siderophore_22	GCA_003237615.1	S. aureus
siderophore	Siderophore	siderophore_22	GCA_003988715.1	S. aureus
siderophore	Siderophore	siderophore_22	GCA_000013425.1	S. aureus
siderophore	Siderophore	siderophore_22	GCA_024205325.1	S. aureus
siderophore	Siderophore	siderophore_22	GCA_003240315.1	S. aureus
siderophore	Siderophore	siderophore_22	GCA_001661885.1	S. aureus
siderophore	Siderophore	siderophore_40	GCA_024496845.1	S. aureus
siderophore	Siderophore	siderophore_18	GCA_003237285.1	S. aureus
siderophore	Siderophore	NA	GCA_008040225.1	S. aureus
siderophore	Siderophore	siderophore_90	GCA_030643965.1	S. aureus
siderophore	Siderophore	siderophore_70	GCA_008040415.1	S. aureus
siderophore	Siderophore	siderophore_57	GCA_003239625.1	S. aureus
siderophore	Siderophore	siderophore_84	GCA_003857265.1	S. aureus
siderophore	Siderophore	siderophore_55	GCA_023621455.1	S. aureus
siderophore	Siderophore	siderophore_55	GCA_026547055.1	S. aureus
siderophore	Siderophore	siderophore_55	GCA_018135565.1	S. aureus
siderophore	Siderophore	NA	GCA_008040415.1	S. aureus
siderophore	Siderophore	NA	GCA_008040225.1	S. aureus
siderophore	Siderophore	NA	GCA_003857255.1	S. aureus
siderophore	Siderophore	NA	GCA_008040335.1	S. aureus
T3PKS	PKS	T3PKS_9	GCA_003237615.1	S. aureus
T3PKS	PKS	T3PKS_5	GCA_008040415.1	S. aureus
T3PKS	PKS	T3PKS_3	GCA_000737615.1	S. aureus
T3PKS	PKS	T3PKS_3	GCA_026547055.1	S. aureus
T3PKS	PKS	T3PKS_3	GCA_023621455.1	S. aureus
T3PKS	PKS	T3PKS_3	GCA_003237545.1	S. aureus
T3PKS	PKS	T3PKS_3	GCA_018135565.1	S. aureus
T3PKS	PKS	T3PKS_3	GCA_000605265.1	S. aureus
T3PKS	PKS	T3PKS_3	GCA_003237335.1	S. aureus
T3PKS	PKS	NA	GCA_002224825.1	S. aureus
T3PKS	PKS	NA	GCA_008040235.1	S. aureus
T3PKS	PKS	T3PKS_2	GCA_024496845.1	S. aureus
T3PKS	PKS	T3PKS_2	GCA_000013425.1	S. aureus
T3PKS	PKS	T3PKS_2	GCA_003988715.1	S. aureus
T3PKS	PKS	T3PKS_2	GCA_003240315.1	S. aureus
T3PKS	PKS	T3PKS_2	GCA_001019565.2	S. aureus
T3PKS	PKS	T3PKS_2	GCA_001661885.1	S. aureus
T3PKS	PKS	T3PKS_2	GCA_030643965.1	S. aureus
T3PKS	PKS	T3PKS_2	GCA_003237515.1	S. aureus
T3PKS	PKS	T3PKS_2	GCA_003239355.1	S. aureus
T3PKS	PKS	T3PKS_2	GCA_001921665.1	S. aureus
T3PKS	PKS	T3PKS_2	GCA_040931955.1	S. aureus
T3PKS	PKS	T3PKS_2	GCA_024205325.1	S. aureus
T3PKS	PKS	T3PKS_2	GCA_003237305.1	S. aureus
T3PKS	PKS	T3PKS_2	GCA_040931965.1	S. aureus
T3PKS	PKS	T3PKS_2	GCA_003237475.1	S. aureus
T3PKS	PKS	NA	GCA_008040335.1	S. aureus
T3PKS	PKS	NA	GCA_003857255.1	S. aureus
T3PKS	PKS	NA	GCA_015070865.1	S. aureus
T3PKS	PKS	T3PKS_8	GCA_001580495.1	S. aureus
T3PKS	PKS	NA	GCA_003239625.1	S. aureus
T3PKS	PKS	T3PKS_6	GCA_003857265.1	S. aureus
T3PKS	PKS	T3PKS_7	GCA_003237195.1	S. aureus
T3PKS	PKS	T3PKS_1	GCA_003237285.1	S. aureus
T3PKS	PKS	T3PKS_1	GCA_027920385.1	S. aureus
T3PKS	PKS	NA	GCA_008040225.1	S. aureus
T3PKS	PKS	T3PKS_4	GCA_001997145.1	S. aureus
T3PKS	PKS	T3PKS_4	GCA_003237205.1	S. aureus
T3PKS	PKS	T3PKS_4	GCA_003237675.1	S. aureus
T3PKS	PKS	T3PKS_4	GCA_003237495.1	S. aureus
T3PKS	PKS	NA	GCA_003721005.1	S. aureus
terpene	Terpene	terpene_16	GCA_003857265.1	S. aureus
terpene	Terpene	terpene_14	GCA_003239625.1	S. aureus
terpene	Terpene	terpene_3	GCA_003237545.1	S. aureus
terpene	Terpene	terpene_10	GCA_003237335.1	S. aureus
terpene	Terpene	terpene_8	GCA_026547055.1	S. aureus
terpene	Terpene	terpene_8	GCA_018135565.1	S. aureus
terpene	Terpene	NA	GCA_023621455.1	S. aureus
terpene	Terpene	terpene_11	GCA_002224825.1	S. aureus
terpene	Terpene	terpene_12	GCA_000605265.1	S. aureus
terpene	Terpene	terpene_12	GCA_000737615.1	S. aureus
terpene	Terpene	NA	GCA_008040235.1	S. aureus
terpene	Terpene	terpene_7	GCA_027920385.1	S. aureus
terpene	Terpene	terpene_7	GCA_003237285.1	S. aureus
terpene	Terpene	NA	GCA_008040225.1	S. aureus
terpene	Terpene	terpene_15	GCA_003237195.1	S. aureus
terpene	Terpene	terpene_5	GCA_030643965.1	S. aureus
terpene	Terpene	terpene_1	GCA_000013425.1	S. aureus
terpene	Terpene	terpene_1	GCA_003237475.1	S. aureus
terpene	Terpene	terpene_1	GCA_001661885.1	S. aureus
terpene	Terpene	terpene_1	GCA_040931965.1	S. aureus
terpene	Terpene	terpene_1	GCA_003237305.1	S. aureus
terpene	Terpene	terpene_1	GCA_001019565.2	S. aureus
terpene	Terpene	terpene_1	GCA_001921665.1	S. aureus
terpene	Terpene	terpene_1	GCA_003237515.1	S. aureus
terpene	Terpene	terpene_1	GCA_040931955.1	S. aureus
terpene	Terpene	terpene_9	GCA_003988715.1	S. aureus
terpene	Terpene	terpene_9	GCA_024205325.1	S. aureus
terpene	Terpene	terpene_9	GCA_003240315.1	S. aureus
terpene	Terpene	terpene_9	GCA_003239355.1	S. aureus
terpene	Terpene	terpene_4	GCA_003857255.1	S. aureus
terpene	Terpene	terpene_4	GCA_015070865.1	S. aureus
terpene	Terpene	terpene_4	GCA_008040335.1	S. aureus
terpene	Terpene	terpene_13	GCA_003237615.1	S. aureus
terpene	Terpene	terpene_6	GCA_001580495.1	S. aureus
terpene	Terpene	terpene_2	GCA_003237205.1	S. aureus
terpene	Terpene	terpene_2	GCA_003237675.1	S. aureus
terpene	Terpene	terpene_2	GCA_003237495.1	S. aureus
terpene	Terpene	terpene_2	GCA_001997145.1	S. aureus
terpene	Terpene	terpene_2	GCA_024496845.1	S. aureus
terpene	Terpene	NA	GCA_003721005.1	S. aureus
CDPS	Other	CDPS_1	GCA_900458585.1	S. epidermidis
cyclic lactone autoinducer	Other	cyclic_lactone_autoinducer_3	GCA_035787255.1	S. epidermidis
cyclic lactone autoinducer	Other	cyclic_lactone_autoinducer_3	GCA_038501825.1	S. epidermidis
cyclic lactone autoinducer	Other	cyclic_lactone_autoinducer_3	GCA_025146855.1	S. epidermidis
cyclic lactone autoinducer	Other	cyclic_lactone_autoinducer_3	GCA_000276505.1	S. epidermidis
cyclic lactone autoinducer	Other	cyclic_lactone_autoinducer_3	GCA_035780555.1	S. epidermidis
cyclic lactone autoinducer	Other	cyclic_lactone_autoinducer_3	GCA_035790335.1	S. epidermidis
cyclic lactone autoinducer	Other	cyclic_lactone_autoinducer_3	GCA_038116975.1	S. epidermidis
cyclic lactone autoinducer	Other	cyclic_lactone_autoinducer_3	GCA_035785955.1	S. epidermidis
cyclic lactone autoinducer	Other	cyclic_lactone_autoinducer_3	GCA_006094375.1	S. epidermidis
cyclic lactone autoinducer	Other	cyclic_lactone_autoinducer_3	GCA_043848475.1	S. epidermidis
cyclic lactone autoinducer	Other	cyclic_lactone_autoinducer_3	GCA_964210225.1	S. epidermidis
cyclic lactone autoinducer	Other	cyclic_lactone_autoinducer_3	GCA_003038655.1	S. epidermidis
cyclic lactone autoinducer	Other	cyclic_lactone_autoinducer_3	GCA_035780455.1	S. epidermidis
cyclic lactone autoinducer	Other	cyclic_lactone_autoinducer_3	GCA_015070555.1	S. epidermidis
cyclic lactone autoinducer	Other	cyclic_lactone_autoinducer_3	GCA_000763625.1	S. epidermidis
cyclic lactone autoinducer	Other	cyclic_lactone_autoinducer_3	GCA_900458575.1	S. epidermidis
cyclic lactone autoinducer	Other	NA	GCA_003979985.1	S. epidermidis
cyclic lactone autoinducer	Other	NA	GCA_043848455.1	S. epidermidis
cyclic lactone autoinducer	Other	NA	GCA_038502265.1	S. epidermidis
cyclic lactone autoinducer	Other	NA	GCA_000275985.2	S. epidermidis
cyclic lactone autoinducer	Other	NA	GCA_020739975.1	S. epidermidis
cyclic lactone autoinducer	Other	NA	GCA_003979975.1	S. epidermidis
cyclic lactone autoinducer	Other	cyclic_lactone_autoinducer_10	GCA_003979905.1	S. epidermidis
cyclic lactone autoinducer	Other	cyclic_lactone_autoinducer_6	GCA_035790395.1	S. epidermidis
cyclic lactone autoinducer	Other	cyclic_lactone_autoinducer_7	GCA_003979905.1	S. epidermidis
cyclic lactone autoinducer	Other	cyclic_lactone_autoinducer_13	GCA_035785895.1	S. epidermidis
cyclic lactone autoinducer	Other	cyclic_lactone_autoinducer_15	GCA_025809335.1	S. epidermidis
cyclic lactone autoinducer	Other	cyclic_lactone_autoinducer_2	GCA_041432635.1	S. epidermidis
cyclic lactone autoinducer	Other	cyclic_lactone_autoinducer_2	GCA_000276445.1	S. epidermidis
cyclic lactone autoinducer	Other	cyclic_lactone_autoinducer_8	GCA_035781615.1	S. epidermidis
cyclic lactone autoinducer	Other	cyclic_lactone_autoinducer_8	GCA_043848495.1	S. epidermidis
cyclic lactone autoinducer	Other	cyclic_lactone_autoinducer_8	GCA_035785975.1	S. epidermidis
cyclic lactone autoinducer	Other	cyclic_lactone_autoinducer_8	GCA_030435975.1	S. epidermidis
cyclic lactone autoinducer	Other	cyclic_lactone_autoinducer_8	GCA_022815765.1	S. epidermidis
cyclic lactone autoinducer	Other	cyclic_lactone_autoinducer_8	GCA_900458585.1	S. epidermidis
cyclic lactone autoinducer	Other	NA	GCA_038501825.1	S. epidermidis
cyclic lactone autoinducer	Other	NA	GCA_043848475.1	S. epidermidis
cyclic lactone autoinducer	Other	NA	GCA_003038655.1	S. epidermidis
cyclic lactone autoinducer	Other	NA	GCA_035790335.1	S. epidermidis
cyclic lactone autoinducer	Other	NA	GCA_015070555.1	S. epidermidis
cyclic lactone autoinducer	Other	NA	GCA_035787255.1	S. epidermidis
cyclic lactone autoinducer	Other	NA	GCA_035785955.1	S. epidermidis
cyclic lactone autoinducer	Other	NA	GCA_025146855.1	S. epidermidis
cyclic lactone autoinducer	Other	NA	GCA_035780555.1	S. epidermidis
cyclic lactone autoinducer	Other	NA	GCA_038116975.1	S. epidermidis
cyclic lactone autoinducer	Other	NA	GCA_006094375.1	S. epidermidis
cyclic lactone autoinducer	Other	NA	GCA_000763625.1	S. epidermidis
cyclic lactone autoinducer	Other	NA	GCA_964210225.1	S. epidermidis
cyclic lactone autoinducer	Other	NA	GCA_900458575.1	S. epidermidis
cyclic lactone autoinducer	Other	NA	GCA_000276505.1	S. epidermidis
cyclic lactone autoinducer	Other	NA	GCA_035780455.1	S. epidermidis
cyclic lactone autoinducer	Other	cyclic_lactone_autoinducer_4	GCA_043848455.1	S. epidermidis
cyclic lactone autoinducer	Other	cyclic_lactone_autoinducer_4	GCA_003979975.1	S. epidermidis
cyclic lactone autoinducer	Other	cyclic_lactone_autoinducer_4	GCA_038502265.1	S. epidermidis
cyclic lactone autoinducer	Other	cyclic_lactone_autoinducer_4	GCA_020739975.1	S. epidermidis
cyclic lactone autoinducer	Other	cyclic_lactone_autoinducer_4	GCA_000275985.2	S. epidermidis
cyclic lactone autoinducer	Other	cyclic_lactone_autoinducer_4	GCA_003979985.1	S. epidermidis
cyclic lactone autoinducer	Other	cyclic_lactone_autoinducer_16	GCA_035780755.1	S. epidermidis
cyclic lactone autoinducer	Other	cyclic_lactone_autoinducer_9	GCA_041080605.1	S. epidermidis
cyclic lactone autoinducer	Other	cyclic_lactone_autoinducer_12	GCA_041432645.1	S. epidermidis
cyclic lactone autoinducer	Other	cyclic_lactone_autoinducer_14	GCA_041432645.1	S. epidermidis
cyclic lactone autoinducer	Other	cyclic_lactone_autoinducer_1	GCA_041432635.1	S. epidermidis
cyclic lactone autoinducer	Other	cyclic_lactone_autoinducer_1	GCA_000276445.1	S. epidermidis
cyclic lactone autoinducer	Other	cyclic_lactone_autoinducer_1	GCA_030435975.1	S. epidermidis
cyclic lactone autoinducer	Other	cyclic_lactone_autoinducer_1	GCA_022815765.1	S. epidermidis
cyclic lactone autoinducer	Other	cyclic_lactone_autoinducer_1	GCA_043848495.1	S. epidermidis
cyclic lactone autoinducer	Other	cyclic_lactone_autoinducer_1	GCA_035781615.1	S. epidermidis
cyclic lactone autoinducer	Other	cyclic_lactone_autoinducer_1	GCA_900458585.1	S. epidermidis
cyclic lactone autoinducer	Other	cyclic_lactone_autoinducer_1	GCA_025809335.1	S. epidermidis
cyclic lactone autoinducer	Other	cyclic_lactone_autoinducer_1	GCA_035785975.1	S. epidermidis
cyclic lactone autoinducer	Other	cyclic_lactone_autoinducer_11	GCA_041080605.1	S. epidermidis
cyclic lactone autoinducer	Other	cyclic_lactone_autoinducer_11	GCA_035790395.1	S. epidermidis
cyclic lactone autoinducer	Other	cyclic_lactone_autoinducer_5	GCA_035780755.1	S. epidermidis
cyclic lactone autoinducer	Other	cyclic_lactone_autoinducer_5	GCA_035785895.1	S. epidermidis
epipeptide	RiPP	epipeptide_1	GCA_035790395.1	S. epidermidis
epipeptide	RiPP	epipeptide_2	GCA_035790395.1	S. epidermidis
class I lanthipeptide	RiPP	lanthipeptide_class_i_4	GCA_900458585.1	S. epidermidis
class I lanthipeptide	RiPP	lanthipeptide_class_i_3	GCA_038116975.1	S. epidermidis
class I lanthipeptide	RiPP	lanthipeptide_class_i_2	GCA_038116975.1	S. epidermidis
class I lanthipeptide	RiPP	lanthipeptide_class_i_1	GCA_900458585.1	S. epidermidis
class II lanthipeptide	RiPP	lanthipeptide_class_ii_2	GCA_003979905.1	S. epidermidis
class II lanthipeptide	RiPP	lanthipeptide_class_ii_1	GCA_003979905.1	S. epidermidis
lassopeptide	RiPP	lassopeptide_1	GCA_038377765.1	S. epidermidis
NRPS	NRPS	NRPS_17	GCA_900458585.1	S. epidermidis
NRPS	NRPS	NRPS_1	GCA_000276445.1	S. epidermidis
NRPS	NRPS	NRPS_1	GCA_041432645.1	S. epidermidis
NRPS	NRPS	NRPS_1	GCA_030435975.1	S. epidermidis
NRPS	NRPS	NRPS_7	GCA_022815765.1	S. epidermidis
NRPS	NRPS	NRPS_26	GCA_041080605.1	S. epidermidis
NRPS	NRPS	NRPS_16	GCA_043848475.1	S. epidermidis
NRPS	NRPS	NRPS_19	GCA_000276505.1	S. epidermidis
NRPS	NRPS	NRPS_22	GCA_035785955.1	S. epidermidis
NRPS	NRPS	NRPS_9	GCA_035780755.1	S. epidermidis
NRPS	NRPS	NRPS_10	GCA_035790395.1	S. epidermidis
NRPS	NRPS	NRPS_4	GCA_035785895.1	S. epidermidis
NRPS	NRPS	NRPS_24	GCA_003979905.1	S. epidermidis
NRPS	NRPS	NRPS_25	GCA_041432635.1	S. epidermidis
NRPS	NRPS	NRPS_11	GCA_038501825.1	S. epidermidis
NRPS	NRPS	NRPS_11	GCA_043848455.1	S. epidermidis
NRPS	NRPS	NRPS_5	GCA_025809335.1	S. epidermidis
NRPS	NRPS	NRPS_21	GCA_035785975.1	S. epidermidis
NRPS	NRPS	NRPS_13	GCA_038377765.1	S. epidermidis
NRPS	NRPS	NA	GCA_900458575.1	S. epidermidis
NRPS	NRPS	NRPS_15	GCA_038502265.1	S. epidermidis
NRPS	NRPS	NRPS_15	GCA_020739975.1	S. epidermidis
NRPS	NRPS	NA	GCA_000275985.2	S. epidermidis
NRPS	NRPS	NA	GCA_035781615.1	S. epidermidis
NRPS	NRPS	NA	GCA_003038655.1	S. epidermidis
NRPS	NRPS	NA	GCA_006094375.1	S. epidermidis
NRPS	NRPS	NA	GCA_000763625.1	S. epidermidis
NRPS	NRPS	NA	GCA_964210225.1	S. epidermidis
NRPS	NRPS	NA	GCA_035790335.1	S. epidermidis
NRPS	NRPS	NRPS_2	GCA_003979975.1	S. epidermidis
NRPS	NRPS	NRPS_2	GCA_003979985.1	S. epidermidis
NRPS	NRPS	NRPS_2	GCA_025146855.1	S. epidermidis
NRPS	NRPS	NRPS_2	GCA_015070555.1	S. epidermidis
NRPS	NRPS	NA	GCA_038116975.1	S. epidermidis
NRPS	NRPS	NRPS_8	GCA_035787255.1	S. epidermidis
NRPS	NRPS	NRPS_20	GCA_035780555.1	S. epidermidis
NRPS	NRPS	NRPS_18	GCA_043848495.1	S. epidermidis
NRPS	NRPS	NRPS_6	GCA_035780455.1	S. epidermidis
NRPS	NRPS	NRPS_3	GCA_025809335.1	S. epidermidis
NRPS	NRPS	NRPS_14	GCA_025809335.1	S. epidermidis
NRPS	NRPS	NRPS_23	GCA_900458585.1	S. epidermidis
NRPS	NRPS	NRPS_12	GCA_900458585.1	S. epidermidis
NRPS-like	NRPS-like	NRPS_like_1	GCA_900458585.1	S. epidermidis
RiPP-like	RiPP-like	NA	GCA_043848455.1	S. epidermidis
RiPP-like	RiPP-like	RiPP_like_6	GCA_043848495.1	S. epidermidis
RiPP-like	RiPP-like	RiPP_like_6	GCA_038377765.1	S. epidermidis
RiPP-like	RiPP-like	RiPP_like_1	GCA_015070555.1	S. epidermidis
RiPP-like	RiPP-like	RiPP_like_5	GCA_003038655.1	S. epidermidis
RiPP-like	RiPP-like	RiPP_like_2	GCA_035780755.1	S. epidermidis
RiPP-like	RiPP-like	RiPP_like_3	GCA_035785895.1	S. epidermidis
RiPP-like	RiPP-like	RiPP_like_4	GCA_035780755.1	S. epidermidis
sactipeptide	RiPP	sactipeptide_1	GCA_003979905.1	S. epidermidis
siderophore	Siderophore	siderophore_26	GCA_041080605.1	S. epidermidis
siderophore	Siderophore	siderophore_13	GCA_003979905.1	S. epidermidis
siderophore	Siderophore	siderophore_14	GCA_030435975.1	S. epidermidis
siderophore	Siderophore	NA	GCA_041432635.1	S. epidermidis
siderophore	Siderophore	siderophore_20	GCA_000276445.1	S. epidermidis
siderophore	Siderophore	siderophore_28	GCA_041432645.1	S. epidermidis
siderophore	Siderophore	siderophore_19	GCA_035790395.1	S. epidermidis
siderophore	Siderophore	siderophore_27	GCA_035785895.1	S. epidermidis
siderophore	Siderophore	siderophore_5	GCA_003979985.1	S. epidermidis
siderophore	Siderophore	NA	GCA_003979975.1	S. epidermidis
siderophore	Siderophore	NA	GCA_043848475.1	S. epidermidis
siderophore	Siderophore	NA	GCA_038377765.1	S. epidermidis
siderophore	Siderophore	siderophore_23	GCA_900458585.1	S. epidermidis
siderophore	Siderophore	siderophore_21	GCA_025809335.1	S. epidermidis
siderophore	Siderophore	siderophore_16	GCA_964210225.1	S. epidermidis
siderophore	Siderophore	siderophore_16	GCA_035780555.1	S. epidermidis
siderophore	Siderophore	siderophore_16	GCA_035790335.1	S. epidermidis
siderophore	Siderophore	siderophore_16	GCA_900458575.1	S. epidermidis
siderophore	Siderophore	siderophore_16	GCA_043848495.1	S. epidermidis
siderophore	Siderophore	siderophore_16	GCA_025146855.1	S. epidermidis
siderophore	Siderophore	NA	GCA_020739975.1	S. epidermidis
siderophore	Siderophore	siderophore_18	GCA_035780755.1	S. epidermidis
siderophore	Siderophore	siderophore_11	GCA_000276505.1	S. epidermidis
siderophore	Siderophore	siderophore_22	GCA_035785955.1	S. epidermidis
siderophore	Siderophore	siderophore_1	GCA_038116975.1	S. epidermidis
siderophore	Siderophore	siderophore_1	GCA_003038655.1	S. epidermidis
siderophore	Siderophore	siderophore_1	GCA_015070555.1	S. epidermidis
siderophore	Siderophore	siderophore_1	GCA_035781615.1	S. epidermidis
siderophore	Siderophore	siderophore_1	GCA_035785975.1	S. epidermidis
siderophore	Siderophore	siderophore_1	GCA_006094375.1	S. epidermidis
siderophore	Siderophore	siderophore_1	GCA_035787255.1	S. epidermidis
siderophore	Siderophore	siderophore_1	GCA_043848455.1	S. epidermidis
siderophore	Siderophore	siderophore_1	GCA_000763625.1	S. epidermidis
siderophore	Siderophore	siderophore_1	GCA_000275985.2	S. epidermidis
siderophore	Siderophore	siderophore_1	GCA_035780455.1	S. epidermidis
siderophore	Siderophore	siderophore_1	GCA_038502265.1	S. epidermidis
siderophore	Siderophore	NA	GCA_038501825.1	S. epidermidis
siderophore	Siderophore	siderophore_4	GCA_022815765.1	S. epidermidis
siderophore	Siderophore	NA	GCA_041432635.1	S. epidermidis
siderophore	Siderophore	siderophore_10	GCA_000276445.1	S. epidermidis
siderophore	Siderophore	siderophore_25	GCA_035790395.1	S. epidermidis
siderophore	Siderophore	NA	GCA_035785895.1	S. epidermidis
siderophore	Siderophore	siderophore_29	GCA_003979905.1	S. epidermidis
siderophore	Siderophore	siderophore_15	GCA_041432645.1	S. epidermidis
siderophore	Siderophore	siderophore_8	GCA_030435975.1	S. epidermidis
siderophore	Siderophore	siderophore_6	GCA_022815765.1	S. epidermidis
siderophore	Siderophore	siderophore_24	GCA_035780755.1	S. epidermidis
siderophore	Siderophore	siderophore_3	GCA_035785975.1	S. epidermidis
siderophore	Siderophore	siderophore_3	GCA_043848455.1	S. epidermidis
siderophore	Siderophore	siderophore_3	GCA_035781615.1	S. epidermidis
siderophore	Siderophore	siderophore_3	GCA_015070555.1	S. epidermidis
siderophore	Siderophore	siderophore_3	GCA_038502265.1	S. epidermidis
siderophore	Siderophore	siderophore_3	GCA_000763625.1	S. epidermidis
siderophore	Siderophore	siderophore_3	GCA_038116975.1	S. epidermidis
siderophore	Siderophore	siderophore_3	GCA_035780455.1	S. epidermidis
siderophore	Siderophore	siderophore_3	GCA_000275985.2	S. epidermidis
siderophore	Siderophore	siderophore_3	GCA_006094375.1	S. epidermidis
siderophore	Siderophore	siderophore_3	GCA_003038655.1	S. epidermidis
siderophore	Siderophore	siderophore_3	GCA_035787255.1	S. epidermidis
siderophore	Siderophore	NA	GCA_038501825.1	S. epidermidis
siderophore	Siderophore	siderophore_12	GCA_025809335.1	S. epidermidis
siderophore	Siderophore	siderophore_12	GCA_900458585.1	S. epidermidis
siderophore	Siderophore	siderophore_9	GCA_025146855.1	S. epidermidis
siderophore	Siderophore	siderophore_9	GCA_035790335.1	S. epidermidis
siderophore	Siderophore	siderophore_9	GCA_043848495.1	S. epidermidis
siderophore	Siderophore	siderophore_9	GCA_900458575.1	S. epidermidis
siderophore	Siderophore	siderophore_9	GCA_964210225.1	S. epidermidis
siderophore	Siderophore	siderophore_9	GCA_035780555.1	S. epidermidis
siderophore	Siderophore	NA	GCA_020739975.1	S. epidermidis
siderophore	Siderophore	siderophore_7	GCA_035785955.1	S. epidermidis
siderophore	Siderophore	siderophore_7	GCA_000276505.1	S. epidermidis
siderophore	Siderophore	NA	GCA_003979985.1	S. epidermidis
siderophore	Siderophore	siderophore_2	GCA_003979975.1	S. epidermidis
siderophore	Siderophore	siderophore_2	GCA_043848475.1	S. epidermidis
siderophore	Siderophore	siderophore_2	GCA_038377765.1	S. epidermidis
siderophore	Siderophore	siderophore_17	GCA_041080605.1	S. epidermidis
T1PKS	PKS	T1PKS_3	GCA_900458585.1	S. epidermidis
T1PKS	PKS	T1PKS_1	GCA_900458585.1	S. epidermidis
T1PKS	PKS	NA	GCA_900458585.1	S. epidermidis
T1PKS	PKS	T1PKS_2	GCA_900458585.1	S. epidermidis
T3PKS	PKS	T3PKS_11	GCA_035785955.1	S. epidermidis
T3PKS	PKS	NA	GCA_035780555.1	S. epidermidis
T3PKS	PKS	NA	GCA_035780455.1	S. epidermidis
T3PKS	PKS	NA	GCA_025809335.1	S. epidermidis
T3PKS	PKS	T3PKS_7	GCA_038501825.1	S. epidermidis
T3PKS	PKS	T3PKS_7	GCA_038502265.1	S. epidermidis
T3PKS	PKS	T3PKS_7	GCA_015070555.1	S. epidermidis
T3PKS	PKS	T3PKS_7	GCA_964210225.1	S. epidermidis
T3PKS	PKS	T3PKS_7	GCA_003038655.1	S. epidermidis
T3PKS	PKS	T3PKS_7	GCA_043848495.1	S. epidermidis
T3PKS	PKS	T3PKS_7	GCA_020739975.1	S. epidermidis
T3PKS	PKS	T3PKS_7	GCA_043848455.1	S. epidermidis
T3PKS	PKS	T3PKS_12	GCA_035780755.1	S. epidermidis
T3PKS	PKS	T3PKS_5	GCA_900458585.1	S. epidermidis
T3PKS	PKS	T3PKS_2	GCA_030435975.1	S. epidermidis
T3PKS	PKS	NA	GCA_022815765.1	S. epidermidis
T3PKS	PKS	T3PKS_10	GCA_035790335.1	S. epidermidis
T3PKS	PKS	NA	GCA_041432645.1	S. epidermidis
T3PKS	PKS	NA	GCA_041080605.1	S. epidermidis
T3PKS	PKS	NA	GCA_000276445.1	S. epidermidis
T3PKS	PKS	T3PKS_4	GCA_041432635.1	S. epidermidis
T3PKS	PKS	T3PKS_4	GCA_035781615.1	S. epidermidis
T3PKS	PKS	T3PKS_4	GCA_025146855.1	S. epidermidis
T3PKS	PKS	T3PKS_4	GCA_003979905.1	S. epidermidis
T3PKS	PKS	T3PKS_13	GCA_035790395.1	S. epidermidis
T3PKS	PKS	T3PKS_3	GCA_035785895.1	S. epidermidis
T3PKS	PKS	T3PKS_8	GCA_000276505.1	S. epidermidis
T3PKS	PKS	T3PKS_6	GCA_006094375.1	S. epidermidis
T3PKS	PKS	NA	GCA_035785975.1	S. epidermidis
T3PKS	PKS	T3PKS_9	GCA_043848475.1	S. epidermidis
T3PKS	PKS	NA	GCA_038116975.1	S. epidermidis
T3PKS	PKS	NA	GCA_035787255.1	S. epidermidis
T3PKS	PKS	NA	GCA_900458575.1	S. epidermidis
T3PKS	PKS	T3PKS_1	GCA_003979975.1	S. epidermidis
T3PKS	PKS	T3PKS_1	GCA_000763625.1	S. epidermidis
T3PKS	PKS	T3PKS_1	GCA_003979985.1	S. epidermidis
T3PKS	PKS	T3PKS_1	GCA_000275985.2	S. epidermidis
T3PKS	PKS	NA	GCA_038377765.1	S. epidermidis
terpene	Terpene	terpene_2	GCA_022815765.1	S. epidermidis
terpene	Terpene	terpene_1	GCA_035785955.1	S. epidermidis
transAT PKS	PKS	transAT_PKS_1	GCA_025809335.1	S. epidermidis
transAT PKS	PKS	transAT_PKS_2	GCA_025809335.1	S. epidermidis
furan	Other	furan_2	GCA_003942995.1	S. mitis
furan	Other	furan_1	GCA_001281025.1	S. mitis
class IV lanthipeptide	RiPP	lanthipeptide_class_iv_1	GCA_003942775.1	S. mitis
RaS RiPP	RiPP	RaS_RiPP_2	GCA_946190295.1	S. mitis
RaS RiPP	RiPP	RaS_RiPP_2	GCA_946186075.1	S. mitis
RaS RiPP	RiPP	RaS_RiPP_2	GCA_946188685.1	S. mitis
RaS RiPP	RiPP	RaS_RiPP_4	GCA_946188685.1	S. mitis
RaS RiPP	RiPP	RaS_RiPP_4	GCA_946190295.1	S. mitis
RaS RiPP	RiPP	RaS_RiPP_4	GCA_946186075.1	S. mitis
RaS RiPP	RiPP	RaS_RiPP_1	GCA_946190295.1	S. mitis
RaS RiPP	RiPP	RaS_RiPP_1	GCA_946188685.1	S. mitis
RaS RiPP	RiPP	RaS_RiPP_1	GCA_946186075.1	S. mitis
RaS RiPP	RiPP	RaS_RiPP_3	GCA_946186075.1	S. mitis
RaS RiPP	RiPP	RaS_RiPP_3	GCA_946188685.1	S. mitis
RaS RiPP	RiPP	RaS_RiPP_3	GCA_946190295.1	S. mitis
RiPP-like	RiPP-like	RiPP_like_4	GCA_003942995.1	S. mitis
RiPP-like	RiPP-like	RiPP_like_13	GCA_003942995.1	S. mitis
RiPP-like	RiPP-like	RiPP_like_8	GCA_003942775.1	S. mitis
RiPP-like	RiPP-like	RiPP_like_14	GCA_009496235.1	S. mitis
RiPP-like	RiPP-like	RiPP_like_11	GCA_946190295.1	S. mitis
RiPP-like	RiPP-like	RiPP_like_11	GCA_946188685.1	S. mitis
RiPP-like	RiPP-like	RiPP_like_11	GCA_946186075.1	S. mitis
RiPP-like	RiPP-like	RiPP_like_6	GCA_001281025.1	S. mitis
RiPP-like	RiPP-like	RiPP_like_2	GCA_003942885.1	S. mitis
RiPP-like	RiPP-like	RiPP_like_3	GCA_000960005.1	S. mitis
RiPP-like	RiPP-like	RiPP_like_7	GCA_946188685.1	S. mitis
RiPP-like	RiPP-like	RiPP_like_7	GCA_001281025.1	S. mitis
RiPP-like	RiPP-like	RiPP_like_7	GCA_003942775.1	S. mitis
RiPP-like	RiPP-like	RiPP_like_7	GCA_003942885.1	S. mitis
RiPP-like	RiPP-like	RiPP_like_7	GCA_946186075.1	S. mitis
RiPP-like	RiPP-like	RiPP_like_7	GCA_003942995.1	S. mitis
RiPP-like	RiPP-like	RiPP_like_7	GCA_009496235.1	S. mitis
RiPP-like	RiPP-like	RiPP_like_7	GCA_946190295.1	S. mitis
RiPP-like	RiPP-like	RiPP_like_12	GCA_946186075.1	S. mitis
RiPP-like	RiPP-like	RiPP_like_12	GCA_946190295.1	S. mitis
RiPP-like	RiPP-like	RiPP_like_12	GCA_946188685.1	S. mitis
RiPP-like	RiPP-like	RiPP_like_1	GCA_000960005.1	S. mitis
RiPP-like	RiPP-like	RiPP_like_9	GCA_003942775.1	S. mitis
RiPP-like	RiPP-like	RiPP_like_10	GCA_003942775.1	S. mitis
RiPP-like	RiPP-like	RiPP_like_5	GCA_003942995.1	S. mitis
RiPP-like	RiPP-like	RiPP_like_15	GCA_946186075.1	S. mitis
RiPP-like	RiPP-like	RiPP_like_15	GCA_946190295.1	S. mitis
sactipeptide	RiPP	NA	GCA_946188685.1	S. mitis
sactipeptide	RiPP	NA	GCA_946186075.1	S. mitis
sactipeptide	RiPP	NA	GCA_946190295.1	S. mitis
T3PKS	PKS	T3PKS_1	GCA_003942885.1	S. mitis
T3PKS	PKS	T3PKS_6	GCA_003942995.1	S. mitis
T3PKS	PKS	T3PKS_2	GCA_000960005.1	S. mitis
T3PKS	PKS	T3PKS_2	GCA_946188685.1	S. mitis
T3PKS	PKS	T3PKS_2	GCA_946186075.1	S. mitis
T3PKS	PKS	T3PKS_2	GCA_946190295.1	S. mitis
T3PKS	PKS	T3PKS_4	GCA_003942775.1	S. mitis
T3PKS	PKS	T3PKS_5	GCA_009496235.1	S. mitis
T3PKS	PKS	T3PKS_3	GCA_001281025.1	S. mitis
class II lanthipeptide	RiPP	lanthipeptide_class_ii_7	GCA_033152035.1	S. pneumoniae
class II lanthipeptide	RiPP	lanthipeptide_class_ii_6	GCA_038431755.1	S. pneumoniae
class II lanthipeptide	RiPP	lanthipeptide_class_ii_5	GCA_033150235.1	S. pneumoniae
class II lanthipeptide	RiPP	lanthipeptide_class_ii_5	GCA_000685585.1	S. pneumoniae
class II lanthipeptide	RiPP	lanthipeptide_class_ii_5	GCA_038431765.1	S. pneumoniae
class II lanthipeptide	RiPP	NA	GCA_000942775.1	S. pneumoniae
class II lanthipeptide	RiPP	NA	GCA_000939355.1	S. pneumoniae
class II lanthipeptide	RiPP	lanthipeptide_class_ii_1	GCA_001095405.2	S. pneumoniae
class II lanthipeptide	RiPP	lanthipeptide_class_ii_2	GCA_019915285.1	S. pneumoniae
class II lanthipeptide	RiPP	lanthipeptide_class_ii_3	GCA_038431755.1	S. pneumoniae
class II lanthipeptide	RiPP	lanthipeptide_class_ii_4	GCA_033152035.1	S. pneumoniae
class IV lanthipeptide	RiPP	lanthipeptide_class_iv_2	GCA_013047165.1	S. pneumoniae
class IV lanthipeptide	RiPP	lanthipeptide_class_iv_3	GCA_000939355.1	S. pneumoniae
class IV lanthipeptide	RiPP	lanthipeptide_class_iv_4	GCA_000941155.1	S. pneumoniae
class IV lanthipeptide	RiPP	lanthipeptide_class_iv_1	GCA_033147875.1	S. pneumoniae
RiPP-like	RiPP-like	RiPP_like_58	GCA_022318485.1	S. pneumoniae
RiPP-like	RiPP-like	RiPP_like_58	GCA_033144075.1	S. pneumoniae
RiPP-like	RiPP-like	RiPP_like_57	GCA_022318525.1	S. pneumoniae
RiPP-like	RiPP-like	RiPP_like_57	GCA_022318405.1	S. pneumoniae
RiPP-like	RiPP-like	RiPP_like_51	GCA_001170545.1	S. pneumoniae
RiPP-like	RiPP-like	RiPP_like_90	GCA_033149375.1	S. pneumoniae
RiPP-like	RiPP-like	RiPP_like_15	GCA_001095405.2	S. pneumoniae
RiPP-like	RiPP-like	NA	GCA_001170545.1	S. pneumoniae
RiPP-like	RiPP-like	RiPP_like_84	GCA_033146375.1	S. pneumoniae
RiPP-like	RiPP-like	RiPP_like_8	GCA_025136435.1	S. pneumoniae
RiPP-like	RiPP-like	RiPP_like_8	GCA_033147055.1	S. pneumoniae
RiPP-like	RiPP-like	RiPP_like_8	GCA_000685585.1	S. pneumoniae
RiPP-like	RiPP-like	RiPP_like_8	GCA_034422335.1	S. pneumoniae
RiPP-like	RiPP-like	RiPP_like_103	GCA_041154405.1	S. pneumoniae
RiPP-like	RiPP-like	RiPP_like_96	GCA_034422155.1	S. pneumoniae
RiPP-like	RiPP-like	RiPP_like_22	GCA_000941155.1	S. pneumoniae
RiPP-like	RiPP-like	RiPP_like_22	GCA_038431755.1	S. pneumoniae
RiPP-like	RiPP-like	RiPP_like_89	GCA_038431765.1	S. pneumoniae
RiPP-like	RiPP-like	RiPP_like_89	GCA_041154405.1	S. pneumoniae
RiPP-like	RiPP-like	RiPP_like_89	GCA_038431325.1	S. pneumoniae
RiPP-like	RiPP-like	RiPP_like_78	GCA_033147875.1	S. pneumoniae
RiPP-like	RiPP-like	RiPP_like_78	GCA_034422215.1	S. pneumoniae
RiPP-like	RiPP-like	RiPP_like_87	GCA_033167795.1	S. pneumoniae
RiPP-like	RiPP-like	RiPP_like_72	GCA_033144835.1	S. pneumoniae
RiPP-like	RiPP-like	RiPP_like_47	GCA_022070565.1	S. pneumoniae
RiPP-like	RiPP-like	RiPP_like_97	GCA_038431755.1	S. pneumoniae
RiPP-like	RiPP-like	RiPP_like_93	GCA_034422215.1	S. pneumoniae
RiPP-like	RiPP-like	RiPP_like_93	GCA_033152795.1	S. pneumoniae
RiPP-like	RiPP-like	RiPP_like_66	GCA_033148655.1	S. pneumoniae
RiPP-like	RiPP-like	RiPP_like_56	GCA_022318405.1	S. pneumoniae
RiPP-like	RiPP-like	RiPP_like_69	GCA_033149375.1	S. pneumoniae
RiPP-like	RiPP-like	RiPP_like_99	GCA_900636585.1	S. pneumoniae
RiPP-like	RiPP-like	RiPP_like_86	GCA_033152035.1	S. pneumoniae
RiPP-like	RiPP-like	RiPP_like_67	GCA_019915285.1	S. pneumoniae
RiPP-like	RiPP-like	RiPP_like_23	GCA_000941155.1	S. pneumoniae
RiPP-like	RiPP-like	RiPP_like_6	GCA_000685585.1	S. pneumoniae
RiPP-like	RiPP-like	RiPP_like_6	GCA_033147875.1	S. pneumoniae
RiPP-like	RiPP-like	RiPP_like_6	GCA_013047165.1	S. pneumoniae
RiPP-like	RiPP-like	NA	GCA_000945715.1	S. pneumoniae
RiPP-like	RiPP-like	NA	GCA_033151055.1	S. pneumoniae
RiPP-like	RiPP-like	NA	GCA_033146375.1	S. pneumoniae
RiPP-like	RiPP-like	NA	GCA_034422155.1	S. pneumoniae
RiPP-like	RiPP-like	NA	GCA_025136435.1	S. pneumoniae
RiPP-like	RiPP-like	NA	GCA_041955655.1	S. pneumoniae
RiPP-like	RiPP-like	RiPP_like_10	GCA_000939355.1	S. pneumoniae
RiPP-like	RiPP-like	RiPP_like_10	GCA_000832325.1	S. pneumoniae
RiPP-like	RiPP-like	RiPP_like_74	GCA_041154405.1	S. pneumoniae
RiPP-like	RiPP-like	RiPP_like_45	GCA_001095405.2	S. pneumoniae
RiPP-like	RiPP-like	RiPP_like_100	GCA_034422335.1	S. pneumoniae
RiPP-like	RiPP-like	RiPP_like_4	GCA_000944255.1	S. pneumoniae
RiPP-like	RiPP-like	RiPP_like_48	GCA_038431325.1	S. pneumoniae
RiPP-like	RiPP-like	RiPP_like_48	GCA_038431765.1	S. pneumoniae
RiPP-like	RiPP-like	RiPP_like_48	GCA_033144075.1	S. pneumoniae
RiPP-like	RiPP-like	RiPP_like_62	GCA_017569245.1	S. pneumoniae
RiPP-like	RiPP-like	RiPP_like_104	GCA_034422275.1	S. pneumoniae
RiPP-like	RiPP-like	RiPP_like_54	GCA_001170545.1	S. pneumoniae
RiPP-like	RiPP-like	RiPP_like_73	GCA_022318385.1	S. pneumoniae
RiPP-like	RiPP-like	RiPP_like_73	GCA_022318485.1	S. pneumoniae
RiPP-like	RiPP-like	RiPP_like_73	GCA_033147055.1	S. pneumoniae
RiPP-like	RiPP-like	RiPP_like_73	GCA_022318525.1	S. pneumoniae
RiPP-like	RiPP-like	RiPP_like_28	GCA_000942775.1	S. pneumoniae
RiPP-like	RiPP-like	RiPP_like_92	GCA_033150235.1	S. pneumoniae
RiPP-like	RiPP-like	RiPP_like_101	GCA_033167795.1	S. pneumoniae
RiPP-like	RiPP-like	RiPP_like_27	GCA_001457635.1	S. pneumoniae
RiPP-like	RiPP-like	RiPP_like_3	GCA_033167795.1	S. pneumoniae
RiPP-like	RiPP-like	RiPP_like_3	GCA_013047165.1	S. pneumoniae
RiPP-like	RiPP-like	RiPP_like_3	GCA_038431755.1	S. pneumoniae
RiPP-like	RiPP-like	RiPP_like_3	GCA_000944255.1	S. pneumoniae
RiPP-like	RiPP-like	RiPP_like_3	GCA_038431765.1	S. pneumoniae
RiPP-like	RiPP-like	RiPP_like_3	GCA_038431325.1	S. pneumoniae
RiPP-like	RiPP-like	NA	GCA_000832325.1	S. pneumoniae
RiPP-like	RiPP-like	NA	GCA_000685585.1	S. pneumoniae
RiPP-like	RiPP-like	RiPP_like_53	GCA_033149375.1	S. pneumoniae
RiPP-like	RiPP-like	RiPP_like_53	GCA_033147055.1	S. pneumoniae
RiPP-like	RiPP-like	RiPP_like_53	GCA_001170545.1	S. pneumoniae
RiPP-like	RiPP-like	RiPP_like_53	GCA_041154405.1	S. pneumoniae
RiPP-like	RiPP-like	RiPP_like_20	GCA_000945715.1	S. pneumoniae
RiPP-like	RiPP-like	RiPP_like_20	GCA_022318385.1	S. pneumoniae
RiPP-like	RiPP-like	RiPP_like_20	GCA_000942775.1	S. pneumoniae
RiPP-like	RiPP-like	RiPP_like_20	GCA_000941155.1	S. pneumoniae
RiPP-like	RiPP-like	RiPP_like_20	GCA_033144835.1	S. pneumoniae
RiPP-like	RiPP-like	RiPP_like_20	GCA_033148655.1	S. pneumoniae
RiPP-like	RiPP-like	RiPP_like_20	GCA_033144075.1	S. pneumoniae
RiPP-like	RiPP-like	RiPP_like_20	GCA_033150235.1	S. pneumoniae
RiPP-like	RiPP-like	RiPP_like_20	GCA_033147875.1	S. pneumoniae
RiPP-like	RiPP-like	RiPP_like_20	GCA_900636585.1	S. pneumoniae
RiPP-like	RiPP-like	RiPP_like_26	GCA_000944255.1	S. pneumoniae
RiPP-like	RiPP-like	RiPP_like_26	GCA_000942775.1	S. pneumoniae
RiPP-like	RiPP-like	RiPP_like_68	GCA_022070565.1	S. pneumoniae
RiPP-like	RiPP-like	RiPP_like_63	GCA_025136435.1	S. pneumoniae
RiPP-like	RiPP-like	RiPP_like_63	GCA_041154405.1	S. pneumoniae
RiPP-like	RiPP-like	RiPP_like_77	GCA_033144835.1	S. pneumoniae
RiPP-like	RiPP-like	RiPP_like_77	GCA_033147875.1	S. pneumoniae
RiPP-like	RiPP-like	RiPP_like_31	GCA_001457635.1	S. pneumoniae
RiPP-like	RiPP-like	RiPP_like_31	GCA_038431325.1	S. pneumoniae
RiPP-like	RiPP-like	RiPP_like_31	GCA_038431765.1	S. pneumoniae
RiPP-like	RiPP-like	NA	GCA_022318405.1	S. pneumoniae
RiPP-like	RiPP-like	NA	GCA_022318385.1	S. pneumoniae
RiPP-like	RiPP-like	NA	GCA_022318485.1	S. pneumoniae
RiPP-like	RiPP-like	NA	GCA_033152795.1	S. pneumoniae
RiPP-like	RiPP-like	NA	GCA_041955655.1	S. pneumoniae
RiPP-like	RiPP-like	NA	GCA_022318525.1	S. pneumoniae
RiPP-like	RiPP-like	RiPP_like_37	GCA_000945715.1	S. pneumoniae
RiPP-like	RiPP-like	RiPP_like_60	GCA_013047165.1	S. pneumoniae
RiPP-like	RiPP-like	RiPP_like_80	GCA_034422215.1	S. pneumoniae
RiPP-like	RiPP-like	NA	GCA_041154405.1	S. pneumoniae
RiPP-like	RiPP-like	NA	GCA_034422275.1	S. pneumoniae
RiPP-like	RiPP-like	NA	GCA_033147875.1	S. pneumoniae
RiPP-like	RiPP-like	NA	GCA_038431325.1	S. pneumoniae
RiPP-like	RiPP-like	RiPP_like_50	GCA_001170545.1	S. pneumoniae
RiPP-like	RiPP-like	RiPP_like_85	GCA_034422275.1	S. pneumoniae
RiPP-like	RiPP-like	RiPP_like_1	GCA_000685585.1	S. pneumoniae
RiPP-like	RiPP-like	RiPP_like_82	GCA_038431765.1	S. pneumoniae
RiPP-like	RiPP-like	RiPP_like_82	GCA_038431325.1	S. pneumoniae
RiPP-like	RiPP-like	RiPP_like_81	GCA_034422215.1	S. pneumoniae
RiPP-like	RiPP-like	RiPP_like_19	GCA_000941155.1	S. pneumoniae
RiPP-like	RiPP-like	NA	GCA_033147055.1	S. pneumoniae
RiPP-like	RiPP-like	RiPP_like_9	GCA_000945715.1	S. pneumoniae
RiPP-like	RiPP-like	RiPP_like_52	GCA_033144835.1	S. pneumoniae
RiPP-like	RiPP-like	RiPP_like_52	GCA_022318385.1	S. pneumoniae
RiPP-like	RiPP-like	RiPP_like_49	GCA_001170545.1	S. pneumoniae
RiPP-like	RiPP-like	RiPP_like_75	GCA_034422335.1	S. pneumoniae
RiPP-like	RiPP-like	RiPP_like_106	GCA_041955655.1	S. pneumoniae
RiPP-like	RiPP-like	RiPP_like_44	GCA_033147055.1	S. pneumoniae
RiPP-like	RiPP-like	RiPP_like_44	GCA_034422215.1	S. pneumoniae
RiPP-like	RiPP-like	RiPP_like_44	GCA_025136435.1	S. pneumoniae
RiPP-like	RiPP-like	RiPP_like_25	GCA_000942775.1	S. pneumoniae
RiPP-like	RiPP-like	NA	GCA_033150235.1	S. pneumoniae
RiPP-like	RiPP-like	NA	GCA_019915285.1	S. pneumoniae
RiPP-like	RiPP-like	NA	GCA_034422155.1	S. pneumoniae
RiPP-like	RiPP-like	NA	GCA_033151055.1	S. pneumoniae
RiPP-like	RiPP-like	RiPP_like_29	GCA_000942775.1	S. pneumoniae
RiPP-like	RiPP-like	RiPP_like_64	GCA_025136435.1	S. pneumoniae
RiPP-like	RiPP-like	RiPP_like_11	GCA_000832325.1	S. pneumoniae
RiPP-like	RiPP-like	RiPP_like_34	GCA_033146375.1	S. pneumoniae
RiPP-like	RiPP-like	RiPP_like_34	GCA_001170545.1	S. pneumoniae
RiPP-like	RiPP-like	RiPP_like_38	GCA_013047165.1	S. pneumoniae
RiPP-like	RiPP-like	RiPP_like_46	GCA_033147875.1	S. pneumoniae
RiPP-like	RiPP-like	RiPP_like_46	GCA_038431755.1	S. pneumoniae
RiPP-like	RiPP-like	RiPP_like_46	GCA_001457635.1	S. pneumoniae
RiPP-like	RiPP-like	RiPP_like_46	GCA_017569245.1	S. pneumoniae
RiPP-like	RiPP-like	RiPP_like_46	GCA_001095405.2	S. pneumoniae
RiPP-like	RiPP-like	RiPP_like_46	GCA_034422215.1	S. pneumoniae
RiPP-like	RiPP-like	RiPP_like_46	GCA_022070565.1	S. pneumoniae
RiPP-like	RiPP-like	RiPP_like_46	GCA_033152795.1	S. pneumoniae
RiPP-like	RiPP-like	RiPP_like_46	GCA_033152035.1	S. pneumoniae
RiPP-like	RiPP-like	RiPP_like_46	GCA_033144075.1	S. pneumoniae
RiPP-like	RiPP-like	RiPP_like_46	GCA_041154405.1	S. pneumoniae
RiPP-like	RiPP-like	RiPP_like_46	GCA_033144835.1	S. pneumoniae
RiPP-like	RiPP-like	RiPP_like_43	GCA_019915285.1	S. pneumoniae
RiPP-like	RiPP-like	RiPP_like_70	GCA_022070565.1	S. pneumoniae
RiPP-like	RiPP-like	RiPP_like_71	GCA_022318385.1	S. pneumoniae
RiPP-like	RiPP-like	NA	GCA_034422155.1	S. pneumoniae
RiPP-like	RiPP-like	NA	GCA_033152035.1	S. pneumoniae
RiPP-like	RiPP-like	NA	GCA_033152795.1	S. pneumoniae
RiPP-like	RiPP-like	RiPP_like_33	GCA_000944255.1	S. pneumoniae
RiPP-like	RiPP-like	RiPP_like_5	GCA_000685585.1	S. pneumoniae
RiPP-like	RiPP-like	RiPP_like_39	GCA_000945715.1	S. pneumoniae
RiPP-like	RiPP-like	RiPP_like_55	GCA_033151055.1	S. pneumoniae
RiPP-like	RiPP-like	RiPP_like_55	GCA_022318385.1	S. pneumoniae
RiPP-like	RiPP-like	RiPP_like_55	GCA_033152795.1	S. pneumoniae
RiPP-like	RiPP-like	RiPP_like_24	GCA_000941155.1	S. pneumoniae
RiPP-like	RiPP-like	RiPP_like_24	GCA_013047165.1	S. pneumoniae
RiPP-like	RiPP-like	RiPP_like_24	GCA_001457635.1	S. pneumoniae
RiPP-like	RiPP-like	RiPP_like_24	GCA_022070565.1	S. pneumoniae
RiPP-like	RiPP-like	RiPP_like_24	GCA_017569245.1	S. pneumoniae
RiPP-like	RiPP-like	RiPP_like_24	GCA_033152035.1	S. pneumoniae
RiPP-like	RiPP-like	RiPP_like_24	GCA_033144835.1	S. pneumoniae
RiPP-like	RiPP-like	RiPP_like_24	GCA_000945715.1	S. pneumoniae
RiPP-like	RiPP-like	RiPP_like_24	GCA_034422275.1	S. pneumoniae
RiPP-like	RiPP-like	RiPP_like_24	GCA_033149375.1	S. pneumoniae
RiPP-like	RiPP-like	RiPP_like_24	GCA_038431325.1	S. pneumoniae
RiPP-like	RiPP-like	RiPP_like_24	GCA_019915285.1	S. pneumoniae
RiPP-like	RiPP-like	RiPP_like_24	GCA_033167795.1	S. pneumoniae
RiPP-like	RiPP-like	RiPP_like_24	GCA_033147875.1	S. pneumoniae
RiPP-like	RiPP-like	RiPP_like_24	GCA_038431765.1	S. pneumoniae
RiPP-like	RiPP-like	RiPP_like_24	GCA_038431755.1	S. pneumoniae
RiPP-like	RiPP-like	RiPP_like_24	GCA_033150235.1	S. pneumoniae
RiPP-like	RiPP-like	RiPP_like_91	GCA_034422215.1	S. pneumoniae
RiPP-like	RiPP-like	RiPP_like_65	GCA_025136435.1	S. pneumoniae
RiPP-like	RiPP-like	RiPP_like_13	GCA_001170545.1	S. pneumoniae
RiPP-like	RiPP-like	RiPP_like_13	GCA_000832325.1	S. pneumoniae
RiPP-like	RiPP-like	NA	GCA_000939355.1	S. pneumoniae
RiPP-like	RiPP-like	RiPP_like_2	GCA_033167795.1	S. pneumoniae
RiPP-like	RiPP-like	RiPP_like_2	GCA_000685585.1	S. pneumoniae
RiPP-like	RiPP-like	RiPP_like_2	GCA_038431325.1	S. pneumoniae
RiPP-like	RiPP-like	RiPP_like_2	GCA_900636585.1	S. pneumoniae
RiPP-like	RiPP-like	RiPP_like_2	GCA_038431765.1	S. pneumoniae
RiPP-like	RiPP-like	RiPP_like_2	GCA_041955655.1	S. pneumoniae
RiPP-like	RiPP-like	NA	GCA_000945715.1	S. pneumoniae
RiPP-like	RiPP-like	NA	GCA_000941155.1	S. pneumoniae
RiPP-like	RiPP-like	RiPP_like_14	GCA_022318525.1	S. pneumoniae
RiPP-like	RiPP-like	RiPP_like_14	GCA_022318405.1	S. pneumoniae
RiPP-like	RiPP-like	RiPP_like_14	GCA_022318485.1	S. pneumoniae
RiPP-like	RiPP-like	RiPP_like_14	GCA_000832325.1	S. pneumoniae
RiPP-like	RiPP-like	RiPP_like_105	GCA_041955655.1	S. pneumoniae
RiPP-like	RiPP-like	NA	GCA_033147875.1	S. pneumoniae
RiPP-like	RiPP-like	RiPP_like_12	GCA_000832325.1	S. pneumoniae
RiPP-like	RiPP-like	RiPP_like_17	GCA_001095405.2	S. pneumoniae
RiPP-like	RiPP-like	RiPP_like_17	GCA_022318385.1	S. pneumoniae
RiPP-like	RiPP-like	RiPP_like_17	GCA_022318485.1	S. pneumoniae
RiPP-like	RiPP-like	RiPP_like_17	GCA_022070565.1	S. pneumoniae
RiPP-like	RiPP-like	RiPP_like_17	GCA_022318405.1	S. pneumoniae
RiPP-like	RiPP-like	RiPP_like_17	GCA_038431765.1	S. pneumoniae
RiPP-like	RiPP-like	RiPP_like_17	GCA_041955655.1	S. pneumoniae
RiPP-like	RiPP-like	RiPP_like_17	GCA_001170545.1	S. pneumoniae
RiPP-like	RiPP-like	RiPP_like_17	GCA_038431325.1	S. pneumoniae
RiPP-like	RiPP-like	NA	GCA_000941155.1	S. pneumoniae
RiPP-like	RiPP-like	RiPP_like_88	GCA_041154405.1	S. pneumoniae
RiPP-like	RiPP-like	RiPP_like_88	GCA_033167795.1	S. pneumoniae
RiPP-like	RiPP-like	RiPP_like_40	GCA_001457635.1	S. pneumoniae
RiPP-like	RiPP-like	RiPP_like_40	GCA_017569245.1	S. pneumoniae
RiPP-like	RiPP-like	RiPP_like_18	GCA_000939355.1	S. pneumoniae
RiPP-like	RiPP-like	RiPP_like_61	GCA_013047165.1	S. pneumoniae
RiPP-like	RiPP-like	RiPP_like_94	GCA_041955655.1	S. pneumoniae
RiPP-like	RiPP-like	RiPP_like_35	GCA_000944255.1	S. pneumoniae
RiPP-like	RiPP-like	RiPP_like_41	GCA_001457635.1	S. pneumoniae
RiPP-like	RiPP-like	RiPP_like_41	GCA_017569245.1	S. pneumoniae
RiPP-like	RiPP-like	RiPP_like_16	GCA_001095405.2	S. pneumoniae
RiPP-like	RiPP-like	RiPP_like_42	GCA_000945715.1	S. pneumoniae
RiPP-like	RiPP-like	RiPP_like_95	GCA_033152795.1	S. pneumoniae
RiPP-like	RiPP-like	RiPP_like_7	GCA_033144835.1	S. pneumoniae
RiPP-like	RiPP-like	RiPP_like_7	GCA_033150235.1	S. pneumoniae
RiPP-like	RiPP-like	RiPP_like_7	GCA_000685585.1	S. pneumoniae
RiPP-like	RiPP-like	RiPP_like_7	GCA_034422155.1	S. pneumoniae
RiPP-like	RiPP-like	RiPP_like_59	GCA_033149375.1	S. pneumoniae
RiPP-like	RiPP-like	RiPP_like_59	GCA_033148655.1	S. pneumoniae
RiPP-like	RiPP-like	RiPP_like_59	GCA_033146375.1	S. pneumoniae
RiPP-like	RiPP-like	RiPP_like_59	GCA_013047165.1	S. pneumoniae
RiPP-like	RiPP-like	RiPP_like_36	GCA_000944255.1	S. pneumoniae
RiPP-like	RiPP-like	RiPP_like_76	GCA_022318525.1	S. pneumoniae
RiPP-like	RiPP-like	RiPP_like_98	GCA_900636585.1	S. pneumoniae
RiPP-like	RiPP-like	NA	GCA_033150235.1	S. pneumoniae
RiPP-like	RiPP-like	RiPP_like_30	GCA_000942775.1	S. pneumoniae
RiPP-like	RiPP-like	RiPP_like_83	GCA_033146375.1	S. pneumoniae
RiPP-like	RiPP-like	RiPP_like_79	GCA_033144835.1	S. pneumoniae
RiPP-like	RiPP-like	RiPP_like_21	GCA_001170545.1	S. pneumoniae
RiPP-like	RiPP-like	RiPP_like_102	GCA_034422275.1	S. pneumoniae
RiPP-like	RiPP-like	NA	GCA_033151055.1	S. pneumoniae
RiPP-like	RiPP-like	NA	GCA_033147055.1	S. pneumoniae
RiPP-like	RiPP-like	NA	GCA_034422335.1	S. pneumoniae
RiPP-like	RiPP-like	RiPP_like_32	GCA_000944255.1	S. pneumoniae
RRE-containing	RiPP	RRE_containing_1	GCA_000945715.1	S. pneumoniae
T3PKS	PKS	T3PKS_1	GCA_033152795.1	S. pneumoniae
T3PKS	PKS	T3PKS_1	GCA_022318385.1	S. pneumoniae
T3PKS	PKS	T3PKS_1	GCA_041955655.1	S. pneumoniae
T3PKS	PKS	T3PKS_1	GCA_038431755.1	S. pneumoniae
T3PKS	PKS	T3PKS_9	GCA_019915285.1	S. pneumoniae
T3PKS	PKS	T3PKS_8	GCA_013047165.1	S. pneumoniae
T3PKS	PKS	T3PKS_5	GCA_033147875.1	S. pneumoniae
T3PKS	PKS	T3PKS_2	GCA_038431765.1	S. pneumoniae
T3PKS	PKS	T3PKS_2	GCA_001170545.1	S. pneumoniae
T3PKS	PKS	T3PKS_2	GCA_033149375.1	S. pneumoniae
T3PKS	PKS	T3PKS_2	GCA_041154405.1	S. pneumoniae
T3PKS	PKS	T3PKS_2	GCA_033146375.1	S. pneumoniae
T3PKS	PKS	T3PKS_2	GCA_033150235.1	S. pneumoniae
T3PKS	PKS	T3PKS_2	GCA_000685585.1	S. pneumoniae
T3PKS	PKS	T3PKS_2	GCA_022070565.1	S. pneumoniae
T3PKS	PKS	T3PKS_2	GCA_022318485.1	S. pneumoniae
T3PKS	PKS	T3PKS_2	GCA_000941155.1	S. pneumoniae
T3PKS	PKS	T3PKS_2	GCA_033144835.1	S. pneumoniae
T3PKS	PKS	T3PKS_2	GCA_033152035.1	S. pneumoniae
T3PKS	PKS	T3PKS_2	GCA_038431325.1	S. pneumoniae
T3PKS	PKS	T3PKS_2	GCA_034422155.1	S. pneumoniae
T3PKS	PKS	T3PKS_2	GCA_033144075.1	S. pneumoniae
T3PKS	PKS	T3PKS_2	GCA_033151055.1	S. pneumoniae
T3PKS	PKS	T3PKS_2	GCA_022318405.1	S. pneumoniae
T3PKS	PKS	T3PKS_2	GCA_022318525.1	S. pneumoniae
T3PKS	PKS	T3PKS_2	GCA_033147055.1	S. pneumoniae
T3PKS	PKS	T3PKS_2	GCA_034422335.1	S. pneumoniae
T3PKS	PKS	T3PKS_2	GCA_033167795.1	S. pneumoniae
T3PKS	PKS	T3PKS_2	GCA_034422215.1	S. pneumoniae
T3PKS	PKS	T3PKS_2	GCA_900636585.1	S. pneumoniae
T3PKS	PKS	NA	GCA_000945715.1	S. pneumoniae
T3PKS	PKS	NA	GCA_000832325.1	S. pneumoniae
T3PKS	PKS	NA	GCA_000939355.1	S. pneumoniae
T3PKS	PKS	NA	GCA_000942775.1	S. pneumoniae
T3PKS	PKS	T3PKS_3	GCA_001457635.1	S. pneumoniae
T3PKS	PKS	T3PKS_3	GCA_025136435.1	S. pneumoniae
T3PKS	PKS	T3PKS_3	GCA_034422275.1	S. pneumoniae
T3PKS	PKS	T3PKS_3	GCA_017569245.1	S. pneumoniae
T3PKS	PKS	T3PKS_4	GCA_033148655.1	S. pneumoniae
T3PKS	PKS	T3PKS_6	GCA_001095405.2	S. pneumoniae
T3PKS	PKS	T3PKS_7	GCA_000944255.1	S. pneumoniae
